# Supplementary material for: Reptile-like physiology in Early Jurassic stem-mammals
Source: Nat Commun. 2020 Oct 12;11:5121. doi: 10.1038/s41467-020-18898-4 (PMC7550344; doi:10.1038/s41467-020-18898-4)
Supplement: Supplementary file 5 — Supplementary Data 1 [file 41467_2020_18898_MOESM5_ESM.xlsx]

## Sheet: Sheet1
Taxon	Specimen	Observer 1 increment count	Observer 2 increment count	Observer 3 increment count
Morganucodon	NHMUK PV M 104126	5	6	5		Independent estimates of cementum increment counts estimated by three observers.
Morganucodon	NHMUK PV M 104127	14	14	14		Observer 1 = EN; observer 2 = CN; observer 3 = KW.
Morganucodon	NHMUK PV M 104128	5	5	5
Morganucodon	NHMUK PV M 104129	9	5	6
Morganucodon	NHMUK PV M 104130	5	5	5
Morganucodon	NHMUK PV M 104131	4	3	3
Morganucodon	NHMUK PV M 104132	4	3	4
Morganucodon	NHMUK PV M 104133	3	3	3
Morganucodon	NHMUK PV M 104134	4	4	4
Morganucodon	NHMUK PV M 104135	5	5	5
Morganucodon	NHMUK PV M 104136	2	2	2
Morganucodon	NHMUK PV M 104137	5	3	4
Morganucodon	NHMUK PV M 104138	10	10	9
Morganucodon	NHMUK PV M 27312	1	1	1
Morganucodon	NHMUK PV M 92528	3	2	3
Morganucodon	NHMUK PV M 95790	8	8	8
Morganucodon	NHMUK PV M 95805	8	4	8
Morganucodon	NHMUK PV M 95809	3	2	3
Morganucodon	NHMUK PV M 95810	5	6	5
Morganucodon	NHMUK PV M 96075	8	8	8
Morganucodon	NHMUK PV M 96085	3	2	3
Morganucodon	NHMUK PV M 96086	4	3	4
Morganucodon	NHMUK PV M 96141	5	5	3
Morganucodon	NHMUK PV M 96380	4	4	4
Morganucodon	NHMUK PV M 96396	4	4	4
Morganucodon	NHMUK PV M 96406	2	2	2
Morganucodon	NHMUK PV M 96413	5	5	5
Morganucodon	NHMUK PV M 96418	7	6	7
Morganucodon	NHMUK PV M 96441	5	3	5
Morganucodon	NHMUK PV M 96444	3	3	3
Morganucodon	NHMUK PV M 96463	6	6	6
Morganucodon	NHMUK PV M 96464	4	4	4
Morganucodon	NHMUK PV M 96474	4	4	5
Morganucodon	NHMUK PV M 96476	5	5	5
Morganucodon	NHMUK PV M 96490	3	3	3
Kuehneotherium	NHMUK PV M 20982	5	6	5
Kuehneotherium	NHMUK PV M 20990	3	3	3
Kuehneotherium	NHMUK PV M 21069	6	6	6
Kuehneotherium	NHMUK PV M 21080	5	5	4
Kuehneotherium	NHMUK PV M 21081	2	2	2
Kuehneotherium	NHMUK PV M 27257	4	3	4
Kuehneotherium	NHMUK PV M 27273	5	4	5
Kuehneotherium	NHMUK PV M 27301	2	2	2
Kuehneotherium	NHMUK PV M 27305	2	2	2
Kuehneotherium	NHMUK PV M 27308	6	6	5
Kuehneotherium	NHMUK PV M 27344	6	5	5
Kuehneotherium	NHMUK PV M 27436	4	4	4
Kuehneotherium	NHMUK PV M 27443	4	4	4
Kuehneotherium	NHMUK PV M 27505	6	6	5
Kuehneotherium	NHMUK PV M 27520	5	5	5
Kuehneotherium	NHMUK PV M 27529	5	5	5
Kuehneotherium	NHMUK PV M 27537	5	5	5
Kuehneotherium	NHMUK PV M 27538	6	6	6
Kuehneotherium	NHMUK PV M 27545	6	6	6
Kuehneotherium	NHMUK PV M 27550	4	5	5
Kuehneotherium	NHMUK PV M 27628	5	4	5
Kuehneotherium	NHMUK PV M 27653	9	9	9
Kuehneotherium	NHMUK PV M 27745	6	7	6
Kuehneotherium	NHMUK PV M 27816	3	3	3
Kuehneotherium	UCMZ Sy 106	8	8	8
Kuehneotherium	UCMZ Sy 121	4	4	3
Kuehneotherium	UCMZ Sy 141	9	9	9
