# Supplementary material for: Reptile-like physiology in Early Jurassic stem-mammals
Source: Nat Commun. 2020 Oct 12;11:5121. doi: 10.1038/s41467-020-18898-4 (PMC7550344; doi:10.1038/s41467-020-18898-4)
Supplement: Supplementary file 6 — Supplementary Data 2 [file 41467_2020_18898_MOESM6_ESM.xlsx]

## Sheet: Sheet1
Taxon	Catalogue number	Fissure	Element
Morganucodon	NHMUK PV M 27312	Pontalun 3	Juvenile dentary with dp4		Specimens with cementum increment counts, with fissure of origin and element details.
Morganucodon	NHMUK PV M 92528	Pontalun 3	p4		Those noted as ‘Toothrow dentary’ refer to specimens in SI Table 1,
Morganucodon	NHMUK PV M 95790	Pontalun 3	Toothrow dentary		where more than one tooth count has been made along a dentary.
Morganucodon	NHMUK PV M 95805	Pontalun 3	Dentary		For Kuehneotherium, the exact locus of an isolated molar is not known,
Morganucodon	NHMUK PV M 95809	Pontalun 3	Toothrow dentary		but the estimated position as anterior, mid or posterior has been given where possible.
Morganucodon	NHMUK PV M 95810	Pontalun 3	m1-2
Morganucodon	NHMUK PV M 96075	Pontalun 3	m2
Morganucodon	NHMUK PV M 96085	Pontalun 3	m2
Morganucodon	NHMUK PV M 96086	Pontalun 3	m2
Morganucodon	NHMUK PV M 96141	Pontalun 3	m3
Morganucodon	NHMUK PV M 96380	Pontalun 3	m2
Morganucodon	NHMUK PV M 96396	Pontalun 3	Toothrow dentary
Morganucodon	NHMUK PV M 96406	Pontalun 3	Dentary
Morganucodon	NHMUK PV M 96413	Pontalun 3	Toothrow dentary
Morganucodon	NHMUK PV M 96418	Pontalun 3	Dentary
Morganucodon	NHMUK PV M 96441	Pontalun 3	Toothrow dentary
Morganucodon	NHMUK PV M 96444	Pontalun 3	m2
Morganucodon	NHMUK PV M 96463	Pontalun 3	m2
Morganucodon	NHMUK PV M 96464	Pontalun 3	m2
Morganucodon	NHMUK PV M 96474	Pontalun 3	m2
Morganucodon	NHMUK PV M 96476	Pontalun 3	m2
Morganucodon	NHMUK PV M 96490	Pontalun 3	m2
Morganucodon	NHMUK PV M 104126	Pontalun 3	Dentary
Morganucodon	NHMUK PV M 104127	Pontalun 3	Dentary
Morganucodon	NHMUK PV M 104128	Pontalun 3	Toothrow dentary
Morganucodon	NHMUK PV M 104129	Pontalun 3	Toothrow dentary
Morganucodon	NHMUK PV M 104130	Pontalun 3	Toothrow dentary
Morganucodon	NHMUK PV M 104131	Pontalun 3	m2
Morganucodon	NHMUK PV M 104132	Pontalun 3	m2
Morganucodon	NHMUK PV M 104133	Pontalun 3	m1
Morganucodon	NHMUK PV M 104134	Pontalun 3	m2 (TS)
Morganucodon	NHMUK PV M 104135	Pontalun 3	m2
Morganucodon	NHMUK PV M 104136	Pontalun 3	p4
Morganucodon	NHMUK PV M 104137	Pontalun 3	m4?
Morganucodon	NHMUK PV M 104138	Pontalun 3	m2 (TS)
Kuehneotherium	NHMUK PV M 20982	Pant 2	Lower molar - mid
Kuehneotherium	NHMUK PV M 20990	Pant 2	Lower molar - mid
Kuehneotherium	NHMUK PV M 21069	Pant 2	Lower molar - post
Kuehneotherium	NHMUK PV M 21080	Pant 2	Lower molar - mid
Kuehneotherium	NHMUK PV M 21081	Pant 2	Lower molar - mid
Kuehneotherium	NHMUK PV M 27257	Pontalun 3	Upper molar - mid
Kuehneotherium	NHMUK PV M 27273	Pant 4	Dentary
Kuehneotherium	NHMUK PV M 27301	Pant 4	Lower premolar - ultimate
Kuehneotherium	NHMUK PV M 27305	Pant 4	Lower premolar - penultimate
Kuehneotherium	NHMUK PV M 27308	Pant 4	Lower premolar - ultimate
Kuehneotherium	NHMUK PV M 27344	Pant 4	Upper molar - post
Kuehneotherium	NHMUK PV M 27436	Pant 4	Upper molar - post
Kuehneotherium	NHMUK PV M 27443	Pant 4	Lower molar - mid
Kuehneotherium	NHMUK PV M 27445	Pant 4	Lower molar - mid
Kuehneotherium	NHMUK PV M 27505	Pant 4	Lower molar - mid
Kuehneotherium	NHMUK PV M 27520	Pant 4	Lower molar - post
Kuehneotherium	NHMUK PV M 27529	Pant 4	Lower molar - mid
Kuehneotherium	NHMUK PV M 27537	Pant 4	Lower molar - ant
Kuehneotherium	NHMUK PV M 27538	Pant 4	Lower molar - post
Kuehneotherium	NHMUK PV M 27545	Pant 4	Lower molar - mid
Kuehneotherium	NHMUK PV M 27550	Pant 4	Lower molar - ant
Kuehneotherium	NHMUK PV M 27628	Pant 2	Lower premolar - ultimate
Kuehneotherium	NHMUK PV M 27653	Pant 4	Lower molar - post
Kuehneotherium	NHMUK PV M 27816	Pant 4	Lower molar
Kuehneotherium	UCMZ Sy 106	Pontalun 3	Lower molar - mid
Kuehneotherium	UCMZ Sy 124	Pontalun 3	Lower molar
Kuehneotherium	UCMZ Sy 141	Pontalun 3	Lower molar mid row
