# Supplementary material for: Reptile-like physiology in Early Jurassic stem-mammals
Source: Nat Commun. 2020 Oct 12;11:5121. doi: 10.1038/s41467-020-18898-4 (PMC7550344; doi:10.1038/s41467-020-18898-4)
Supplement: Supplementary file 7 — Supplementary Data 3 [file 41467_2020_18898_MOESM7_ESM.xlsx]

## Sheet: data
Order	Taxon	Aka	Body mass (g)	Body mass ref.	Alt. body mass (g)	Alt. body mass ref.	Alt. body mass (g)	Alt. body mass ref.	Wild lifespan (years)	Captive lifespan (years)	SMR (mL.O2.hr-1)	Growth rate constant (day-1)	Wild lifespan ref.	Captive lifespan ref
Mammalia	Acinonyx jubatus	Cheetah	37900	50					12	19	8099.75		Supp. Data 137	Supp. Data 246			N.B. References with the prefix "Supp. Data " are listed in the second "References" sheet of this file.
Mammalia	Acomys cahirinus	Spiny mouse	42	50	45.2	33			1.6	5	48.6511	0.05623	Supp. Data 192	Supp. Data 246			All other reference numbers refer to references in the main manuscript.
Mammalia	Acomys russatus	Golden spiny mouse	55.4	50			55.55	50	3	3.8	46.3589		Supp. Data 192	Supp. Data 246
Mammalia	Addax nasomaculatus		92500	50						25			Supp. Data 216	Supp. Data 246
Mammalia	Aepyceros melampus	Impala	52500	50					9	17.4		0.0043	Supp. Data 30	Supp. Data 246
Mammalia	Aepyceros melampus		15900	50						17			Supp. Data 85	Supp. Data 246
Mammalia	Aepyprymnus rufescens		3250	50						8			Supp. Data 129	Supp. Data 246
Mammalia	Ailuropoda melanoleceuca	Giant panda	125000	50					26	30			Supp. Data 177	Supp. Data 246
Mammalia	Ailuropoda melanoleuca		117500	50						30			Supp. Data 80	Supp. Data 246
Mammalia	Ailurus fulgens	Red panda	4325	50	5740	Supp. Data 1			14	13.4	915.3	0.009	Supp. Data 191	Supp. Data 246
Mammalia	Ailurus fulgens		4325	50						13			Supp. Data 82	Supp. Data 246
Mammalia	Alcelaphus buselaphus	Hartebeest	159000	50					20	19			Supp. Data 225	Supp. Data 246
Mammalia	Alces alces	Moose	325000	50					27	18.4			Supp. Data 22	Supp. Data 246
Mammalia	Allactaga euphratica		232	50						4			Supp. Data 97	Supp. Data 246
Mammalia	Alouatta caraya		5463	50						20			Supp. Data 206	Supp. Data 246
Mammalia	Alouatta palliata	Mantled howler	4670	50					20	24			Supp. Data 246	Supp. Data 246
Mammalia	Alouatta seniculus	Red howler	6543	50					25	22.8			Supp. Data 246	Supp. Data 246
Mammalia	Ammospermophilus leucurus		105	50						6			Supp. Data 246	Supp. Data 246
Mammalia	Ammotragus lervia		92000	50						21			Supp. Data 246	Supp. Data 246
Mammalia	Antechinomys laniger	Kultarr	25.8	50					3.3	3	31.9061		Supp. Data 246	Supp. Data 246
Mammalia	Antechinus flavipes	Yellow-footed antechinus	46.5	50					3.5	3.9	61.5076	0.0351	Supp. Data 246	Supp. Data 246
Mammalia	Antechinus stuartii	Brown antechinus	25	50			28.2	50	2	5.4	45.7558		Supp. Data 246	Supp. Data 246
Mammalia	Antechinus swainsoni	Dusky antechinus	66.9	50					2	3.3	77.2718		Supp. Data 1	Supp. Data 246
Mammalia	Antidorcas marsupialis	Springbok	39000	50					20	19		0.0137	Supp. Data 1	Supp. Data 246
Mammalia	Antilocapra americana	Pronghorn	46100	50			34779	Supp. Data 1	10	12		0.0083	Supp. Data 105	Supp. Data 246
Mammalia	Antilope cervicapra	Blackbuck	37500	69					18	23.9			Supp. Data 157	Supp. Data 246
Mammalia	Aonyx capensis		23500	69						11			Supp. Data 216	Supp. Data 246
Mammalia	Aotus trivirgatus	Night/owl monkey	820	69					20	25.3	422		Supp. Data 25	Supp. Data 246
Mammalia	Aotus trivirgatus		900	69						25			Supp. Data 23	Supp. Data 246
Mammalia	Aplodontia rufa	Mountain beaver	630	69					10	6	277.2		Supp. Data 97	Supp. Data 246
Mammalia	Apodemus agrarius	Striped field mouse	21.2	50					1.5	4			Supp. Data 57	Supp. Data 246
Mammalia	Apodemus flavicollis		29	Supp. Data 1						4			Supp. Data 92	Supp. Data 246
Mammalia	Apodemus sylvaticus	Old World wood and field mouse	23.9	50					1	4.4	49.4821		Supp. Data 80	Supp. Data 246
Mammalia	Apodemus sylvaticus		23	50						4			Supp. Data 156	Supp. Data 246
Mammalia	Arctictis binturong		12250	69						23			Supp. Data 46	Supp. Data 246
Mammalia	Arctocebus calabarensis	Golden potto	206	69					9.5	13			Supp. Data 19	Supp. Data 246
Mammalia	Arctogalidia trivirgata		2250	69						16			Supp. Data 110	Supp. Data 246
Mammalia	Arctonyx collaris		10500	69						14			Supp. Data 14	Supp. Data 246
Mammalia	Arvicola amphibius	European water vole	94.7	69					2	2.5			Supp. Data 38	Supp. Data 246
Mammalia	Arvicola sapidus		220	69						3			Supp. Data 1	Supp. Data 246
Mammalia	Atelerix frontalis	African hedgehog	555	69					4	6			Supp. Data 1	Supp. Data 246
Mammalia	Ateles belzebuth		7535	50						28			Supp. Data 52	Supp. Data 246
Mammalia	Ateles fusciceps		7000	69						22			Supp. Data 54	Supp. Data 246
Mammalia	Ateles paniscus		7888	69						38			Supp. Data 208	Supp. Data 246
Mammalia	Atelocynus microtis		9500	69						11			Supp. Data 158	Supp. Data 246
Mammalia	Atherurus africanus		2750	69						23			Supp. Data 125	Supp. Data 246
Mammalia	Atilax paludinosus		3300	69						17			Supp. Data 152	Supp. Data 246
Mammalia	Atlantoxerus getulus		340	69						9			Supp. Data 32	Supp. Data 246
Mammalia	Axis axis		36000	69						21			Supp. Data 222	Supp. Data 187
Mammalia	Axis porcinus		43000	69						20			Supp. Data 227	Supp. Data 246
Mammalia	Babyrousa babyrussa		71500	69						24			Supp. Data 190	Supp. Data 246
Mammalia	Baiomys taylori	Northern pygmy mouse	7.2	69	8	33	7.15	50	1.1	3	21.014	0.0425	Supp. Data 24	Supp. Data 246
Mammalia	Bassariscus astutus	Ringtail	1015	69					7	14.3		0.0215	Supp. Data 215	Supp. Data 246
Mammalia	Bassariscus astutus		1015	69						14			Supp. Data 1	Supp. Data 246
Mammalia	Bdeogale nigripes		1950	69						15			Supp. Data 140	Supp. Data 246
Mammalia	Berylmys bowersi		360	69						3			Supp. Data 65	Supp. Data 246
Mammalia	Bettongia gaimardi		1750	69						12			Supp. Data 182	Supp. Data 246
Mammalia	Bettongia penicillata	Woylie	1018	69					6	18.8	609.838		Supp. Data 39	Supp. Data 246
Mammalia	Bison bison		630000	69						40			Supp. Data 106	Supp. Data 246
Mammalia	Bison bonasus	European bison	610000	69					20	26.4			Supp. Data 114	Supp. Data 246
Mammalia	Blarina brevicauda	Northern short-tailed shrew	21.6	69	20.9	Supp. Data 1			2.2	2.2		0.188	Supp. Data 81	Supp. Data 246
Mammalia	Bos gaurus		700	69						26			Supp. Data 237	Supp. Data 246
Mammalia	Bos taurus		755000	69						20			Supp. Data 238	Supp. Data 246
Mammalia	Boselaphus tragocamelus		180000	69						22			Supp. Data 51	Supp. Data 246
Mammalia	Bubalus mindorensis		240000	69						28			Supp. Data 201	Supp. Data 246
Mammalia	Budorcas taxicolor		180000	69						16			Supp. Data 168	Supp. Data 246
Mammalia	Burramys parvus	Mountain pygmy possum	44.3	69					4	6	44.7501		Supp. Data 171	Supp. Data 246
Mammalia	Burramys parvus		45	69						7			Supp. Data 220	Supp. Data 246
Mammalia	Cacajao melanocephalus		3100	69						18			Supp. Data 110	Supp. Data 246
Mammalia	Callicebus moloch		804	69						25			Supp. Data 83	Supp. Data 246
Mammalia	Callimico goeldii	Goeldi's monkey	555	69					9	17.9		0.0097	Supp. Data 125	Supp. Data 246
Mammalia	Callimico goeldii		555	69						18			Supp. Data 83	Supp. Data 246
Mammalia	Callithrix jacchus	Common marmoset	190	69	255.2	33			12	16		0.0172	Supp. Data 95	Supp. Data 246
Mammalia	Callithrix jacchus		255	69						17			Supp. Data 114	Supp. Data 246
Mammalia	Callosciurus erythraeus		272	69						16			Supp. Data 113	Supp. Data 246
Mammalia	Callosciurus notatus		190	69						10			Supp. Data 212	Supp. Data 246
Mammalia	Caluromys philander		350	69						6			Supp. Data 212	Supp. Data 246
Mammalia	Caluromysiops irrupta		445	69						8			Supp. Data 126	Supp. Data 246
Mammalia	Canis adustus		10250	69						10			Supp. Data 87	Supp. Data 246
Mammalia	Canis aureus		11000	69						16			Supp. Data 14	Supp. Data 246
Mammalia	Canis latrans	Coyote	10000	69	13250	33			14.5	20	2979.2	0.0183	Supp. Data 191	Supp. Data 246
Mammalia	Canis latrans		13250	69						22			Supp. Data 213	Supp. Data 246
Mammalia	Canis lupus	Wolf	26625	69					16	20		0.0177	Supp. Data 91	Supp. Data 246
Mammalia	Canis mesomelas	Black-backed jackal	10250	69					10	14	3860	0.0149	Supp. Data 66	Supp. Data 246
Mammalia	Canis rufus		30000	69						20			Supp. Data 155	Supp. Data 246
Mammalia	Cannomys badius		650	69						3			Supp. Data 169	Supp. Data 246
Mammalia	Capra ibex	ibex	82500	69					16	22.3		0.005	Supp. Data 197	Supp. Data 246
Mammalia	Capra ibex		82500	69						22			Supp. Data 99	Supp. Data 246
Mammalia	Capricornis crispus		80000	69						10			Supp. Data 189	Supp. Data 246
Mammalia	Capromys pilorides		4683	69						11			Supp. Data 187	Supp. Data 246
Mammalia	Castor fiber	Eurasian beaver	25000	69					24	25			Supp. Data 89	Supp. Data 246
Mammalia	Catagonus wagneri		39000	69						1			Supp. Data 146	Supp. Data 246
Mammalia	Cavia porcellus	Guinea pig	629	69					14.8	12	312.104		Supp. Data 53	Supp. Data 246
Mammalia	Cavia tschudii		637	69						6			Supp. Data 224	Supp. Data 246
Mammalia	Cebuella pygmaea		124	69						15			Supp. Data 208	Supp. Data 246
Mammalia	Cebus albifrons		2468	69						40			Supp. Data 208	Supp. Data 246
Mammalia	Cebus capucinus		2655	69						47			Supp. Data 57	Supp. Data 246
Mammalia	Cephalophus nigrifrons		13900	50						20			Supp. Data 178	Supp. Data 246
Mammalia	Ceratotherium simum	White rhinoceros	2175000	69					50	45			Supp. Data 35	Supp. Data 246
Mammalia	Cercartetus nanus	Eastern pygmy possum	64.8	69			70	50	5	8	77.154		Supp. Data 229	Supp. Data 246
Mammalia	Cercocebus albigena	Gray-cheeked mangabey	9318	69					21	32.7			Supp. Data 98	Supp. Data 246
Mammalia	Cercocebus atys	Sooty mangabey	8600	69					18	26.8			Supp. Data 98	Supp. Data 246
Mammalia	Cercocebus atys		9500	69						27				Supp. Data 246
Mammalia	Cercocebus galeritus		9600	69						21				Supp. Data 246
Mammalia	Cercocebus torquatus	Collared mangabey	9493	69					20.5	27			Supp. Data 98	Supp. Data 246
Mammalia	Cercopithecus ascanius		4000	69						28				Supp. Data 246
Mammalia	Cercopithecus campbelli		3600	69						33				Supp. Data 246
Mammalia	Cercopithecus cephus		3585	69						23				Supp. Data 246
Mammalia	Cercopithecus diana	Diana monkey	4550	69					34.8	37.3			Supp. Data 98	Supp. Data 246
Mammalia	Cercopithecus diana		5500	69						30				Supp. Data 246
Mammalia	Cercopithecus hamlyni		4425	69						27				Supp. Data 246
Mammalia	Cercopithecus mitis		9000	69						27				Supp. Data 246
Mammalia	Cercopithecus mona		4500	69						22				Supp. Data 246
Mammalia	Cercopithecus neglectus		5945	69						26				Supp. Data 246
Mammalia	Cercopithecus nictitans		5465	69						23				Supp. Data 246
Mammalia	Cercopithecus petaurista		3650	69						19				Supp. Data 246
Mammalia	Cercopithecus pogonias		3580	69						24				Supp. Data 246
Mammalia	Cerdocyon thous		6500	69						11				Supp. Data 246
Mammalia	Cervus elaphus	Red deer	67000	69	200000	33			16.1	24.7		0.006	Supp. Data 155	Supp. Data 246
Mammalia	Cervus elaphus		200000	69						25				Supp. Data 246
Mammalia	Chaetodipus fallax		19	69						8				Supp. Data 246
Mammalia	Chaetodipus formosus	Long-tailed pocket mouse	15.1	69					4	7.1			Supp. Data 122	Supp. Data 246
Mammalia	Chaetodipus penicillatus	Desert pocket mouse	17.35	69					2.16				Supp. Data 149	Supp. Data 246
Mammalia	Chaetophractus villosus		3000	69						20				Supp. Data 246
Mammalia	Cheirogaleus major		600	69						15				Supp. Data 246
Mammalia	Cheirogaleus medius		380	69						19				Supp. Data 246
Mammalia	Chinchilla lanigera	Chinchilla	426	69			436.7	Supp. Data 1	11.3	17.2	253.944		Supp. Data 29	Supp. Data 246
Mammalia	Chinchilla lanigera		642	69						17				Supp. Data 246
Mammalia	Chironectes minimus		700	69						3				Supp. Data 246
Mammalia	Chiropotes albinasus		2910	69						12				Supp. Data 246
Mammalia	Chiropotes satanas		2943	69						15				Supp. Data 246
Mammalia	Choeropsis liberiensis		217500	69						44				Supp. Data 246
Mammalia	Choloepus didactylus	Southern two-toed sloth	6250	69					25	27.8		0.002	Supp. Data 219	Supp. Data 246
Mammalia	Choloepus didactylus		6250	69						28				Supp. Data 246
Mammalia	Choloepus hoffmanni		6250	69						32				Supp. Data 246
Mammalia	Chrysocyon brachyurus		21500	69						15				Supp. Data 246
Mammalia	Civettictis civetta		13667	69						28				Supp. Data 246
Mammalia	Clethrionomys glareolus	Bank vole	20.8	69	21.5	Supp. Data 1			1.25	4.9		0.0809	Supp. Data 224	Supp. Data 246
Mammalia	Coendou prehensilis		3900	69						17				Supp. Data 246
Mammalia	Colobus guereza		9950	69						24				Supp. Data 246
Mammalia	Colobus polykomos	Western black and white colobus	9525	69					30.5	27.5			Supp. Data 187	Supp. Data 246
Mammalia	Colobus polykomos		9525	69						28				Supp. Data 246
Mammalia	Colomys goslingi		60	69						3				Supp. Data 246
Mammalia	Conepatus chinga		3400	69						7				Supp. Data 246
Mammalia	Conepatus leuconotus		1900	69						7				Supp. Data 246
Mammalia	Connochaetes gnou		132250	69						20				Supp. Data 246
Mammalia	Connochaetes taurinus	Blue wildebeest	164500	69	196500	Supp. Data 1			21	21.5		0.0026	Supp. Data 21	Supp. Data 246
Mammalia	Connochaetes taurinus		164500	69						22				Supp. Data 246
Mammalia	Cratogeomys castanops	Mexican pocket gopher	270	69					2.6	4.7			Supp. Data 212	Supp. Data 246
Mammalia	Crocidura leucodon	Bicolored shrew	11	69					2.9	2.9		0.1	Supp. Data -3	Supp. Data 246
Mammalia	Crocidura russula	Greater white-toothed shrew	10.8	69	11.6	33			1.5	4		0.146	Supp. Data 137	Supp. Data 246
Mammalia	Crocidura suaveolens		8	69						3				Supp. Data 246
Mammalia	Crocuta crocuta	Spotted hyena	63000	69					19	41.1		0.0056	Supp. Data 62	Supp. Data 246
Mammalia	Crocuta crocuta		63000	50						41				Supp. Data 246
Mammalia	Crossarchus obscurus		790	69						5				Supp. Data 246
Mammalia	Cryptoprocta ferox		9500	69						20				Supp. Data 246
Mammalia	Cryptotis parva	Least shrew	6.3	69	5.5	33			1.8	3.5		0.134	Supp. Data 179	Supp. Data 246
Mammalia	Ctenodactylus vali		170	69						5				Supp. Data 246
Mammalia	Ctenomys talarum	Tuco-tuco	121	69					2		133.422		Supp. Data 36	Supp. Data 246
Mammalia	Cuon alpinus		2350	69						16				Supp. Data 246
Mammalia	Cyclopes didactylus		266	69						2				Supp. Data 246
Mammalia	Cynictis penicillata		599	69						15				Supp. Data 246
Mammalia	Cynogale bennettii		4000	69						5				Supp. Data 246
Mammalia	Cynomys ludovicianus	Black-tailed prairie dog	1112	69	1125	33			8	8.5	483.479	0.0111	Supp. Data 103	Supp. Data 246
Mammalia	Cynomys ludovicianus		1125	69						9				Supp. Data 246
Mammalia	Dama dama		70000	69						20				Supp. Data 246
Mammalia	Damaliscus dorcas	Sassaby	84500	69					21.4	17			Supp. Data 111	Supp. Data 246
Mammalia	Damaliscus pygargus	Blesbok	84500	69					10	23		0.0056	Supp. Data 78	Supp. Data 246
Mammalia	Dasycercus cristicauda	Mulgara	91	69			101	50	7	6	57.4446		Supp. Data 234	Supp. Data 246
Mammalia	Dasykaluta rosamondae		30	69						3				Supp. Data 246
Mammalia	Dasyprocta leporina		3265	69						18				Supp. Data 246
Mammalia	Dasypus novemcinctus	Common long-nosed armadillo	3510	69					15	22.3	1242.45		Supp. Data 235	Supp. Data 246
Mammalia	Dasyuroides byrnei	Kowari	91.7	69					4	6.3	95.9848		Supp. Data 48	Supp. Data 246
Mammalia	Dasyuroides byrnei		105	69						6				Supp. Data 246
Mammalia	Dasyurus albopunctatus		600	69						3				Supp. Data 246
Mammalia	Dasyurus geoffroii	Western quoll	1327	69					5	3	685		Supp. Data 198	Supp. Data 246
Mammalia	Dasyurus hallucatus	Northern quoll	571	69			558	50	3	5.9	301.936		Supp. Data 165	Supp. Data 246
Mammalia	Dasyurus maculatus		5500	69						4				Supp. Data 246
Mammalia	Dasyurus viverrinus		1090	69						7				Supp. Data 246
Mammalia	Daubentonia madagascariensis		2278	69						24				Supp. Data 246
Mammalia	Dendrohyrax arboreus		3000	69						12				Supp. Data 246
Mammalia	Dendrohyrax dorsalis		3000	69						5				Supp. Data 246
Mammalia	Dendrolagus matschiei		7200	69						14				Supp. Data 246
Mammalia	Dendrolagus ursinus		8000	69						20				Supp. Data 246
Mammalia	Dendromus mesomelas		13	69						3				Supp. Data 246
Mammalia	Dicerorhinus sumatrensis		1260000	69						33				Supp. Data 243
Mammalia	Diceros bicornis	Black rhinoceros	1100000	69					40	45		0.0033	Supp. Data 168	Supp. Data 243
Mammalia	Dicrostonyx torquatus		82	69						4				Supp. Data 243
Mammalia	Didelphis marsupialis	Southern opossum	1244	69			1165	50	2	4.2	778.108		Supp. Data 217	Supp. Data 243
Mammalia	Didelphis virginiana	Large American opossum	2847	69	3000	33	2488	50	3	6.6	1138.38	0.0129	Supp. Data 107	Supp. Data 243
Mammalia	Dinomys branickii		12250	69						9				Supp. Data 86
Mammalia	Dipodomys heermani	Heermann's kangaroo rat	63.3	69					3	7			Supp. Data 80	Supp. Data 86
Mammalia	Dipodomys merriami	Merriam's kangaroo rat	37.6	69	42	33	36.5	50	4		47.0843	0.0368	Supp. Data 122	Supp. Data 86
Mammalia	Dipodomys nitratoides	Fresno kangaroo rat	37.8	69					3				Supp. Data 80	Supp. Data 86
Mammalia	Dipodomys ordii	Ord's kangaroo rat	47.8	69			46.8	50	2	9.8	91.2567		Supp. Data 92	Supp. Data 86
Mammalia	Dipodomys ordii		57	69						10				Supp. Data 86
Mammalia	Distoechurus pennatus		51	69						1				Supp. Data 86
Mammalia	Dolichotis patagonum		12500	69						14				Supp. Data 86
Mammalia	Dremomys lokriah		170	Supp. Data 1						7				Supp. Data 86
Mammalia	Echinops telfairi	Lesser Madagascar “hedgehog”	116.4	69					1.2	13			Supp. Data 111	Supp. Data 86
Mammalia	Echymipera rufescens		1250	69						3				Supp. Data 86
Mammalia	Eira barbara		4500	69						18				Supp. Data 86
Mammalia	Elaphurus davidianus	Pere David's deer	186500	69					23.3	27.5			Supp. Data 110	Supp. Data 86
Mammalia	Elephantulus intufi		52	69						9				Supp. Data 86
Mammalia	Elephantulus myurus	Long-eared elephant shrew	62.97	69					1.1	9.3	74.6019		Supp. Data 209	Supp. Data 86
Mammalia	Elephantulus rufescens	Rufous elephant shrew	53	69	58	33			1.6	6	61.1373	0.0481	Supp. Data 209	Supp. Data 86
Mammalia	Elephantulus rufescens		58	69						2				Supp. Data 86
Mammalia	Elephas maximus	Asiatic elephant	3672000	69					70	80			Supp. Data 123	Supp. Data 86
Mammalia	Eligmodontia typus	Highland gerbil mouse	17.5	69					0.7	0.8	35.3083		Supp. Data 84	Supp. Data 86
Mammalia	Eligmodontia typus		18	69						1				Supp. Data 86
Mammalia	Eliomys quercinus	Garden dormouse	82.5	69					2.17	5.5		0.0409	Supp. Data 11	Supp. Data 86
Mammalia	Eliomys quercinus		83	69						5				Supp. Data 86
Mammalia	Enhydra lutris	Sea otter	26833	69					23	19			Supp. Data 188	Supp. Data 86
Mammalia	Equus burchellii	Burchell's zebra	300000	69					22	40		0.0038	Supp. Data 210	Supp. Data 86
Mammalia	Equus caballus		300000	69						50				Supp. Data 86
Mammalia	Equus grevyi		384000	69						22				Supp. Data 86
Mammalia	Equus hemionus		230000	50						39				Supp. Data 86
Mammalia	Equus zebra	Mountain zebra	300000	69					24	33.2			Supp. Data 88	Supp. Data 86
Mammalia	Erethizon dorsatum	North American porcupine	8600	69			6871	Supp. Data 1	18	23.4		0.0079	Supp. Data 63	Supp. Data 86
Mammalia	Erinaceus europaeus	Eurasian hedgehog	750	69					7	11.7	510.363		Supp. Data 152	Supp. Data 86
Mammalia	Erinaceus europaeus		750	69						7				Supp. Data 86
Mammalia	Erythrocebus patas		7750	69						24				Supp. Data 86
Mammalia	Euphractus sexcinctus		33000	69						19				Supp. Data 86
Mammalia	Felis chaus	Jungle cat	10000	69					14	20		0.0165	Supp. Data 166	Supp. Data 86
Mammalia	Felis silvestris		5500	69						15				Supp. Data 86
Mammalia	Fukomys damarensis	Damaraland mole-rat	131.3	69			138	50	8.5	15.5			Supp. Data 194	Supp. Data 86
Mammalia	Funisciurus congicus		110	69						9				Supp. Data 86
Mammalia	Galago senegalensis	Senegal bushbaby	192.2	69	171.7	Supp. Data 1			16	17	139.35	0.0169	Supp. Data 96	Supp. Data 86
Mammalia	Galea musteloides	Yellow-toothed cavy	322	69					1.3	1.8	283.815		Supp. Data 186	Supp. Data 86
Mammalia	Galea musteloides		338	69						2				Supp. Data 86
Mammalia	Galea spixii		450	69						5				Supp. Data 86
Mammalia	Galemys pyrenaicus	Pyrenean desman	57.5	69					3.5				Supp. Data 184	Supp. Data 86
Mammalia	Galerella sanguinea	Slender mongoose	519.6	69			540	50	10	12.6	381.748		Supp. Data 86	Supp. Data 86
Mammalia	Galictis vittata		2300	69						10				Supp. Data 86
Mammalia	Galidia elegans		800	69						13				Supp. Data 86
Mammalia	Gazella dorcas		14500	69						17				Supp. Data 86
Mammalia	Genetta genetta		1867	69						23				Supp. Data 86
Mammalia	Genetta tigrina		1820	69						9				Supp. Data 86
Mammalia	Geocapromys brownii		1500	69						8				Supp. Data 86
Mammalia	Geocapromys ingrahami	Bahamian hutia	775	69					8	9			Supp. Data 143	Supp. Data 86
Mammalia	Geomys bursaris	Plains pocket gopher	197	69					4	7.2	188.048		Supp. Data 50	Supp. Data 86
Mammalia	Geomys bursarius		177	69						7				Supp. Data 86
Mammalia	Georychus capensis	Cape mole-rat	195	69					3	11.2	136.473		Supp. Data 221	Supp. Data 86
Mammalia	Gerbillus gerbillus	Lesser gerbil	29.7	69					2.25	5.9	46.1332		Supp. Data 205	Supp. Data 86
Mammalia	Gerbillus pyramidum	Greater Egyptian gerbil	37	Supp. Data 1	108.5	Supp. Data 1			2.25	8.2	99.04	0.0329	Supp. Data 205	Supp. Data 86
Mammalia	Gerbillus pyramidum		37	69						8				Supp. Data 86
Mammalia	Giraffa camelopardalis	Giraffe	800000	69					26	36.2			Supp. Data 54	Supp. Data 86
Mammalia	Giraffa camelopardalis		800000	50						36				Supp. Data 86
Mammalia	Glaucomys sabrinus		149	69						13				Supp. Data 86
Mammalia	Glaucomys volans		65	Supp. Data 1						12				Supp. Data 86
Mammalia	Glis glis		125	Supp. Data 1						9				Supp. Data 86
Mammalia	Glis glis	Fat dormouse	174.4	69					9	8.7			Supp. Data 175	Supp. Data 86
Mammalia	Gorilla gorilla	Gorilla	139842	69					43	54		0.0008	Supp. Data 32	Supp. Data 86
Mammalia	Grammomys dolichurus		60	69						4				Supp. Data 86
Mammalia	Graphiurus murinus		24	69						6				Supp. Data 86
Mammalia	Gulo gulo		16333	69						18				Supp. Data 1
Mammalia	Gymnobelideus leadbeateri	Leadbeater’s possum	166	69					7.5	9			Supp. Data 127	Supp. Data 1
Mammalia	Hapalemur griseus		1013	69						17				Supp. Data 1
Mammalia	Heliosciurus rufobrachium		327	69						9				Supp. Data 1
Mammalia	Helogale parvula		275	69						10				Supp. Data 1
Mammalia	Hemicentetes semispinosus		203	69						3				Supp. Data 1
Mammalia	Hemiechinus auritus		342	69						7				Supp. Data 1
Mammalia	Hemigalus derbyanus		2400	69						12				Supp. Data 1
Mammalia	Hemitragus jemlahicus		35200	69						22				Supp. Data 1
Mammalia	Herpestes auropunctatus	Javanese mongoose	611	69					6.75	16.6	336.17		Supp. Data 9	Supp. Data 1
Mammalia	Herpestes ichneumon		2850	69						20				Supp. Data 1
Mammalia	Herpestes javanicus		800	69						8				Supp. Data 1
Mammalia	Herpestes sanguineus		870	69						6				Supp. Data 1
Mammalia	Heterocephalus glaber		35	69						5				Supp. Data 1
Mammalia	Hippocamelus antisensis		68600	69						11				Supp. Data 1
Mammalia	Hippopotamus amphibius		3750000	69						54				Supp. Data 1
Mammalia	Hippotragus equinus		225000	69						17				Supp. Data 1
Mammalia	Hippotragus niger		225000	69						20				Supp. Data 1
Mammalia	Hyaena brunnea	Brown hyena	42250	69					12	13			Supp. Data 150	Supp. Data 1
Mammalia	Hyaena hyaena		40000	69						24				Supp. Data 1
Mammalia	Hydropotes inermis		11500	69						11				Supp. Data 1
Mammalia	Hylobates agilis		5925	69						44				Supp. Data 1
Mammalia	Hylobates lar	White-handed gibbon	6810	69					20	40		0.002	Supp. Data 169	Supp. Data 1
Mammalia	Hylobates moloch		6500	69						29				Supp. Data 1
Mammalia	Hylobates pileatus		5735	69						36				Supp. Data 1
Mammalia	Hylobates syndactylus	Siamang	10900	69					25	38			Supp. Data 42	Supp. Data 1
Mammalia	Hylochoerus meinertzhageni		227500	69						3				Supp. Data 1
Mammalia	Hystrix brachyura		8000	69						27				Supp. Data 1
Mammalia	Hystrix pumila		4600	69						9				Supp. Data 1
Mammalia	Ichneumia albicauda		3500	69						12				Supp. Data 1
Mammalia	Ictonyx striatus	Striped polecat	910	69					5	13.3		0.0361	Supp. Data 121	Supp. Data 1
Mammalia	Ictonyx striatus		910	69						13				Supp. Data 1
Mammalia	Isoodon macrourus	Northern brown bandicoot	1551	69					2	6.8	713.03	0.0145	Supp. Data 227	Supp. Data 1
Mammalia	Isoodon obesulus	Southern brown bandicoot	717	69	700	33			3.5	6.5	339.607	0.0135	Supp. Data 130	Supp. Data 1
Mammalia	Kannabateomys amblyonyx		375	69						2				Supp. Data 1
Mammalia	Kerodon rupestris		950	69						11				Supp. Data 1
Mammalia	Kobus ellipsiprymnus	Waterbuck	175333	69					18.5	18.7			Supp. Data 214	Supp. Data 1
Mammalia	Kobus ellipsiprymnus		175333	69						19				Supp. Data 1
Mammalia	Kobus kob		105000	69						17				Supp. Data 1
Mammalia	Lagidium peruanum		1250	69						19				Supp. Data 1
Mammalia	Lagorchestes conspicillatus	Spectacled hare-wallaby	2660	69					6	8.8			Supp. Data 142	Supp. Data 1
Mammalia	Lagostomus maximus		6000	69						9				Supp. Data 1
Mammalia	Lagothrix lagotricha		6500	69						30				Supp. Data 1
Mammalia	Lama guanicoe		127500	69						28				Supp. Data 1
Mammalia	Lasiorhinus latifrons		25500	69						24				Supp. Data 1
Mammalia	Lemmus lemmus		70	69						2				Supp. Data 1
Mammalia	Lemniscomys striatus		42	69						3				Supp. Data 1
Mammalia	Lemur catta	Ring-tailed lemur	2555	69					27.1	30			Supp. Data 98	Supp. Data 1
Mammalia	Lemur catta		2200	69						26				Supp. Data 1
Mammalia	Lenothrix canus		160	69						4				Supp. Data 1
Mammalia	Leontopithecus rosalia	Golden lion tamarin	654.5	69					12	24.8		0.0077	Supp. Data 115	Supp. Data 1
Mammalia	Leontopithecus rosalia		655	69						25				Supp. Data 1
Mammalia	Leopardus tigrinus		2250	69						20				Supp. Data 1
Mammalia	Leopardus wiedii		3667	69						20				Supp. Data 1
Mammalia	Lepilemur mustelinus		670	69						12				Supp. Data 1
Mammalia	Lepus americanus	Snowshoe hare	1603	69					5	5.4			Supp. Data 206	Supp. Data 1
Mammalia	Lepus californicus		4175	69						7				Supp. Data 1
Mammalia	Lepus europaeus	European hare	4175	50					13	10.7		0.0191	Supp. Data 31	Supp. Data 1
Mammalia	Lepus europaeus		4175	69						7				Supp. Data 1
Mammalia	Liomys adspersus	Spiny pocket mouse	42	69					1.5				Supp. Data 73	Supp. Data 1
Mammalia	Litocranius walleri	Gerenuk	43500	69					8	13			Supp. Data 125	Supp. Data 1
Mammalia	Lophiomys imhausi		755	69						7				Supp. Data 1
Mammalia	Loris tardigradus		238	50						16				Supp. Data 1
Mammalia	Loxodonta africana	African bush elephant	4800000	50					65	80		0.0003	Supp. Data 153	Supp. Data 1
Mammalia	Lutra lutra		6750	69						18				Supp. Data 1
Mammalia	Lutreolina crassicaudata	Lutrine opossum	812	69					3	3	509.693		Supp. Data 65	Supp. Data 1
Mammalia	Lycaon pictus	African hunting dog	8750	69					11	17			Supp. Data 75	Supp. Data 1
Mammalia	Lynx lynx	Eurasian lynx	23000	69					17	26.8		0.0097	Supp. Data 61	Supp. Data 1
Mammalia	Macaca arctoides	Stump-tailed macaque	9275	69					30	24			Supp. Data 98	Supp. Data 1
Mammalia	Macaca fascicularis		6363	69						37				Supp. Data 1
Mammalia	Macaca fuscata		8883	Supp. Data 1						33				Supp. Data 1
Mammalia	Macaca mulatta	Rhesus macaque	8235	69					28	35		0.0012	Supp. Data 157	Supp. Data 1
Mammalia	Macaca mulatta		8235	69						26				Supp. Data 1
Mammalia	Macaca nemestrina		7913	69						27				Supp. Data 1
Mammalia	Macaca silenus		7875	69						38				Supp. Data 1
Mammalia	Macaca sinica	Toque macaque	4370	69					30	35			Supp. Data 187	Supp. Data 1
Mammalia	Macaca sinica		4370	69						29				Supp. Data 1
Mammalia	Macaca sylvanus	Barbary ape	10875	69					22	17			Supp. Data 187	Supp. Data 1
Mammalia	Macropus agilis		16000	69						10				Supp. Data 1
Mammalia	Macropus antilopinus		49500	69						16				Supp. Data 1
Mammalia	Macropus dorsalis		49500	69						12				Supp. Data 1
Mammalia	Macropus eugenii		6500	69						10				Supp. Data 1
Mammalia	Macropus fuliginosus	Western gray kangaroo	28250	69					20	23.2		0.0108	Supp. Data -3	Supp. Data 1
Mammalia	Macropus giganteus	Eastern gray kangaroo	49500	69					20	24		0.0066	Supp. Data -3	Supp. Data 1
Mammalia	Macropus parma	Parma wallaby	4250	69					8	15.9		0.01	Supp. Data -3	Supp. Data 1
Mammalia	Macropus parryi		16500	69						10				Supp. Data 1
Mammalia	Macropus robustus	Wallaroo	30000	69	29648	Supp. Data 1			18.5	19.6		0.0038	Supp. Data 104	Supp. Data 1
Mammalia	Macropus robustus		30000	69						20				Supp. Data 1
Mammalia	Macropus rufogriseus	Red-necked wallaby	16200	69					18.5	15.2			Supp. Data 138	Supp. Data 1
Mammalia	Macropus rufogriseus		16200	69						15				Supp. Data 1
Mammalia	Macropus rufus	Red kangaroo	55000	69			28500	50	22	16.3			Supp. Data 104	Supp. Data 1
Mammalia	Macropus rufus		55000	69						16				Supp. Data 1
Mammalia	Macrotis lagotis	Rabbit-bandicoot	1246	69					7.2	7.2	613.19		Supp. Data 48	Supp. Data 1
Mammalia	Macrotis lagotis		1300	69						7				Supp. Data 1
Mammalia	Madoqua kirkii	Kirk's dik-dik	5000	69					5	10		0.0124	Supp. Data 78	Supp. Data 1
Mammalia	Mandrillus leucophaeus		18250	69						33				Supp. Data 1
Mammalia	Mandrillus sphinx		23000	69						32				Supp. Data 1
Mammalia	Manis crassicaudata		20000	69						13				Supp. Data 1
Mammalia	Marmosa mexicana		57000	69						7				Supp. Data 1
Mammalia	Marmosa murina	Murine opossum	26	69					1	3.6			Supp. Data 107	Supp. Data 1
Mammalia	Marmosa robinsoni	Robinson's mouse opossum	122	69					2	5	147.589		Supp. Data 48	Supp. Data 1
Mammalia	Marmota marmota	Apline marmot	3500	69					15	18			Supp. Data 160	Supp. Data 1
Mammalia	Martes americana	American marten	966.5	69			900	50	13	17	597.983		Supp. Data 170	Supp. Data 1
Mammalia	Martes flavigula		2500	69						14				Supp. Data 1
Mammalia	Martes foina		1700	69						18				Supp. Data 1
Mammalia	Martes martes		1300	69						17				Supp. Data 1
Mammalia	Martes pennanti	Fisher	3175	69					10	10			Supp. Data 176	Supp. Data 1
Mammalia	Martes zibellina		1067	69						15				Supp. Data 1
Mammalia	Mazama americana		33000	69						14				Supp. Data 1
Mammalia	Meles meles	Old world badger	13000	69					15	16.2		0.0196	Supp. Data 135	Supp. Data 1
Mammalia	Meles meles		13000	69						16				Supp. Data 1
Mammalia	Mellivora capensis	Honey badger	10000	69					26.4	26.5			Supp. Data 111	Supp. Data 1
Mammalia	Mellivora capensis		10000	69						27				Supp. Data 1
Mammalia	Melogale moschata		672	69						10				Supp. Data 1
Mammalia	Melursus ursinus		100000	69						30				Supp. Data 1
Mammalia	Mephitis mephitis	Striped skunk	3500	69					6	10		0.0143	Supp. Data 38	Supp. Data 1
Mammalia	Meriones crassus		35	69						6				Supp. Data 1
Mammalia	Meriones unguiculatus	Mongolian jird	53.2	69					3	2	75.47	0.0324	Supp. Data 222	Supp. Data 1
Mammalia	Mesembriomys gouldii		900	69						4				Supp. Data 1
Mammalia	Mesocricetus auratus		105	69						3				Supp. Data 1
Mammalia	Metachirus nudicaudatus	Brown four-eyed opossum	336	69					2	4	279.495		Supp. Data 48	Supp. Data 1
Mammalia	Microcebus murinus	Gray mouse lemur	64.8	69					10	14		0.0362	Supp. Data 95	Supp. Data 1
Mammalia	Microcebus murinus		65	69						15				Supp. Data 1
Mammalia	Microcebus rufus	Brown mouse lemur	55.5	69					8	12			Supp. Data 238	Supp. Data 1
Mammalia	Microdipodops megacephalus		13500	69						5				Supp. Data 1
Mammalia	Microgale dobsoni		45	69						6				Supp. Data 1
Mammalia	Microgale talazaci		44	69						6				Supp. Data 1
Mammalia	Micromys minutus	Harvest mouse	7.6	69			7.37	50	1	4	21.078		Supp. Data 223	Supp. Data 1
Mammalia	Microtus agrestis	Field vole	25	69			28	50	1.66	3.3	66.2854		Supp. Data 156	Supp. Data 1
Mammalia	Microtus agrestis		46	69						3				Supp. Data 1
Mammalia	Microtus arvalis	Common vole	27.5	69	21.9	Supp. Data 1			1.66	3	68.75	0.0561	Supp. Data 156	Supp. Data 1
Mammalia	Microtus guentheri	Vole	43.8	69					0.5	3.9	77.706		Supp. Data 47	Supp. Data 1
Mammalia	Microtus guentheri		52	69						4				Supp. Data 1
Mammalia	Microtus ochrogaster	Prairie vole	48.2	69	40	33	46.7	50	1	5.3	79.6256	0.0666	Supp. Data 90	Supp. Data 1
Mammalia	Microtus oeconomus		52	69						2				Supp. Data 1
Mammalia	Microtus pennsylvanicus	Meadow vole	38.2	69			38.9	50	1		71.2945		Supp. Data 200	Supp. Data 1
Mammalia	Microtus pinetorum		25	69						3				Supp. Data 1
Mammalia	Microtus subterraneus	European pine vole	17.8	69					1.75				Supp. Data 57	Supp. Data 1
Mammalia	Millardia gleadowi		70	69						4				Supp. Data 1
Mammalia	Miopithecus talapoin		1385	69						28				Supp. Data 1
Mammalia	Mirounga angustirostris		1450	69						15				Supp. Data 1
Mammalia	Mirza coquereli		311	69						15				Supp. Data 1
Mammalia	Monachus monachus		275000	69						24				Supp. Data 1
Mammalia	Monodelphis brevicaudata	Short bare-tailed opossum	91.5	69			75.5	50	1	3.9	88.6053		Supp. Data 162	Supp. Data 1
Mammalia	Monodelphis domestica		105	69						6				Supp. Data 1
Mammalia	Mungos mungo		1300	69						12				Supp. Data 1
Mammalia	Muntiacus muntjak		21000	69						18				Supp. Data 1
Mammalia	Mus minutoides		7	69						3				Supp. Data 1
Mammalia	Mus musculus		20	69						6				Supp. Data 1
Mammalia	Muscardinus avellanarius	Hazel dormouse	23.5	69					4	6	79.065		Supp. Data 112	Supp. Data 1
Mammalia	Mustela erminea	Ermine	125.5	69			75	50	4.5	12.5	139.843		Supp. Data 67	Supp. Data 1
Mammalia	Mustela lutreola	European mink	590	69					10	8.4			Supp. Data 159	Supp. Data 1
Mammalia	Mustela nigripes		1021	69						12				Supp. Data 1
Mammalia	Mustela putorius	European polecat	809	69					6	14		0.0328	Supp. Data -3	Supp. Data 1
Mammalia	Mustela sibirica		565	69						9				Supp. Data 1
Mammalia	Mustela vison	American mink	660	69	925	33			10	11.4	440.427	0.0266	Supp. Data 90	Supp. Data 1
Mammalia	Myocastor coypus		7500	69						10				Supp. Data 1
Mammalia	Myodes glareolus	Bank vole	21.5	69					2	4.9			Supp. Data 90	Supp. Data 1
Mammalia	Myoprocta acouchy		775	69						10				Supp. Data 1
Mammalia	Myrmecobius fasciatus		471	69						6				Supp. Data 1
Mammalia	Myrmecophaga tridactyla		28500	69						26				Supp. Data 1
Mammalia	Mystromys albicaudatus		106	69						6				Supp. Data 1
Mammalia	Nandinia binotata		3250	69						16				Supp. Data 1
Mammalia	Nannospalax spp.	Mediterranean blind mole rat	160	69					4.5		134.94		Supp. Data 191	Supp. Data 1
Mammalia	Napaeozapus insignis	Woodland jumping mouse	22	69					4		43.9134		Supp. Data 160	Supp. Data 1
Mammalia	Nasalis larvatus		14618	69						20				Supp. Data 1
Mammalia	Nasua nasua		4750	69						18				Supp. Data 1
Mammalia	Neofelis nebulosa		19500	69						17				Supp. Data 1
Mammalia	Neomys fodiens		15	69						2				Supp. Data 1
Mammalia	Neotoma albigula		209	69						8				Supp. Data 1
Mammalia	Neotoma floridana	Eastern woodrat	291	69					3	8.6		0.0654	Supp. Data 12	Supp. Data 1
Mammalia	Neotragus pygmaeus		2250	69						6				Supp. Data 1
Mammalia	Notomys alexis		35	69						5				Supp. Data 1
Mammalia	Nyctereutes procyonoides		6500	69						11				Supp. Data 1
Mammalia	Nycticebus coucang	Slow loris	1129	Supp. Data 1			1160	50	14	26.5	358.521		Supp. Data 160	Supp. Data 1
Mammalia	Nycticebus coucang		891	69						20				Supp. Data 1
Mammalia	Nyctomys sumichrasti		50	50						5				Supp. Data 1
Mammalia	Ochotona collaris	Collared pika	129	69					6				Supp. Data 90	Supp. Data 1
Mammalia	Ochotona curzoniae	Plateau pika	109	69					4.25				Supp. Data 180	Supp. Data 1
Mammalia	Ochotona princeps	North American pika	109	69	100	33			4.3	7		0.0376	Supp. Data 181	Supp. Data 1
Mammalia	Ochrotomys nuttalli	Golden mouse	19.5	69					2.5	8.4	32.0472		Supp. Data 173	Supp. Data 1
Mammalia	Ochrotomys nuttalli		22	69						8				Supp. Data 1
Mammalia	Octodon degus	Degu	235	69	199.6	Supp. Data 1			4	7.1	177.43	0.0323	Supp. Data 215	Supp. Data 1
Mammalia	Octodon degus		235	69						7				Supp. Data 1
Mammalia	Octodontomys gliroides		150	69						7				Supp. Data 1
Mammalia	Odocoileus hemionus	Mule deer	57000	69					22	20.5		0.0057	Supp. Data -3	Supp. Data 1
Mammalia	Odocoileus virginianus	White-tailed deer	87000	69					19	23		0.007	Supp. Data 132	Supp. Data 1
Mammalia	Okapia johnstoni		250000	69						33				Supp. Data 1
Mammalia	Ondatra zibethicus	Muskrat	1005	69					3	10	684.091		Supp. Data 160	Supp. Data 1
Mammalia	Onychomys leucogaster		33	69						5				Supp. Data 1
Mammalia	Onychomys torridus		22	69						5				Supp. Data 1
Mammalia	Oreotragus oreotragus		12000	69						15				Supp. Data 1
Mammalia	Ornithorhynchus anatinus	Duck-billed platypus	1030	69	1030	Supp. Data 1	693	50	17	17	293.425		Supp. Data 24	Supp. Data 1
Mammalia	Orycteropus afer	Aardvark	48000	69					23	24	8822.79		Supp. Data 27	Supp. Data 1
Mammalia	Oryctolagus cuniculus	Old World rabbit	2168	69					9	7.9			Supp. Data 90	Supp. Data 1
Mammalia	Oryx gazella		170000	69						20				Supp. Data 1
Mammalia	Otocyon megalotis		4150	69						14				Supp. Data 1
Mammalia	Otolemur garnettii		1300	69						16				Supp. Data 1
Mammalia	Otomys irroratus	Southern African vlei rat	102	69					2		88.4472		Supp. Data 14	Supp. Data 1
Mammalia	Ourebia ourebi		17000	69						14				Supp. Data 1
Mammalia	Ovibos moschatus	Muskox	315000	69					23	27.4		0.0041	Supp. Data 34	Supp. Data 1
Mammalia	Ovis canadensis	Bighorn sheep	70275	69	67031	Supp. Data 1			19	20.6		0.0031	Supp. Data 22	Supp. Data 1
Mammalia	Pachyuromys duprasi		40	69						4				Supp. Data 1
Mammalia	Paguma larvata		4300	69						15				Supp. Data 1
Mammalia	Pan paniscus		39925	69						48				Supp. Data 1
Mammalia	Pan troglodytes	Chimpanzee	44984	69					55	59.4		0.0007	Supp. Data 100	Supp. Data 1
Mammalia	Pan troglodytes		44984	69						59				Supp. Data 1
Mammalia	Panthera leo	Lion	98000	69	175000	33			15	25	17130.2	0.0035	Supp. Data 134	Supp. Data 1
Mammalia	Panthera leo		175000	69						30				Supp. Data 1
Mammalia	Panthera onca		81150	69						22				Supp. Data 1
Mammalia	Panthera pardus	Leopard	53750	69					23.2	23		0.0079	Supp. Data 16	Supp. Data 1
Mammalia	Panthera pardus		53750	69						20				Supp. Data 1
Mammalia	Panthera tigris	Tiger	137900	69					26	26	25267.6		Supp. Data 139	Supp. Data 1
Mammalia	Panthera tigris		257000	69						25				Supp. Data 1
Mammalia	Panthera uncia		50000	69						19				Supp. Data 1
Mammalia	Papio anubis		19500	69						25				Supp. Data 1
Mammalia	Papio cynocephalus	Yellow baboon	23000	69					40	35.1			Supp. Data 187	Supp. Data 1
Mammalia	Papio cynocephalus		23000	69						35				Supp. Data 1
Mammalia	Papio hamadryas	Hamadryas baboon	18000	69					27	37.5		0.0026	Supp. Data -3	Supp. Data 1
Mammalia	Papio hamadryas		18000	69						36				Supp. Data 1
Mammalia	Papio papio		19500	69						40				Supp. Data 1
Mammalia	Papio ursinus		23000	69						45				Supp. Data 1
Mammalia	Paradoxurus hermaphroditus		3100	69						22				Supp. Data 1
Mammalia	Paraechinus aethiopicus		188	69						5				Supp. Data 1
Mammalia	Pectinator spekei		178	69						10				Supp. Data 1
Mammalia	Pedetes capensis		3500	69						13				Supp. Data 1
Mammalia	Perameles gunni	Eastern barred bandicoot	695	69	766	33	837	50	3	3	561.246	0.0142	Supp. Data 197	Supp. Data 1
Mammalia	Perameles gunnii		766	69						3				Supp. Data 1
Mammalia	Perameles nasuta	Long-nosed bandicoot	645	69					3	5.6	384.652		Supp. Data 48	Supp. Data 1
Mammalia	Perodicticus potto	Potto	1225	69	968.6	Supp. Data 1			10	26	399.55	0.0125	Supp. Data 96	Supp. Data 1
Mammalia	Perodicticus potto		920	69						22				Supp. Data 1
Mammalia	Perognathus longimembris	Little pocket mouse	8.5	69	8	33	8.9	50	4.3	8.3	13.3952	0.0766	Supp. Data 76	Supp. Data 1
Mammalia	Perognathus longimembris		8	69						8				Supp. Data 1
Mammalia	Perognathus parvus	Great basin pocket mouse	19.2	69					4	5.8			Supp. Data 163	Supp. Data 1
Mammalia	Peromyscus leucopus	White-footed mouse	22.3	69	23	33	26	50	2.1	7.9	47.8276	0.0456	Supp. Data 204	Supp. Data 1
Mammalia	Peromyscus maniculatus	Deer mouse	20.5	69					2	8.3	42.85	0.0643	Supp. Data -3	Supp. Data 1
Mammalia	Peromyscus maniculatus		20	69						8				Supp. Data 1
Mammalia	Peromyscus polionotus	Oldfield mouse	14	69	12	Supp. Data 1			1	5.5		0.0558	Supp. Data 56	Supp. Data 1
Mammalia	Petrogale penicillata		6000	69						14				Supp. Data 1
Mammalia	Phacochoerus aethiopicus		75000	69						19				Supp. Data 1
Mammalia	Phaner furcifer		400	69						12				Supp. Data 1
Mammalia	Phascogale tapoatafa	Brush-tailed phascogale	153.7	69			157	50	3.5	3	135.309		Supp. Data 193	Supp. Data 1
Mammalia	Phascolarctos cinereus	Koala	4765	69	9300	33			13	20	1298.09	0.0028	Supp. Data 134	Supp. Data 1
Mammalia	Phenacomys intermedius	Western heather vole	21.5	69					4		67.9944		Supp. Data 141	Supp. Data 1
Mammalia	Philander mcilhennyi		450	69						2				Supp. Data 1
Mammalia	Philander opossum	Gray four-eyed opossum	751	69					2.5	2.3	424.263		Supp. Data 40	Supp. Data 1
Mammalia	Philander opossum		450	69						2				Supp. Data 1
Mammalia	Phodopus sungorus		23	69						3				Supp. Data 1
Mammalia	Pithecia aequatorialis		1800	69						15				Supp. Data 1
Mammalia	Pithecia monachus		1780	69						14				Supp. Data 1
Mammalia	Pithecia pithecia		1480	69						21				Supp. Data 1
Mammalia	Plagiodontia aedium		1267	69						10				Supp. Data 1
Mammalia	Planigale ingrami	Long-tailed planigale	8.8	69					1.3				Supp. Data 48	Supp. Data 1
Mammalia	Planigale tenuirostris	Narrow-nosed planigale	7.1	69					3	5.2	16.211		Supp. Data 183	Supp. Data 1
Mammalia	Platacanthomys lasiurus		75	69						2				Supp. Data 1
Mammalia	Poecilogale albinucha		305	69						5				Supp. Data 1
Mammalia	Pogonomys macrourus		57	69						2				Supp. Data 1
Mammalia	Poliocitellus franklini	Franklin's ground squirrel	607	69					5	7.2			Supp. Data 167	Supp. Data 1
Mammalia	Pongo pygmaeus	Orangutan	64475	69					58	59		0.0009	Supp. Data 230	Supp. Data 1
Mammalia	Potamochoerus porcus	Red river hog	88000	69					15	20		0.0099	Supp. Data 124	Supp. Data 1
Mammalia	Potorous tridactylus	Long-nosed potoroo	1430	69	1045.5	Supp. Data 1	976	50	7	12	520.088	0.0122	Supp. Data 91	Supp. Data 1
Mammalia	Potos flavus		3000	69						24				Supp. Data 1
Mammalia	Praomys tullbergi		30	69						5				Supp. Data 1
Mammalia	Presbytis melalophos		6540	69						16				Supp. Data 1
Mammalia	Priodontes maximus	Giant armadillo	45190	69					15	4	4771.81		Supp. Data 147	Supp. Data 1
Mammalia	Prionodon linsang		700	69						11				Supp. Data 1
Mammalia	Procapra gutturosa		30000	69						7				Supp. Data 1
Mammalia	Procavia capensis	Rock hyrax	2400	69	3600	33			8.5	11	731.889	0.0112	Supp. Data 104	Supp. Data 1
Mammalia	Procyon cancivorus	Crab-eating raccoon	1160	69					16	19			Supp. Data 133	Supp. Data 1
Mammalia	Procyon lotor	Common raccoon	5075	69	6000	33			16	21	1598.62	0.0153	Supp. Data 111	Supp. Data 1
Mammalia	Proechimys guyannensis		280	69						3				Supp. Data 1
Mammalia	Proechimys semispinosus	Spiny rat	498	69	500	33			4.4	4.8	316.96	0.0131	Supp. Data 164	Supp. Data 1
Mammalia	Proechimys semispinosus		500	69						5				Supp. Data 1
Mammalia	Propithecus verreauxi		5000	69						21				Supp. Data 1
Mammalia	Protoxerus stangeri		592	69						5				Supp. Data 1
Mammalia	Psammomys obesus	Fat sand rat	212	69					3	3,2		0.0304	Supp. Data 28	Supp. Data 1
Mammalia	Pseudalopex gymnocercus		6500	69						14				Supp. Data 1
Mammalia	Pseudocheirus peregrinus	Ring-tailed possum	916	69					5	8	458.072		Supp. Data 105	Supp. Data 1
Mammalia	Pseudois nayaur		55000	69						15				Supp. Data 1
Mammalia	Pseudomys australis		65	69						6				Supp. Data 1
Mammalia	Pteronura brasiliensis		24000	69						13				Supp. Data 1
Mammalia	Ptilocercus lowii		51	69						3				Supp. Data 1
Mammalia	Puma concolor	Cougar	63000	69	37200	Supp. Data 1			9	23.8		0.0061	Supp. Data 79	Supp. Data 1
Mammalia	Pygathrix nemaeus		9720	69						25				Supp. Data 1
Mammalia	Rangifer tarandus	Caribou	101250	69	85000	Supp. Data 1			4.6	20.2		0.0047	Supp. Data 155	Supp. Data 1
Mammalia	Rangifer tarandus		101250	69						20				Supp. Data 1
Mammalia	Rattus fuscipes	Bush rat	76	69					3.8	5.3	89.2961		Supp. Data 220	Supp. Data 1
Mammalia	Rattus lutreolus	Australian swamp rat	109	69	115	33			2.4	4.4	72.3149	0.0277	Supp. Data 220	Supp. Data 1
Mammalia	Rattus norvegicus	Norway rat	206.9	69					3	3.8			Supp. Data 45	Supp. Data 1
Mammalia	Rattus rattus	Rat	200	69	117	Supp. Data 1			3	4.2		0.0207	Supp. Data 45	Supp. Data 1
Mammalia	Rattus rattus		200	69						4				Supp. Data 1
Mammalia	Redunca arundinum		58000	69						10				Supp. Data 1
Mammalia	Redunca fulvorufula	Mountain reedbuck	30000	69					12	15		0.0093	Supp. Data 78	Supp. Data 1
Mammalia	Redunca redunca		45500	69						18				Supp. Data 1
Mammalia	Reithrodontomys megalotis	Western harvest mouse	9	69					1.5		25.4721		Supp. Data 72	Supp. Data 1
Mammalia	Reithrodontomys spp.	American harvest mouse	10.3	69					1.5				Supp. Data 72	Supp. Data 1
Mammalia	Rhabdomys pumilio	Four-striped grass mouse	39.6	50	51	33			1.6	2.9	35.5698	0.0361	Supp. Data 58	Supp. Data 1
Mammalia	Rhabdomys pumilio		51	69						3				Supp. Data 1
Mammalia	Rhinoceros sondaicus		1750000	69						21				Supp. Data 1
Mammalia	Rhinoceros unicornis		1602330	69						47				Supp. Data 1
Mammalia	Rhombomys opimus	Great gerbil	285	69					4	4.5			Supp. Data 157	Supp. Data 1
Mammalia	Saccostomus campestris		47	69						3				Supp. Data 1
Mammalia	Saguinus imperator		519	69						18				Supp. Data 1
Mammalia	Saguinus nigricollis	Black-mantled tamarin	519.2	69					13	15.2		0.0079	Supp. Data 96	Supp. Data 1
Mammalia	Saguinus oedipus	Cotton-top tamarin	445.5	69					13	23.1		0.0102	Supp. Data 96	Supp. Data 1
Mammalia	Saguinus oedipus		445	69						23				Supp. Data 1
Mammalia	Saimiri sciureus		925	69						27				Supp. Data 1
Mammalia	Salanoia concolor		710	69						5				Supp. Data 1
Mammalia	Sarcophilus harrisii	Tasmanian devil	5775	69					7	8.2	1672.49		Supp. Data 134	Supp. Data 1
Mammalia	Sarcophilus harrisii		6500	50						8				Supp. Data 1
Mammalia	Scalopus aquaticus	Eastern aquatic mole	48	69					3		83.2268		Supp. Data 97	Supp. Data 1
Mammalia	Sciurus carolinensis	Eastern gray squirrel	440	69	533	33			12.5	23.5	343.796	0.0234	Supp. Data 111	Supp. Data 1
Mammalia	Sciurus carolinensis		533	69						12				Supp. Data 1
Mammalia	Sciurus niger	Eastern fox squirrel	800	69					12.6	16		0.018	Supp. Data 118	Supp. Data 1
Mammalia	Sciurus vulgaris	Eurasian red squirrel	600	69					12	14.8		0.021	Supp. Data -3	Supp. Data 1
Mammalia	Sekeetamys calurus		65	69						5				Supp. Data 1
Mammalia	Semnopithecus entellus		11450	69						25				Supp. Data 1
Mammalia	Setifer setosus		428	69						10				Supp. Data 1
Mammalia	Setonix brachyurus	Quokka	2702	69					10	7			Supp. Data 203	Supp. Data 1
Mammalia	Sicista betulina	Northern birch mouse	10	69					3				Supp. Data 178	Supp. Data 1
Mammalia	Sicista sp.	Birch mouse	10	69					3.3				Supp. Data 108	Supp. Data 1
Mammalia	Sigmodon hispidus	Hispid cotton mouse	159.6	69	185	33	139.3	50	2.5	5.2	228.033	0.0362	Supp. Data 23	Supp. Data 1
Mammalia	Sminthopsis crassicaudata	Fat-tailed dunnart	16.4	69					1.3	5	33.6602		Supp. Data 48	Supp. Data 1
Mammalia	Sminthopsis macroura		20	69						5				Supp. Data 1
Mammalia	Sminthopsis psammophila	Sandhill dunnart	55	69					2				Supp. Data 136	Supp. Data 1
Mammalia	Solenodon cubanus		1000	69						6				Supp. Data 1
Mammalia	Solenodon paradoxus		1000	50						11				Supp. Data 1
Mammalia	Sorex alpinus	Alpine shrew	7.8	69					1.4				Supp. Data 90	Supp. Data 1
Mammalia	Sorex araneus	Common shrew	8.4	69					1.5	3.2			Supp. Data 44	Supp. Data 1
Mammalia	Sorex cinereus	Cinereus shrew	5.2	69					1.8				Supp. Data 68	Supp. Data 1
Mammalia	Sorex coronatus	Crowned shrew	9.1	69					1.7				Supp. Data 218	Supp. Data 1
Mammalia	Sorex minutus	Eurasian pygmy shrew	4.1	69					1.8				Supp. Data 172	Supp. Data 1
Mammalia	Sorex vagrans	Vagrant shrew	5.2	69					1.3				Supp. Data 68	Supp. Data 1
Mammalia	Spalacopus cyanus		98	69						6				Supp. Data 1
Mammalia	Spalax ehrenbergi	Palestine mole rat	133.8	69			135.3	50	3	20.2	163.52		Supp. Data 70	Supp. Data 1
Mammalia	Speothos venaticus		6000	69						10				Supp. Data 1
Mammalia	Spermophilus citellus	European ground squirrel	240	69					6	6.7	240.096		Supp. Data 101	Supp. Data 1
Mammalia	Spermophilus lateralis	Ground squirrel	240	69					11	10.4	125.086		Supp. Data 201	Supp. Data 1
Mammalia	Spermophilus sp.	Golden-mantled ground squirrel	157.6	69	249.6	Supp. Data 1			7		170.96	0.0411	Supp. Data 18	Supp. Data 1
Mammalia	Spilogale putorius		600	69						10				Supp. Data 1
Mammalia	Suncus etruscus	Etruscan shrew	2.4	50	2.1	33			1	2.7		0.174	Supp. Data 195	Supp. Data 1
Mammalia	Suncus etruscus		2	69						3				Supp. Data 1
Mammalia	Suncus murinus	Asian house shrew	39.7	69	45.9	33			3	3.2		0.0643	Supp. Data 202	Supp. Data 1
Mammalia	Sundamys muelleri	Giant sunda rat	334	69					0.5	2			Supp. Data 146	Supp. Data 1
Mammalia	Suricata suricata	Meerkat	850	69	776	33			15	12.5	369.865	0.0161	Supp. Data 226	Supp. Data 1
Mammalia	Suricata suricatta		776	69						12				Supp. Data 1
Mammalia	Sus scrofa	Wild boar	180000	69	135000	Supp. Data 1			10	27		0.0095	Supp. Data 109	Supp. Data 1
Mammalia	Sylvicapra grimmia		18500	69						12				Supp. Data 1
Mammalia	Sylvilagus audubonii	Audubon's cottontail rabbit	686.9	69					2	7.8			Supp. Data 128	Supp. Data 1
Mammalia	Sylvilagus floridanus	Eastern cottontail	1150	69	1530	33			5	9		0.0243	Supp. Data 196	Supp. Data 1
Mammalia	Synaptomys cooperi		35	69						3				Supp. Data 1
Mammalia	Syncerus caffer	African buffalo	700000	69					18	29.5		0.0026	Supp. Data -3	Supp. Data 1
Mammalia	Syncerus caffer		700000	69						30				Supp. Data 1
Mammalia	Tachyglossus aculeatus	Short-beaked echidna	4250	69	2909	Supp. Data 1			48	50	915.81	0.013	Supp. Data 13	Supp. Data 1
Mammalia	Tamandua mexicana		4500	69						9				Supp. Data 1
Mammalia	Tamandua tetradactyla		4500	69						9				Supp. Data 1
Mammalia	Tamias minimus	Least chipmunk	49.3	69			45.8	50	0.66	10	80.6522		Supp. Data 228	Supp. Data 1
Mammalia	Tamias striatus	Eastern American chipmunk	87.4	69					3	8	88.6367		Supp. Data 151	Supp. Data 1
Mammalia	Tamias townsendii	Townsend's chipmunk	75	69					3	9.3		0.0333	Supp. Data 151	Supp. Data 1
Mammalia	Tamiasciurus hudsonicus	Red squirrel	219.6	69	200	33	228.3	50	7	9.8	238.01	0.0216	Supp. Data 140	Supp. Data 1
Mammalia	Tapirus terrestris		250000	69						35				Supp. Data 1
Mammalia	Tarsipes rostratus	Honey possum	10	69					1.5		33.5166		Supp. Data 232	Supp. Data 1
Mammalia	Tarsius syrichta		125	69						13				Supp. Data 1
Mammalia	Tarsius tarsier	Spectral tarsier	173	69					10.75	8.2			Supp. Data 199	Supp. Data 1
Mammalia	Taurotragus oryx	Eland	500000	69	141404	Supp. Data 1			16	23.6		0.0019	Supp. Data 37	Supp. Data 1
Mammalia	Taxidea taxus	American badger	9000	69					14	16	2700		Supp. Data 111	Supp. Data 1
Mammalia	Tenrec ecaudatus		650	69						5				Supp. Data 1
Mammalia	Tetracerus quadricornis		19000	69						10				Supp. Data 1
Mammalia	Thallomys paedulcus		68	69						3				Supp. Data 1
Mammalia	Theropithecus gelada		21000	69						28				Supp. Data 1
Mammalia	Thomomys bottae	Botta's pocket gopher	143	69					4.5	6.1	147.713		Supp. Data 55	Supp. Data 1
Mammalia	Thomomys talpoides	Pocket gopher	106.8	69					1.6		171.098		Supp. Data 27	Supp. Data 1
Mammalia	Thryonomys swinderianus		6600	69						4				Supp. Data 1
Mammalia	Thylacinus cynocephalus		27500	69						13				Supp. Data 1
Mammalia	Thylogale billardierii	Tasmanian pademelon	5000	69					7	8.8		0.0098	Supp. Data 144	Supp. Data 1
Mammalia	Thylogale billardierii		5000	69						9				Supp. Data 1
Mammalia	Tolypeutes matacus	Three-banded armadillo	1160	69					15	36.8	352.082		Supp. Data 147	Supp. Data 1
Mammalia	Tragelaphus imberbis	Lesser kudu	82500	69					10	15			Supp. Data 125	Supp. Data 1
Mammalia	Tragelaphus scriptus	Bushbuck	60000	69					14	15.3		0.0044	Supp. Data 78	Supp. Data 1
Mammalia	Tragelaphus spekei	Sitatunga	87500	50					20				Supp. Data 113	Supp. Data 1
Mammalia	Tragelaphus strepsiceros		217500	69						21				Supp. Data 1
Mammalia	Tragulus javanicus		2850	69						12				Supp. Data 1
Mammalia	Tragulus napu		6500	69						14				Supp. Data 1
Mammalia	Tremarctos ornatus		109250	69						25				Supp. Data 1
Mammalia	Trichosurus caninus	Mountain brush-tailed possum	3150	69					17				Supp. Data 216	Supp. Data 1
Mammalia	Trichosurus vulpecula	Brush-tailed possum	2005	69	2395	33			10	14.7	899.708	0.0206	Supp. Data 46	Supp. Data 1
Mammalia	Trichosurus vulpecula		2395	69						15				Supp. Data 1
Mammalia	Trichys fasciculata		1900	50						10				Supp. Data 1
Mammalia	Tupaia belangeri		200	69						10				Supp. Data 1
Mammalia	Tupaia glis	Common tree shrew	123	50					4	12.4	103.662		Supp. Data 120	Supp. Data 1
Mammalia	Tupaia glis		200	69						12				Supp. Data 1
Mammalia	Tylomys nudicaudus		280	50						5				Supp. Data 1
Mammalia	Urocitellus richardsonii	Richardson's ground squirrel	266.3	50					6				Supp. Data 148	Supp. Data 1
Mammalia	Urocyon cinereoargenteus		4750	69						13				Supp. Data 1
Mammalia	Urogale everetti		350	69						11				Supp. Data 1
Mammalia	Ursus americanus	American black bear	154250	69					33	34		0.0029	Supp. Data -3	Supp. Data 1
Mammalia	Ursus arctos	Grizzly bear	277500	69					25	50			Supp. Data 52	Supp. Data 1
Mammalia	Ursus maritimus	Polar bear	475000	69					30	38.2		0.0022	Supp. Data 59	Supp. Data 1
Mammalia	Ursus maritimus		154250	69						38				Supp. Data 1
Mammalia	Ursus thibetanus		100000	69						33				Supp. Data 1
Mammalia	Varecia variegata		3482	69						28				Supp. Data 1
Mammalia	Vicugna vicugna	Vicugna	50000	69					13	24.8		0.0057	Supp. Data 66	Supp. Data 1
Mammalia	Vicugna vicugna		50000	69						25				Supp. Data 1
Mammalia	Viverra tangalunga		8000	69						12				Supp. Data 1
Mammalia	Viverra zibetha		10000	69						15				Supp. Data 1
Mammalia	Viverricula indica		2700	69						10				Supp. Data 1
Mammalia	Vombatus ursinus		25500	69						26				Supp. Data 1
Mammalia	Vormela peregusna		715	69						9				Supp. Data 1
Mammalia	Vulpes lagopus	Arctic fox	3600	69					10	16.3			Supp. Data 8	Supp. Data 1
Mammalia	Vulpes macrotis		2500	69						20				Supp. Data 1
Mammalia	Vulpes velox	Swift fox	1769	69	2400	33			9	12.8		0.0315	Supp. Data 185	Supp. Data 1
Mammalia	Vulpes velox		2400	69						13				Supp. Data 1
Mammalia	Vulpes vulpes	Red fox	4440	69	8500	33			15	15	2271.51	0.0177	Supp. Data 154	Supp. Data 1
Mammalia	Wallabia bicolor		14625	69						12				Supp. Data 1
Mammalia	Wyulda squamicaudata		1500	69						6				Supp. Data 1
Mammalia	Xerospermophilus mohavensis	Mohave ground squirrel	240	69					5	7.8	125.087		Supp. Data 92	Supp. Data 1
Mammalia	Xerus erythropus		600	69						6				Supp. Data 1
Mammalia	Xerus inauris		588	69						6				Supp. Data 1
Mammalia	Zaedyus pichiy		1500	69						9				Supp. Data 1
Mammalia	Zapus hudsonicus	Meadow jumping mouse	26.1	69	18	33	23.8	50	3	5	38.3795	0.0328	Supp. Data 106	Supp. Data 1
Mammalia	Zapus hudsonius		18	69						5				Supp. Data 1
Mammalia	Zapus princeps	Western jumping mouse	21	69					4				Supp. Data 33	Supp. Data 1
Reptilia	Ablepharus rueppellii		3	68						10				Supp. Data 86
Reptilia	Abronia graminea		19	68						3				Supp. Data 86
Reptilia	Abronia mixteca		61	68						6				Supp. Data 86
Reptilia	Acanthocercus atricollis		122	68						14				Supp. Data 86
Reptilia	Acanthodactylus beershebensis		17	50						6				Supp. Data 86
Reptilia	Acanthodactylus boskianus		7.8	68	19.6	68			9		5.57292		68	Supp. Data 86
Reptilia	Acanthodactylus dumerilii		7.3	68					1.5				68	Supp. Data 86
Reptilia	Acanthodactylus erythrurus		9	68	13.7	68			2.1		4.88129		68	Supp. Data 86
Reptilia	Acanthodactylus pardalis		9.7	68	10.6	68			4		7.38381		68	Supp. Data 86
Reptilia	Acanthodactylus schreiberi		18	68						7			68	Supp. Data 86
Reptilia	Acanthodactylus scutellatus		14	68						12			68	Supp. Data 86
Reptilia	Acanthophis antarcticus		252	68						12			68	Supp. Data 86
Reptilia	Acanthophis laevis		317	68						8			68	Supp. Data 86
Reptilia	Acanthophis pyrrhus		110	68						4			68	Supp. Data 86
Reptilia	Acanthosaura armata		66	68						3			68	Supp. Data 86
Reptilia	Acanthosaura crucigera		91	68						3			68	Supp. Data 86
Reptilia	Acontias meleagris		7.3	68					3.9	3.9	1.28466		68	Supp. Data 86
Reptilia	Acontias meleagris		30	68						5			68	Supp. Data 86
Reptilia	Acrantophis dumerili		2974	68						33			68	Supp. Data 86
Reptilia	Acrantophis madagascariensis		13326	68						36			68	Supp. Data 86
Reptilia	Acrochordus arafurae		2288	68						11			68	Supp. Data 86
Reptilia	Acrochordus javanicus		3364	68						7			68	Supp. Data 86
Reptilia	Afroedura africana		6	68						5			68	Supp. Data 86
Reptilia	Afroedura transvaalica		8	68						3			68	Supp. Data 86
Reptilia	Agama aculeata		38	68						3			68	Supp. Data 86
Reptilia	Agama agama		82	50						10			68	Supp. Data 86
Reptilia	Agama caudospinosa		110	50						12			68	Supp. Data 86
Reptilia	Agama etoshae		10	50						3			68	Supp. Data 86
Reptilia	Agama hartmanni		18	50						3			68	Supp. Data 86
Reptilia	Agama impalearis		58	50						8			68	Supp. Data 86
Reptilia	Agama lionotus		73	50						5			68	Supp. Data 86
Reptilia	Agama mwanzae		100	50						5			68	Supp. Data 86
Reptilia	Agama planiceps		79	50						7			68	Supp. Data 86
Reptilia	Agama rueppelli		20	50						4			68	Supp. Data 86
Reptilia	Agkistrodon bilineatus		1331	50						31			68	Supp. Data 86
Reptilia	Agkistrodon contortrix		1248	50						38			68	Supp. Data 86
Reptilia	Agkistrodon piscivorus		3333	50						31			68	Supp. Data 86
Reptilia	Agkistrodon taylori		463	50						25			68	Supp. Data 86
Reptilia	Ailuronyx seychellensis		29	50						8			68	Supp. Data 86
Reptilia	Algyroides moreoticus		3	50						12			68	Supp. Data 86
Reptilia	Algyroides nigropunctatus		8	50						3			68	Supp. Data 86
Reptilia	Alligator mississippiensis		150000	50	1287	50			73.1		120.01	0.0001688	68	Supp. Data 86
Reptilia	Alligator mississippiensis		2	50						4			68	68
Reptilia	Alligator sinensis	Chinese alligator	35800	50					50				68	68
Reptilia	Alligator Sinensis		10	50						12			68	68
Reptilia	Alsophylax pipiens		1.7	50					3.5				68	68
Reptilia	Amalosia lesueurii		10.3	50					9.5				68	68
Reptilia	Amblyrhynchus cristatus		7406.5	50					28	6.4	64.8159		68	68
Reptilia	Amblyrhynchus cristatus		7407	50						35			68	68
Reptilia	Ameiva ameiva		299	50						6			68	68
Reptilia	Amphibolurus muricatus		46.8	50					9.9		6.10552		68	68
Reptilia	Amphibolurus norrisi		38.2	50					7				68	68
Reptilia	Amphisbaena alba		1017	50						19			68	68
Reptilia	Anatololacerta anatolica		9.8	50					10				68	68
Reptilia	Anguis fragilis		29	50						68			68	68
Reptilia	Anniella pulchra		10	50						15			68	68
Reptilia	Anolis acutus		5	50	1.481	68			1.6		2.58	0.002	68	68
Reptilia	Anolis allisoni		20	50						2			68	68
Reptilia	Anolis allogus		5	50						2			68	68
Reptilia	Anolis bimaculatus		30	50						9			68	68
Reptilia	Anolis biporcatus		31	50						4			68	68
Reptilia	Anolis carolinensis		10.5	50					7.1	7.2	2.06185		68	68
Reptilia	Anolis carolinensis		9	50						9			68	68
Reptilia	Anolis chlorocyanus		11	50						3			68	68
Reptilia	Anolis cristatellus		9.8	50					6.9				68	68
Reptilia	Anolis cupreus		3.9	50					1.5				68	68
Reptilia	Anolis cuvieri		115	50						12			68	68
Reptilia	Anolis equestris		135	50						21			68	68
Reptilia	Anolis garmani		52.6	68					10				68	68
Reptilia	Anolis gemmosus		6	68					3				68	68
Reptilia	Anolis gundlachi		9.1	68					3				68	68
Reptilia	Anolis humilis		2.7	68					1.5				68	68
Reptilia	Anolis intermedius		3.3	68					2				68	68
Reptilia	Anolis leachii		37	68						9			68	68
Reptilia	Anolis limifrons		1.4	68					1		0.3981		68	68
Reptilia	Anolis lineatopus		8	68						1			68	68
Reptilia	Anolis luteogularis		137	68						4			68	68
Reptilia	Anolis petersii		35	68						2			68	68
Reptilia	Anolis porcatus		18	68						7			68	68
Reptilia	Anolis roquet		13	68						8			68	68
Reptilia	Anolis sagrei		9	68						10			68	68
Reptilia	Anolis semilineatus		2	68						4			68	68
Reptilia	Anolis smallwoodi		135	68						5			68	68
Reptilia	Anolis stratulus		4.8	68					1.6				68	68
Reptilia	Anolis tropidolepis		4.3	68					2				68	68
Reptilia	Anomalopus swansoni		3	68						10			68	68
Reptilia	Anomalopus verreauxi		25	68						9			68	68
Reptilia	Antaresia childreni		550	68						32			68	68
Reptilia	Aprasia striolata		8	68						3			68	68
Reptilia	Aristelliger lar		80	68						2			68	68
Reptilia	Arizona elegans		507	68						24			68	68
Reptilia	Aspidelaps lubricus		171	68						11			68	68
Reptilia	Aspidelaps scutatus		126	50						17			68	68
Reptilia	Aspidites melanocephalus		6242	68						28			68	68
Reptilia	Aspidoscelis deppei		23.7	68					2	6			68	68
Reptilia	Aspidoscelis deppei		24	68						3			68	68
Reptilia	Aspidoscelis dixoni		40	68					4				68	68
Reptilia	Aspidoscelis exsanguis		30.7	68					4				68	68
Reptilia	Aspidoscelis laredoensis		21.4	68					3				68	68
Reptilia	Aspidoscelis neomexicana		18.6	68					4				68	68
Reptilia	Aspidoscelis rodecki		12.1	68					2				68	68
Reptilia	Aspidoscelis scalaris		59.5	68					3				68	68
Reptilia	Aspidoscelis sexlineata		22	68						7			68	68
Reptilia	Aspidoscelis tesselata		36.7	68					5				68	68
Reptilia	Aspidoscelis tigris		79.1	68					8				68	68
Reptilia	Aspidoscelis uniparens		18.6	68					4				68	68
Reptilia	Atlantolacerta andreanskyi		4	68						6			68	68
Reptilia	Atractaspis bibronii		55	68						30			68	68
Reptilia	Atractaspis engaddensis		45	68						14			68	68
Reptilia	Atropoides nummifer		348	68						24			68	68
Reptilia	Atropoides picadoi		890	68						16			68	68
Reptilia	Austrelaps ramsayi		317	68						14			68	68
Reptilia	Austrelaps superbus		905	50						16			68	68
Reptilia	Basiliscus basiliscus		554	68					7	12.8			68	68
Reptilia	Basiliscus basiliscus		554	68						9			68	68
Reptilia	Basiliscus galeritus		485	68						6			68	68
Reptilia	Basiliscus plumifrons		554	68						16			68	68
Reptilia	Basiliscus vittatus		394	68						11			68	68
Reptilia	Bassiana duperreyi		10.5	68					7				68	68
Reptilia	Bavayia cyclura		7	68						10			68	68
Reptilia	Bellatorias frerei		236	68						14			68	68
Reptilia	Bellatorias major		1758	68						29			68	68
Reptilia	Bitis arietans		3122	68						20			68	68
Reptilia	Bitis atropos		92	68						7			68	68
Reptilia	Bitis caudalis		118	68						9			68	68
Reptilia	Bitis gabonica		2883	68						23			68	68
Reptilia	Bitis nasicornis		886	68						12			68	68
Reptilia	Bitis rhinoceros		3025	68						17			68	68
Reptilia	Blaesodactylus boivini		65	68						7			68	68
Reptilia	Blaesodactylus sakalava		21	68						10			68	68
Reptilia	Blanus cinereus		2.4	68	16	68			0.7	16	1.09		68	68
Reptilia	Blanus cinereus		17	68						20			68	68
Reptilia	Blanus strauchi		10	68						8			68	68
Reptilia	Boa constrictor	Common boa constrictor	35283	68	7815.5	50			40.4	40.4	273.635	0.00003	68	68
Reptilia	Boa constrictor		35284	68						51			68	68
Reptilia	Boaedon fuliginosus		315.1	68					9	7			68	68
Reptilia	Boaedon fuliginosus		315	68						11			68	68
Reptilia	Bogertophis subocularis		438	68						30			68	68
Reptilia	Boiga cynodon		1550	68						12			68	68
Reptilia	Boiga dendrophila		1201	68						21			68	68
Reptilia	Boiga irregularis		868	68						24			68	68
Reptilia	Boiga trigonata		207	68						10			68	68
Reptilia	Bothriechis aurifer		521	68						17			68	68
Reptilia	Bothriechis lateralis		521	68						16			68	68
Reptilia	Bothriechis rowleyi		477	68						16			68	68
Reptilia	Bothriechis schlegelii		293	68						25			68	68
Reptilia	Bothrochilus boa		2351	68						28			68	68
Reptilia	Bothrops alternatus		2400	68						19			68	68
Reptilia	Bothrops asper		7499	68						26			68	68
Reptilia	Bothrops atrox		1803	68						11			68	68
Reptilia	Bothrops caribbaeus		3917	68						18			68	68
Reptilia	Bothrops jararaca		2046	68						8			68	68
Reptilia	Bothrops lanceolatus		3917	68						16			68	68
Reptilia	Bothrops neuwiedi		521	68						19			68	68
Reptilia	Brachylophus fasciatus		674	68						16			68	68
Reptilia	Brachylophus vitiensis		561	68						18			68	68
Reptilia	Bradypodion pumilum		25	68						4			68	68
Reptilia	Bradypodion thamnobates		25	68						3			68	68
Reptilia	Brookesia ebenaui		4	Supp. Data 1						6			68	68
Reptilia	Brookesia stumpffi		5	68						5			68	68
Reptilia	Bungarus caeruleus		970	68						22			68	68
Reptilia	Bungarus fasciatus		1777	68						17			68	68
Reptilia	Bungarus multicinctus		523	68						17			68	68
Reptilia	Bunopus blanfordii		5	68						8			68	68
Reptilia	Caimen latirostris	Broad-nosed caiman	60000	68					22	22			68	68
Reptilia	Caimen latrirostris		45000	68						74			68	68
Reptilia	Callisaurus draconoides		39.7	68					5.9			0.0051765	68	68
Reptilia	Callopistes flavipunctatus		1161	68						5			68	68
Reptilia	Callopistes maculatus		163	68						6			68	68
Reptilia	Calloselasma rhodostoma		592	68						7			68	68
Reptilia	Calotes versicolor		82	68						6			68	68
Reptilia	Calumma parsonii		419	68						8			68	68
Reptilia	Candoia aspera		481	68						12			68	68
Reptilia	Candoia bibroni		1924	68						21			68	68
Reptilia	Candoia carinata		188	68						21			68	68
Reptilia	Caretta caretta		57778	68						33		1.33e-05	68	68
Reptilia	Carlia bicarinata		2	68					2				68	68
Reptilia	Carlia rostralis		6.8	68					3.8				68	68
Reptilia	Carlia rubrigularis		4.4	68					3.6				68	68
Reptilia	Carlia storri		1.8	68					3.3				68	68
Reptilia	Carphophis amoenus		12	68						15			68	68
Reptilia	Causus resimus		226	68						5			68	68
Reptilia	Causus rhombeatus		449	68						8			68	68
Reptilia	Celestus costatus		36	68						16			68	68
Reptilia	Celestus warreni		600	68						9			68	68
Reptilia	Cemophora coccinea		73	68						13			68	68
Reptilia	Cerastes cerastes		371	68						23			68	68
Reptilia	Cerastes gasperettii		336	68						25			68	68
Reptilia	Cerastes vipera		62	68						8			68	68
Reptilia	Cerrophidion godmani		295	68						20			68	68
Reptilia	Chalcides chalcides		34.2	68					4				68	68
Reptilia	Chalcides guentheri		11	68						9			68	68
Reptilia	Chalcides lanzai		39	68						8			68	68
Reptilia	Chalcides ocellatus		22.06	68	218.6	68			8.9	14	5.11		68	68
Reptilia	Chalcides ocellatus		219	68						18			68	68
Reptilia	Chalcides sepsoides		8	68						12			68	68
Reptilia	Chamaeleo chamaeleon		96	68						8			68	68
Reptilia	Chamaeleo dilepis		138	68						5			68	68
Reptilia	Chamaeleo gracilis		103	68						2			68	68
Reptilia	Chamaeleo namaquensis		81	68						2			68	68
Reptilia	Chamaeleo senegalensis		71	68						2			68	68
Reptilia	Chamaesaura aenea		12	68						2			68	68
Reptilia	Chamaesaura macrolepis		19	68						2			68	68
Reptilia	Charina bottae		292	68						33			68	68
Reptilia	Chelonia mydas	Green sea turtle	160000	68	50889	68			62			3.41e-05	68	68
Reptilia	Chelydra serpentina	Common snapping turtle	10250	68	3473	50			47		192.7		68	68
Reptilia	Chilabothrus angulifer		31573	68						28			68	68
Reptilia	Chilabothrus chrysogaster		1424	68						18			68	68
Reptilia	Chilabothrus exsul		375	68						27			68	68
Reptilia	Chilabothrus inornatus		8203	68						30			68	68
Reptilia	Chilabothrus monensis		1196	68						11			68	68
Reptilia	Chilabothrus striatus		4690	68						28			68	68
Reptilia	Chilabothrus subflavus		5189	68						31			68	68
Reptilia	Chilomeniscus stramineus		5	68						5				68
Reptilia	Chioninia coctei		1229.7	68					16				68	68
Reptilia	Chironius carinatus		729	68						7				68
Reptilia	Chlamydosarus kingi	Filled dragon	620.8	68					6	15			Supp. Data 87	68
Reptilia	Chlamydosaurus kingii		621	68						19				68
Reptilia	Chondrodactylus angulifer		27	68						14				68
Reptilia	Chondrodactylus bibronii		19	68						8				68
Reptilia	Christinus marmoratus		7	68						16				68
Reptilia	Chrysemys picta	Painted turtle	350	68					61			0.0003429	Supp. Data 49	68
Reptilia	Chrysopelea ornata		485	68						5				68
Reptilia	Clelia clelia		1060	68						14				68
Reptilia	Clemmys guttata	Spotted turtle	50.37	68					110			0.0023529	Supp. Data 129	68
Reptilia	Clonophis kirtlandii		59	68						11				68
Reptilia	Cnemidophorus arubensis		62	68						3				68
Reptilia	Cnemidophorus murinus		85	68	125.7	68			5	7.8	13.0788		68	68
Reptilia	Cnemidophorus murinus		126	68						6				68
Reptilia	Cnemidophorus sexlineatus	Six-lined racerunner	6	68					7.8	6		0.0166667	Supp. Data -3	68
Reptilia	Cnemidophorus tigris		26	68					7.8		5.34	0.0026923	Supp. Data 236	68
Reptilia	Cnemidophorus vanzoi		72	68						7				68
Reptilia	Coelognathus helena		437.6	68					15				68	68
Reptilia	Coleonyx brevis		5.4	68					5	11			68	68
Reptilia	Coleonyx brevis		5	68						6				68
Reptilia	Coleonyx elegans		37	68						14				68
Reptilia	Coleonyx reticulatus		17	68						11				68
Reptilia	Coleonyx variegatus		9	68						19				68
Reptilia	Colopus wahlbergii		5	68						7				68
Reptilia	Coluber constrictor		262	68	606.9	68			10	20.2	21.91	0.0006	68	68
Reptilia	Coluber constrictor		607	68						13				68
Reptilia	Coluber flagellum		1326	68						25				68
Reptilia	Concinnia queenslandiae		13	68						13				68
Reptilia	Conolophus pallidus		5288.6	68					60				68	68
Reptilia	Conolophus subcristatus		6288.5	68					60				68	68
Reptilia	Cophosaurus texanus		23.1	68					6				68	68
Reptilia	Corallus annulatus		2282	68						19				68
Reptilia	Corallus caninus		3215	68						23				68
Reptilia	Corallus hortulanus		3922	68						19				68
Reptilia	Cordylus cordylus		27	68						20				68
Reptilia	Cordylus jonesii		20	68						13				68
Reptilia	Cordylus tropidosternum		34	68						10				68
Reptilia	Cordylus vittifer		22	68						9				68
Reptilia	Coronella austriaca		67	68						15				68
Reptilia	Coronella girondica		66.5	68					16				68	68
Reptilia	Correlophus sarasinorum		51	68						5				68
Reptilia	Corucia zebrata		1230	68						31				68
Reptilia	Corytophanes cristatus		59	68						9				68
Reptilia	Crocodilurus amazonicus		1107	68						10				68
Reptilia	Crocodylus moreleti		51000	68						101				68
Reptilia	Crocodylus moreletii	Morelet's crocodiles	51000	68					60				Supp. Data 7	68
Reptilia	Crocodylus siamensis	Siamese crocodile	151000	68					80				Supp. Data 1	68
Reptilia	Crocodylus siamensis		150000	68						62				68
Reptilia	Crotalus adamanteus		7631	68						29				68
Reptilia	Crotalus atrox		6163	50						34				68
Reptilia	Crotalus basiliscus		4179	68						20				68
Reptilia	Crotalus catalinensis		321	68						15				68
Reptilia	Crotalus cerastes		314	68						34				68
Reptilia	Crotalus durissus	Neotropical rattlesnake	2883	68					19.8	20			68	68
Reptilia	Crotalus durissus		2883	68						25				68
Reptilia	Crotalus enyo		371	50						22				68
Reptilia	Crotalus horridus		3333	68						38				68
Reptilia	Crotalus lepidus		314	68						42				68
Reptilia	Crotalus mitchellii		1303	68						28				68
Reptilia	Crotalus molossus		1303	68						26				68
Reptilia	Crotalus oreganus		2141	68						39				68
Reptilia	Crotalus pricei		163	50						20				68
Reptilia	Crotalus pusillus		171	68						7				68
Reptilia	Crotalus ravus		185	68						19				68
Reptilia	Crotalus ruber		2238	68						24				68
Reptilia	Crotalus scutulatus		1388	68						18				68
Reptilia	Crotalus stephensi		1169	68						16				68
Reptilia	Crotalus tigris		396	68						19				68
Reptilia	Crotalus triseriatus		172	68						9				68
Reptilia	Crotalus viridis		2238	68						30				68
Reptilia	Crotalus willardi		163	68						27				68
Reptilia	Crotaphytus collaris		30	68	68.1	68			10		10.6507		68	68
Reptilia	Ctenophorus decresii		17	68						11				68
Reptilia	Ctenophorus fionni		21	68						13				68
Reptilia	Ctenophorus fordi		4.4	68					2	10			68	68
Reptilia	Ctenophorus fordi		4	68						3				68
Reptilia	Ctenophorus isolepis		13.3	68					2				68	68
Reptilia	Ctenophorus maculosus		7.9	68					3.5				68	68
Reptilia	Ctenophorus nuchalis		49	68						14				68
Reptilia	Ctenophorus ornatus		20.1	68					11				68	68
Reptilia	Ctenosaura bakeri		1340	68						17				68
Reptilia	Ctenosaura clarki		674	68						7				68
Reptilia	Ctenosaura hemilopha		2724.7	68					13	13.8			68	68
Reptilia	Ctenosaura hemilopha		2725	50						16				68
Reptilia	Ctenosaura palearis		1277	68						13				68
Reptilia	Ctenosaura pectinata		2664	68						10				68
Reptilia	Ctenosaura similis		4980	68						28				68
Reptilia	Ctenotus atlas		8.5	68					4				68	68
Reptilia	Ctenotus labillarderi	Lancelin Island skink	8.9	68					7		0.99		Supp. Data 211	68
Reptilia	Ctenotus labillardieri		9	68						3				68
Reptilia	Ctenotus lancelini		13.7	68					6				68	68
Reptilia	Ctenotus leonhardii		2.8	68	10.1	68			7				68	68
Reptilia	Ctenotus regius		11.8	68					4				68	68
Reptilia	Ctenotus schomburgkii		11.8	68					5				68	68
Reptilia	Ctenotus strauchii		4.8	68					2.5				68	68
Reptilia	Ctenotus taeniolatus		14.8	68					5				68	68
Reptilia	Cyclodomorphus casuarinae		129	68						7				68
Reptilia	Cyclodomorphus michaeli		129	68						14				68
Reptilia	Cyclura carinata		5609.2	68					14	22.9			68	68
Reptilia	Cyclura carinata		5609	68						18				68
Reptilia	Cyclura cornuta		11015	68						29				68
Reptilia	Cyclura cychlura		11800	68					40				68	68
Reptilia	Cyclura nubila	Cuban rock iguana	17648	68					40	54			Supp. Data 25	68
Reptilia	Cyclura nubila		17647	68						68				68
Reptilia	Cyclura rileyi		2625	68						12				68
Reptilia	Cyrtodactylus marmoratus		11	68						4				68
Reptilia	Cyrtodactylus mcdonaldi		22	68						13				68
Reptilia	Cyrtodactylus pulchellus		35	68						6				68
Reptilia	Cyrtodactylus tuberculatus		48	68						13				68
Reptilia	Cyrtopodion scabrum		6	68						5				68
Reptilia	Daboia palaestinae		1696	68						16				68
Reptilia	Daboia russelii		3122	68						19				68
Reptilia	Dactylocnemis pacificus		20	68						16				68
Reptilia	Dalmatolacerta oxycephala		8	68						5				68
Reptilia	Darevskia armeniaca		9	50					8				68	68
Reptilia	Darevskia brauneri		8.3	68					13				68	68
Reptilia	Darevskia dahli		6.1	68					6				68	68
Reptilia	Darevskia portschinskii		7	68					6	8.5			68	68
Reptilia	Darevskia portschinskii		7	50						8				68
Reptilia	Darevskia praticola		7	68						11				68
Reptilia	Darevskia raddei		10.2	50					6				68	68
Reptilia	Darevskia rostombekovi		5.1	68					6				68	68
Reptilia	Darevskia rudis		15.9	68					8				68	68
Reptilia	Darevskia saxicola		16	68						7				68
Reptilia	Darevskia unisexualis		9	50					7				68	68
Reptilia	Darevskia valentini		11.8	68					7				68	68
Reptilia	Dasypeltis atra		149	68						7				68
Reptilia	Dasypeltis medici		117	68						11				68
Reptilia	Dasypeltis scabra		171	68						28				68
Reptilia	Delma impar		5	68						11				68
Reptilia	Delma inornata		7	68						6				68
Reptilia	Dendrelaphis punctulatus		681	68						23				68
Reptilia	Dendroaspis angusticeps		2290	68						24				68
Reptilia	Dendroaspis jamesoni		2611	68						16				68
Reptilia	Dendroaspis polylepis		8214	68						33				68
Reptilia	Dendroaspis viridis		1874	68						24				68
Reptilia	Denisonia devisi		74	68						33				68
Reptilia	Diadophis punctatus		14.8	68					10		1.19	0.0002	Supp. Data 26	68
Reptilia	Dinarolacerta mosorensis		11.8	68					9				68	68
Reptilia	Diplodactylus conspicillatus		5.5	68					3.2	3			68	68
Reptilia	Diplodactylus conspicillatus		5	68						4				68
Reptilia	Diplodactylus vittatus		4	68						4				68
Reptilia	Diploglossus monotropis		225	68						15				68
Reptilia	Diporiphora nobbi		14	68						4				68
Reptilia	Diporiphora winneckei		8	68						8				68
Reptilia	Dipsina multimaculata		21	68						13				68
Reptilia	Dipsosaurus dorsalis		160	68						18				68
Reptilia	Dispholidus typus		559	68						11				68
Reptilia	Dixonius hangseesom		2	68						13				68
Reptilia	Dolichophis jugularis		1201	68						13				68
Reptilia	Dracaena guianensis		2428	68						12				68
Reptilia	Draco volans		20.8	68					3				68	68
Reptilia	Drymarchon corais		1365	68						33				68
Reptilia	Drymarchon couperi		1364	68						32				68
Reptilia	Drymarchon melanurus		1828	68						11				68
Reptilia	Drymobius margaritiferus		246	68						5				68
Reptilia	Echis carinatus		272	68						30				68
Reptilia	Echis coloratus		384	68						36				68
Reptilia	Echis leucogaster		348	68						9				68
Reptilia	Echis pyramidum		325	68						9				68
Reptilia	Egernia cunninghami		414.9	68					20	40	45.2281		Supp. Data 83	68
Reptilia	Egernia cunninghami		415	68						50				68
Reptilia	Egernia depressa		36	68						5				68
Reptilia	Egernia hosmeri		144	68						33				68
Reptilia	Egernia kingii		414.9	68					13	20			68	68
Reptilia	Egernia kingii		415	68						16				68
Reptilia	Egernia saxatilis		57	68						10				68
Reptilia	Egernia stokesii		226	68						31				68
Reptilia	Egernia striolata		38	68						19				68
Reptilia	Eirenis coronelloides		7	68						9				68
Reptilia	Eirenis decemlineatus		68	68						25				68
Reptilia	Eirenis rothii		8	68						12				68
Reptilia	Elaphe climacophora		681	50						16				68
Reptilia	Elaphe quadrivirgata		328	68						21				68
Reptilia	Elaphe sauromates		681	Supp. Data 1						17				68
Reptilia	Elaphe schrenckii		451	68						17				68
Reptilia	Elapsoidea sundevallii		252	68						15				68
Reptilia	Elgaria coerulea		45.7	68					8	15			68	68
Reptilia	Elgaria coerulea		46	68						10				68
Reptilia	Elgaria kingii		51	68						19				68
Reptilia	Elgaria multicarinata		116.5	68					15				68	68
Reptilia	Emoia atrocostata		21.5	68					3.5			0.0029412	68	68
Reptilia	Epicrates cenchria		4570	68						39				68
Reptilia	Epicrates crassus		1616	50						21				68
Reptilia	Epicrates maurus		2189	Supp. Data 1						34				68
Reptilia	Eremias argus		7.2	68					11				68	68
Reptilia	Eremias strauchi		11.8	68					7				68	68
Reptilia	Eremiascincus pardalis		9	68						5				68
Reptilia	Eremiascincus richardsonii		47	68						13				68
Reptilia	Ergenia whitii	White's skink	25	68					8.5				Supp. Data 1	68
Reptilia	Eristicophis macmahoni		200	68						18				68
Reptilia	Erpeton tentaculatum		259	68						17				68
Reptilia	Eryx colubrinus		356	Supp. Data 1						26				68
Reptilia	Eryx conicus		481	68						36				68
Reptilia	Eryx jaculus		254	68						31				68
Reptilia	Eryx johnii		481	Supp. Data 1						31				68
Reptilia	Eryx tataricus		188	68						30				68
Reptilia	Eublepharis macularius		104	68						37				68
Reptilia	Eulamprus leuraensis		12.7	68					6				68	68
Reptilia	Eulamprus tympanum		21.6	68					15				68	68
Reptilia	Euleptes europaea		2	68						26				68
Reptilia	Eumeces algeriensis		236	68						36				68
Reptilia	Eumeces fasciatus		13.2	68	22	50			8	9.3		0.0013636	Supp. Data 51	68
Reptilia	Eumeces schneideri		160	68						28				68
Reptilia	Eunectes deschauenseei		6584	68						29				68
Reptilia	Eunectes murinus		345144	68						40				68
Reptilia	Eunectes notaeus		25205	68						30				68
Reptilia	Eutropis longicaudata		64	68						4				68
Reptilia	Eutropis multifasciata		63.8	68					5				68	68
Reptilia	Farancia abacura		689.9	68					19				68	68
Reptilia	Furcifer labordi		64.8	68					0.5	3			68	68
Reptilia	Furcifer labordi		65	68						1				68
Reptilia	Furcifer lateralis		56	68						4				68
Reptilia	Furcifer oustaleti		434	50						6				68
Reptilia	Furcifer pardalis		269	68						8				68
Reptilia	Furcifer polleni		26	68						6				68
Reptilia	Gallotia atlantica		29	68						15				68
Reptilia	Gallotia bravoana		164	68					6				68	68
Reptilia	Gallotia caesaris		31	68						15				68
Reptilia	Gallotia galloti		68	68						19				68
Reptilia	Gallotia intermedia		91.5	68					10.4	15			68	68
Reptilia	Gallotia intermedia		91	68						13				68
Reptilia	Gallotia simonyi		2671.6	68					20				68
Reptilia	Gallotia stehlini		1086	68						16				68
Reptilia	Gambelia sila		58.5	68					4.8				68
Reptilia	Gambelia wislizenii		96.8	68					9.8				68
Reptilia	Garthia gaudichaudii		3	68						7				68
Reptilia	Geckolepis typica		5	68						13				68
Reptilia	Gehyra australis		11	68						13				68
Reptilia	Gehyra mutilata		6	68						12				68
Reptilia	Gehyra oceanica		61	68						20				68
Reptilia	Gehyra variegata		7.4	68					26				68
Reptilia	Gekko gecko		129	68						30				68
Reptilia	Gekko monarchus		20	68						10				68
Reptilia	Gekko petricolus		20	68						11				68
Reptilia	Gekko smithii		114	68						23				68
Reptilia	Gekko vittatus		48	68						6				68
Reptilia	Gerrhonotus multicarinatus		29	68					5	8.3	9.07957		Supp. Data 4	68
Reptilia	Gerrhonotus parvus		6	68						8				68
Reptilia	Gerrhosaurus flavigularis		80	68						14				68
Reptilia	Gerrhosaurus multilineatus		259	68						10				68
Reptilia	Gerrhosaurus nigrolineatus		157	68						10				68
Reptilia	Gerrhosaurus skoogi		104	68						15				68
Reptilia	Gerrhosaurus typicus		69	68						3				68
Reptilia	Gloydius blomhoffii		166	68						17				68
Reptilia	Gloydius brevicaudus		192	68						16				68
Reptilia	Gloydius halys		226	68						7				68
Reptilia	Gonatodes albogularis		3	68						16				68
Reptilia	Gonionotophis capensis		729	68						14				68
Reptilia	Goniurosaurus kuroiwae		20	68						12				68
Reptilia	Gonyosoma oxycephalum		1082	68						19				68
Reptilia	Gopherus agassizi		20000	68	829.63	68			56			0.0006	Supp. Data 53
Reptilia	Heloderma horridum		3047	68						55				68
Reptilia	Heloderma suspectum	Gila monster	958.5	68						40			68	68
Reptilia	Heloderma suspectum		958	68						50				68
Reptilia	Hemachatus haemachatus		670	68						16				68
Reptilia	Hemicordylus capensis		36	68						4				68
Reptilia	Hemidactylus bouvieri		3	68						6				68
Reptilia	Hemidactylus brookii		12.2	68					4				68
Reptilia	Hemidactylus flaviviridis		17	68						14				68
Reptilia	Hemidactylus frenatus		6.3	68					4	11	1.28354		68	68
Reptilia	Hemidactylus frenatus		6	68						9				68
Reptilia	Hemidactylus garnotii		7	68						2				68
Reptilia	Hemidactylus mabouia		14	68						3				68
Reptilia	Hemidactylus tanganicus		10	68						4				68
Reptilia	Hemidactylus turcicus		5	68						11				68
Reptilia	Hemiergis decresiensis		3	68						3				68
Reptilia	Hemisphaeriodon gerrardii		442	68						16				68
Reptilia	Hemitheconyx caudicinctus		94	68						20				68
Reptilia	Hemorrhois hippocrepis		681	68						8				68
Reptilia	Hemorrhois nummifer		217	68						17				68
Reptilia	Hemorrhois ravergieri		271	68						17				68
Reptilia	Hesperoedura reticulata		7.2	68					11				68
Reptilia	Heterodon nasicus		352	68						25				68
Reptilia	Heterodon platirhinos		183	68					9.1	19.8		0.0025	68	68
Reptilia	Heterodon platirhinos		183	68						11				68
Reptilia	Heteronotia binoei		4	68						17				68
Reptilia	Holbrookia maculata		14.6	68					5				68
Reptilia	Holcosus quadrilineatus		20	68					2	2			68	68
Reptilia	Holcosus quadrilineatus		20	68						3				68
Reptilia	Holcosus undulatus		81	68						3				68
Reptilia	Homonota darwinii		4.4	68					17				68
Reptilia	Homonota fasciata		6	68						7				68
Reptilia	Homonota underwoodi		4	68						7				68
Reptilia	Homonota whitii		2	68						7				68
Reptilia	Homopholis walbergii		34	68						7				68
Reptilia	Hoplocephalus bungaroides		196	68						24				68
Reptilia	Hoplocephalus stephensii		391	68						14				68
Reptilia	Hoplodactylus duvaucelii		87.6	68					50				68
Reptilia	Hoplodactylus maculatus	Common gecko	8	68					36				Supp. Data 1
Reptilia	Hydrodynastes gigas		1318	68						21				68
Reptilia	Hydrosaurus amboinensis		1106	68						31				68
Reptilia	Hydrosaurus pustulatus		557	68						19				68
Reptilia	Hydrosaurus weberi		923	68						11				68
Reptilia	Hypnale nepa		33	68						9				68
Reptilia	Hypsiglena torquata		51	68						15				68
Reptilia	Hypsilurus boydii		131	68						13				68
Reptilia	Hypsilurus spinipes		54	68						13				68
Reptilia	Iberolacerta aurelioi		6.5	Supp. Data 1					17				68
Reptilia	Iberolacerta monticola		14	68					15				68
Reptilia	Iguana delicatissima		3472.3	68					20				68
Reptilia	Iguana iguana		1500	68	8220.7	68			41.5			0.00014	Supp. Data 10
Reptilia	Iguana iguana		8221	68						35				68
Reptilia	Intellagama lesueurii		608	68						35				68
Reptilia	Karusasaurus polyzonus		46	68						14				68
Reptilia	Kinyongia fischeri		148	68						5				68
Reptilia	Klauberina riversiana		19	68					9.9		2.2		Supp. Data 71
Reptilia	Lacerta agilis		8.4	68	33.6	68			12		6.29518		68
Reptilia	Lacerta bilineata		50	68						16				68
Reptilia	Lacerta media		91	68						13				68
Reptilia	Lacerta schreiberi		55.4	68					10				68
Reptilia	Lacerta strigata		91.5	68					4				68
Reptilia	Lacerta trilineata		117	68						10				68
Reptilia	Lacerta viridis	European green lizard	91.5	68					10		4.32357		68
Reptilia	Lacerta vivipara	vVviparous lizard	12	68					12		2.47295		Supp. Data 15
Reptilia	Lachesis muta		21669	68						40				68
Reptilia	Lachesis stenophrys		27353	68						11				68
Reptilia	Laemanctus longipes		106	68						19				68
Reptilia	Laemanctus serratus		228	68						7				68
Reptilia	Lamprolepis smaragdina		34.8	68					5	12.8			68	68
Reptilia	Lamprolepis smaragdina		35	68						6				68
Reptilia	Lampropeltis alterna		312	68						25				68
Reptilia	Lampropeltis californiae		681	68						19				68
Reptilia	Lampropeltis calligaster		289	68						30				68
Reptilia	Lampropeltis getula		755	68						42				68
Reptilia	Lampropeltis holbrooki		543	68						48				68
Reptilia	Lampropeltis knoblochi		50	68						40				68
Reptilia	Lampropeltis nigra		313	68						17				68
Reptilia	Lampropeltis pyromelana		145	68						28				68
Reptilia	Lampropeltis splendida		342	68						16				68
Reptilia	Lampropeltis triangulum		598	68						28				68
Reptilia	Lampropeltis zonata		198	68						36				68
Reptilia	Lampropholis delicata		3.1	68					2				68
Reptilia	Lampropholis guichenoti		2.6	68					5				68
Reptilia	Lanthanotus borneensis		1335	68						10				68
Reptilia	Laudakia nupta		125	68						11				68
Reptilia	Laudakia tuberculata		82	68						9				68
Reptilia	Leiocephalus barahonensis		18	68						6				68
Reptilia	Leiocephalus carinatus		68	68						14				68
Reptilia	Leiocephalus personatus		37	68						4				68
Reptilia	Leiocephalus schreibersii		36	68						13				68
Reptilia	Leioheterodon madagascariensis		472	68						34				68
Reptilia	Leiolepis belliana		138	68						7				68
Reptilia	Leiolepis guttata		393	68						16				68
Reptilia	Leiolopisma telfairii		122	68						15				68
Reptilia	Lepidodactylus lugubris		3	68						3				68
Reptilia	Lepidophyma flavimaculatum		73	68						14				68
Reptilia	Lepidophyma smithii		28	68						6				68
Reptilia	Lepidophyma tuxtlae		18	68						6				68
Reptilia	Lepidothyris fernandi		144	68						6				68
Reptilia	Leposoma guianense		1.2	68					2				68
Reptilia	Leptodeira annulata		143	68						6				68
Reptilia	Leptophis mexicanus		215	68						10				68
Reptilia	Lerista bipes		2	68						10				68
Reptilia	Liasis fuscus		10123	68						34				68
Reptilia	Lichanura trivirgata		665	68						39				68
Reptilia	Liolaemus multiformis		22	68					9			0.0004545	Supp. Data 161
Reptilia	Liolaemus nitidus		39	68						6				68
Reptilia	Liolaemus pictus		37	68					9				68
Reptilia	Liolaemus quilmes		22.9	68					7				68
Reptilia	Liopholis inornata		12.7	68					10	13			68	68
Reptilia	Liopholis modesta		31	68					5				68
Reptilia	Liopholis multiscutata		18.9	68					10				68
Reptilia	Liopholis whitii		32	68						16				68
Reptilia	Lioscincus nigrofasciolatum		31	68						13				68
Reptilia	Lissolepis coventryi		79.7	68					9	18.2			68	68
Reptilia	Lissolepis coventryi		80	68						11				68
Reptilia	Lissolepis luctuosa		50	68						23				68
Reptilia	Loxocemus bicolor		1697	68						41				68
Reptilia	Lucasium damaeum		4	68						9				68
Reptilia	Lucasium stenodactylum		4.9	68					5	6.8			68	68
Reptilia	Lucasium stenodactylum		5	68						6				68
Reptilia	Lycodon rufozonatus		251	68						17				68
Reptilia	Lycodonomorphus rufulus		95	68						5				68
Reptilia	Lygodactylus capensis		1.9	68					2.1	4.6			68	68
Reptilia	Lygodactylus capensis		2	68						3				68
Reptilia	Lygodactylus keniensis		2	68						6				68
Reptilia	Lygophis anomalus		70	68						6				68
Reptilia	Lyriocephalus scutatus		156	68						4				68
Reptilia	Macrochelys temminckii	Alligator snapping turtle	11300	68					45				Supp. Data 6
Reptilia	Macroprotodon cucullatus		25.7	68					16				68
Reptilia	Macrovipera lebetina		4770	68						17				68
Reptilia	Macrovipera schweizeri		635	68						14				68
Reptilia	Malpolon insignitus		1186	68						31				68
Reptilia	Malpolon monspessulanus		388.4	68					20	25			68	68
Reptilia	Mediodactylus amictopholis		1	68						4				68
Reptilia	Mediodactylus kotschyi		4	68						9				68
Reptilia	Mesalina guttulata		8	68						6				68
Reptilia	Mesalina olivieri		3.3	68					5				68
Reptilia	Mesalina rubropunctata		7	68						5				68
Reptilia	Mesaspis moreletii		14	68						4				68
Reptilia	Micruroides euryxanthus		93	68						22				68
Reptilia	Micrurus fulvius		402	68						24				68
Reptilia	Mixcoatlus melanurus		106	68						22				68
Reptilia	Mniarogekko chahoua		66	68						6				68
Reptilia	Mochlus sundevalli		64	68						3				68
Reptilia	Mokopirirakau granulatus		17	68						26				68
Reptilia	Mokopirirakau kahutarae		15	68						31				68
Reptilia	Moloch horridus		43	68						17				68
Reptilia	Monopeltis capensis		31	68						2				68
Reptilia	Montivipera bornmuelleri		217	68						25				68
Reptilia	Montivipera latifii		262	68						5				68
Reptilia	Montivipera raddei		688	68						9				68
Reptilia	Montivipera xanthina		1118	68						21				68
Reptilia	Morelia spilota		21710	68						25				68
Reptilia	Morelia viridis		3454	68						26				68
Reptilia	Myrrophis chinensis		311	68						5				68
Reptilia	Nadzikambia mlanjensis		14	68						3				68
Reptilia	Naja atra		842	68						15				68
Reptilia	Naja kaouthia		1874	68						32				68
Reptilia	Naja melanoleuca		2756	68						38				68
Reptilia	Naja mossambica		670	68						21				68
Reptilia	Naja naja		1683	68						41				68
Reptilia	Naja nigricollis		2756	68						29				68
Reptilia	Naja nivea		1124	68						33				68
Reptilia	Naja pallida		670	68						25				68
Reptilia	Naja samarensis		207	68						14				68
Reptilia	Naja sputatrix		538	68						17				68
Reptilia	Namazonurus peersi		15	68						5				68
Reptilia	Natrix erythrogaster	Plain-bellied snake	160	68					8.9	9.2		0.005375	Supp. Data 177	68
Reptilia	Natrix maura		136	68						12				68
Reptilia	Natrix natrix		37.5	68	2800.9	68			9	20	10.0176		Supp. Data 39	68
Reptilia	Natrix natrix		2801	68						25				68
Reptilia	Natrix tessellata		283.8	68					14				68
Reptilia	Naultinus elegans		7	68						29				68
Reptilia	Naultinus gemmeus		10	68						20				68
Reptilia	Naultinus grayii		17	68						29				68
Reptilia	Naultinus manukanus		11	68						38				68
Reptilia	Naultinus punctatus		17	68						9				68
Reptilia	Naultinus rudis		7	68						16				68
Reptilia	Naultinus stellatus		10	68						13				68
Reptilia	Nebulifera robusta		12	68						10				68
Reptilia	Nephrurus amyae		37	68						16				68
Reptilia	Nephrurus asper		26	68						13				68
Reptilia	Nephrurus stellatus		16.6	68					8	10			68	68
Reptilia	Nerodia erythrogaster		1443	68						19				68
Reptilia	Nerodia fasciata		1307	68						12				68
Reptilia	Nerodia rhombifer		1812	68						10				68
Reptilia	Nerodia sipedon		1083	68						26				68
Reptilia	Nerodia taxispilota		1857	68						8				68
Reptilia	Ninurta coeruleopunctatus		13	68						4				68
Reptilia	Niveoscincus ocellatus		12.7	68					12				68
Reptilia	Notechis scutatus		1338.4	68					17				68
Reptilia	Nucras lalandii		39	68						8				68
Reptilia	Oedura marmorata		27	68						27				68
Reptilia	Oedura monilis		19	68						18				68
Reptilia	Oedura tryoni		13	68						28				68
Reptilia	Oligosoma aeneum		6	68						10				68
Reptilia	Oligosoma alani		66.8	68					20				68
Reptilia	Oligosoma chloronoton		44.3	68					8				68
Reptilia	Oligosoma grande		37	68						38				68
Reptilia	Oligosoma homalonotum		73	68						25				68
Reptilia	Oligosoma inconspicuum		9	68						13				68
Reptilia	Oligosoma lichenigera		10	68						9				68
Reptilia	Oligosoma lineoocellatum		30.2	68					8				68
Reptilia	Oligosoma macgregori		33	68						25				68
Reptilia	Oligosoma moco		8	68						4				68
Reptilia	Oligosoma ornatum		12	68						16				68
Reptilia	Oligosoma otagense		54	68						55				68
Reptilia	Oligosoma polychroma		10	68						8				68
Reptilia	Oligosoma suteri		45.4	68					12				68
Reptilia	Oligosoma whitakeri		22.2	68					20				68
Reptilia	Omanosaura jayakari		177	68						21				68
Reptilia	Opheodrys aestivus		170	68						9				68
Reptilia	Opheodrys vernalis		69	68						8				68
Reptilia	Ophiomorus latastii		3	68						4				68
Reptilia	Ophiomorus tridactylus		6	68						7				68
Reptilia	Ophiophagus hannah		17723	68						28				68
Reptilia	Ophisaurus apodus	Armored glass lizard	450	68					54				68
Reptilia	Ophisaurus attenuatus		47	68						5				68
Reptilia	Ophisaurus compressus		11	68						4				68
Reptilia	Ophisaurus koellikeri		24	68						12				68
Reptilia	Ophisaurus ventralis		32	68						19				68
Reptilia	Ophisops elegans		8	68					5				68
Reptilia	Ophryacus undulatus		185	68						19				68
Reptilia	Oplurus cuvieri		151	68						27				68
Reptilia	Oplurus cyclurus		176	68						12				68
Reptilia	Orthriophis moellendorffi		1201	68						27				68
Reptilia	Orthriophis taeniurus		1460	68						15				68
Reptilia	Osteolaemus tetraspis	West African dwarf crocodile	40000	68					34				Supp. Data 64
Reptilia	Osteolaemus tetraspis		40000	68						88				68
Reptilia	Ouroborus cataphractus		58	68						31				68
Reptilia	Ovophis monticola		998	68						5				68
Reptilia	Ovophis okinavensis		521	68						24				68
Reptilia	Oxybelis aeneus		342	68						19				68
Reptilia	Oxyuranus microlepidotus		2290	68						23				68
Reptilia	Oxyuranus scutellatus		4666	68						20				68
Reptilia	Pachydactylus acuminatus		3	68						2				68
Reptilia	Pachydactylus bicolor		2	68						1				68
Reptilia	Pachydactylus capensis		7	68						10				68
Reptilia	Pachydactylus geitje		2	68						4				68
Reptilia	Pachydactylus laevigatus		15	68						6				68
Reptilia	Pachydactylus maculatus		4	68						4				68
Reptilia	Pachydactylus namaquensis		12	68						2				68
Reptilia	Pachydactylus purcelli		3	68						2				68
Reptilia	Pachydactylus rangei		10	68						11				68
Reptilia	Pachydactylus vanzyli		6	68						5				68
Reptilia	Pachydactylus weberi		3	68						3				68
Reptilia	Panaspis nimbaensis		6	68						3				68
Reptilia	Pantherophis bairdi		371	68						21				68
Reptilia	Pantherophis emoryi		345	68						27				68
Reptilia	Pantherophis guttatus		544	68						41				68
Reptilia	Pantherophis obsoletus		1281	68						43				68
Reptilia	Pantherophis spiloides		809	68						17				68
Reptilia	Pantherophis vulpinus		515	68						21				68
Reptilia	Papuascincus stanleyanus		4.1	68					6				68
Reptilia	Paralaudakia caucasia		94.2	68					13				68
Reptilia	Paralaudakia lehmanni		82	68						5				68
Reptilia	Paralaudakia stoliczkana		143.4	68					10				68
Reptilia	Paroedura picta		14	68						6				68
Reptilia	Parvilacerta parva		5.6	68					8				68
Reptilia	Pedioplanis lineoocellata		7	68						6				68
Reptilia	Petrosaurus thalassinus		141.1	68					20				68
Reptilia	Phelsuma astriata		5	68						9				68
Reptilia	Phelsuma barbouri		6	68						7				68
Reptilia	Phelsuma cepediana		5	68						12				68
Reptilia	Phelsuma dubia		7	68						6				68
Reptilia	Phelsuma grandis		30	68						25				68
Reptilia	Phelsuma guentheri		70	68						22				68
Reptilia	Phelsuma guimbeaui		5	68						10				68
Reptilia	Phelsuma inexpectata		4	68						9				68
Reptilia	Phelsuma laticauda		6	68						11				68
Reptilia	Phelsuma lineata		6	68						13				68
Reptilia	Phelsuma madagascariensis		32	68						17				68
Reptilia	Phelsuma quadriocellata		5	68						7				68
Reptilia	Phelsuma serraticauda		6	68						7				68
Reptilia	Phelsuma standingi		16	68						12				68
Reptilia	Phelsuma sundbergi		25	68						20				68
Reptilia	Philodryas viridissima		199	68						5				68
Reptilia	Phoenicolacerta laevis		15	68						6				68
Reptilia	Phrynocephalus guttatus		6.3	68					5	8			68	68
Reptilia	Phrynocephalus guttatus		6	68						6				68
Reptilia	Phrynocephalus mystaceus		44.2	68					3.8				68
Reptilia	Phrynocephalus persicus		4.7	68					5				68
Reptilia	Phrynocephalus theobaldi		4	68						10				68
Reptilia	Phrynoscma solace	Regal horned lizard	48	68					8	8		0.005	Supp. Data 145	68
Reptilia	Phrynosoma blainvillii		45	68						10				68
Reptilia	Phrynosoma cornutum		64	68						13				68
Reptilia	Phrynosoma coronatum		45	68						10				68
Reptilia	Phrynosoma douglasii		57	68						9				68
Reptilia	Phrynosoma hernandesi		57	68						11				68
Reptilia	Phrynosoma m'calli		16	68	40	68			9	9	5.29863		68	68
Reptilia	Phrynosoma mcallii		40	68						11				68
Reptilia	Phrynosoma modestum		13	68						6				68
Reptilia	Phrynosoma platyrhinos		27.5	68					8				68
Reptilia	Phrynosoma solare		48	68						10				68
Reptilia	Phyllodactylus microphyllus		5	68						2				68
Reptilia	Phyllodactylus pulcher		8	68						4				68
Reptilia	Phyllodactylus reissii		11	68						8				68
Reptilia	Phyllodactylus tuberculosus		26	68						6				68
Reptilia	Phyllurus platurus		23	68						25				68
Reptilia	Phymaturus palluma		57	68						15				68
Reptilia	Phymaturus tenebrosus		55.9	68					16				68
Reptilia	Physignathus cocincinus		393	68						23				68
Reptilia	Physignathus lesuerii		504	68					6	18	80.6		Supp. Data 83	68
Reptilia	Pituophis catenifer		1586	68						43				68
Reptilia	Pituophis melanoleucus		957	68						28				68
Reptilia	Platyceps collaris		117	68						6				68
Reptilia	Platyceps elegantissimus		47	68						5				68
Reptilia	Platyceps florulentus		117	68						12				68
Reptilia	Platyceps karelini		117	68						19				68
Reptilia	Platyceps rhodorachis		275	68						6				68
Reptilia	Platyceps ventromaculatus		211	68						7				68
Reptilia	Platysaurus capensis		17	68						9				68
Reptilia	Platysaurus guttatus		42	68						20				68
Reptilia	Platysaurus imperator		105	68						18				68
Reptilia	Platysaurus intermedius		67	68						17				68
Reptilia	Plestiodon chinensis		55	68						9				68
Reptilia	Plestiodon fasciatus		13	68						6				68
Reptilia	Plestiodon inexpectatus		15	68						3				68
Reptilia	Plestiodon laticeps		68	68						10				68
Reptilia	Plestiodon obsoletus	Great Plains skink	30	68	68.3	68			7.3	7.3			Supp. Data 94	68
Reptilia	Plestiodon obsoletus		68	68						9				68
Reptilia	Plestiodon reynoldsi		5.4	68					10				68
Reptilia	Plestiodon septentrionalis		15.3	68					7				68
Reptilia	Plestiodon skiltonianus		13.2	68					8				68
Reptilia	Plestiodon tetragrammus		9	68						5				68
Reptilia	Plica plica		169	68						7				68
Reptilia	Podarcis bocagei		8	68					4				68
Reptilia	Podarcis erhardii		13.7	68					5		1.53382		68
Reptilia	Podarcis filfolensis		15	68						3				68
Reptilia	Podarcis gaigeae		22.9	68					5		3.60095		68
Reptilia	Podarcis hispanicus		9	68						16				68
Reptilia	Podarcis lilfordi		12	68						18				68
Reptilia	Podarcis melisellensis		9	68						5				68
Reptilia	Podarcis muralis		5.5	68	11	68			5	10.1	4.23608		Supp. Data 17	68
Reptilia	Podarcis muralis		11	68						13				68
Reptilia	Podarcis siculus		17	68						5				68
Reptilia	Podarcis tiliguerta		15	68						19				68
Reptilia	Pogona barbata		393	68						16				68
Reptilia	Pogona minor		120	68						8				68
Reptilia	Pogona vitticeps		393.4	68					12				68
Reptilia	Pristidactylus achalensis		33.9	68					11				68
Reptilia	Pristurus rupestris		1	68						6				68
Reptilia	Protobothrops elegans		1169	68						13				68
Reptilia	Protobothrops flavoviridis		6659	68						31				68
Reptilia	Psammodromus algirus		18	68						3				68
Reptilia	Psammodromus hispanicus		4.1	68					0.9				68
Reptilia	Psammophilus dorsalis		66.2	68					4				68
Reptilia	Psammophis aegyptius		472	68						13				68
Reptilia	Psammophis schokari		472	68						11				68
Reptilia	Psammophis sibilans		472	68						13				68
Reptilia	Psammophis subtaeniatus		388	68						7				68
Reptilia	Pseudaspis cana		1777	68						10				68
Reptilia	Pseudechis australis		2881	68						14				68
Reptilia	Pseudechis porphyriacus		1338	68						31				68
Reptilia	Pseudelaphe flavirufa		418	68						21				68
Reptilia	Pseudemoia entrecasteauxii		5.4	68					5				68
Reptilia	Pseudocerastes fieldi		371	68						13				68
Reptilia	Pseudocerastes persicus		652	68						22				68
Reptilia	Pseudocordylus microlepidotus		102	68						4				68
Reptilia	Pseudocordylus spinosus		18	68						2				68
Reptilia	Pseudoferania polylepis		297	68						6				68
Reptilia	Pseudonaja guttata		567	68						15				68
Reptilia	Pseudonaja textilis		1683	68						19				68
Reptilia	Pseudopus apodus		421	68						68				68
Reptilia	Pseudothecadactylus lindneri		25	68						23				68
Reptilia	Pseudotrapelus sinaitus		32	68						8				68
Reptilia	Ptenopus garrulus		5	68						9				68
Reptilia	Ptyas mucosa		3248.4	68					11.3				68
Reptilia	Ptychozoon horsfieldii		17	68						10				68
Reptilia	Ptychozoon kuhli		24	68						8				68
Reptilia	Ptychozoon lionotum		19	68						6				68
Reptilia	Ptyodactylus guttatus		21	68						14				68
Reptilia	Ptyodactylus hasselquistii		8.5	68	29.5	68			3.4	12.6	2.53478		Supp. Data 74	68
Reptilia	Ptyodactylus hasselquistii		30	68						16				68
Reptilia	Ptyodactylus oudrii		6	68						5				68
Reptilia	Ptyodactylus puiseuxi		18	68						10				68
Reptilia	Ptyodactylus ragazzii		26	68						13				68
Reptilia	Pygopus nigriceps		16	68						9				68
Reptilia	Python bivittatus		197681	68						36				68
Reptilia	Python curtus		3454	68						35				68
Reptilia	Python molurus		33955	68	119935	68			34.2	34.2	807.38	0.0004475	68	68
Reptilia	Python molurus		119935	68						43				68
Reptilia	Python regius		830.5	68	1610	68			8.7	47.5	38.58		Supp. Data 74	68
Reptilia	Python regius		1611	68						60				68
Reptilia	Python reticulus		14326	68					21.3		672.56	0.0004475	Supp. Data 74
Reptilia	Python sebae		16140	68	50518	68			18	27.3	569.014	0.00096	Supp. Data 74	68
Reptilia	Python sebae		50518	68						34				68
Reptilia	Rankinia diemensis		14	68						13				68
Reptilia	Regina septemvittata		217	68						24				68
Reptilia	Rhacodactylus auriculatus		40	68						10				68
Reptilia	Rhacodactylus leachianus		475	68						38				68
Reptilia	Rhamphiophis oxyrhynchus		566	68						17				68
Reptilia	Rhinechis scalaris		386.6	68					16	19.8			68	68
Reptilia	Rhinechis scalaris		387	68						20				68
Reptilia	Rhinocheilus lecontei		339	68						25				68
Reptilia	Rhoptropus boultoni		8	68						5				68
Reptilia	Rhoptropus bradfieldi		7	68						9				68
Reptilia	Rhynchoedura ornata		3.7	68					2.8				68
Reptilia	Rieppeleon kerstenii		9	68						4				68
Reptilia	Saara asmussi		493	68						9				68
Reptilia	Saltuarius cornutus		55	68						3				68
Reptilia	Salvadora hexalepis		165	68						18				68
Reptilia	Salvadora mexicana		396	68						8				68
Reptilia	Salvator merianae		4434	68						25				68
Reptilia	Salvator rufescens		8399	68						14				68
Reptilia	Sanzinia madagascariensis		4056	68						27				68
Reptilia	Saurodactylus mauritanicus		1	68						5				68
Reptilia	Sauromalus ater		512.6	68					39				68
Reptilia	Sauromalus hispidus		1365	68						22				68
Reptilia	Sauromalus obesus		150	68					39		21.83	0.000875	68
Reptilia	Sauromalus varius		1652	68						14				68
Reptilia	Scelarcis perspicillata		5.1	68					5				68
Reptilia	Sceloporus arenicolus		12.1	68					2	6.7			68	68
Reptilia	Sceloporus arenicolus		12	68						3				68
Reptilia	Sceloporus bicanthalis		8.8	68					1.3				68
Reptilia	Sceloporus cowlesi		17.4	68					5				68
Reptilia	Sceloporus cyanogenys		90	68						8				68
Reptilia	Sceloporus cyanostictus		18	68						3				68
Reptilia	Sceloporus graciosus		5	68	23.1	68			8		1.64942	0.0033333	68
Reptilia	Sceloporus grammicus		17.9	68					3				68
Reptilia	Sceloporus jarrovii		36.9	68					2.8				68
Reptilia	Sceloporus magister		80.7	68					6			0.0021429	68
Reptilia	Sceloporus merriami		10.4	68					6				68
Reptilia	Sceloporus occidentalis		29.1	68					5		2.10496		68
Reptilia	Sceloporus olivaceus		13	68	56.1	68			3.8		8.9027		68
Reptilia	Sceloporus orcutti		48	68						20				68
Reptilia	Sceloporus poinsettii		73	68						10				68
Reptilia	Sceloporus scalaris		16.2	68					5				68
Reptilia	Sceloporus serrifer		90	68						8				68
Reptilia	Sceloporus tristichus		23.8	68					5				68
Reptilia	Sceloporus undulatus		3.8	68	24.5	68			4		1.4	0.003333	68
Reptilia	Sceloporus variabilis		15.7	68					1.5		26.56		68
Reptilia	Scelotes limpopoensis		4	68						3				68
Reptilia	Scincella lateralis		3.9	Supp. Data 6					4		0.6145		68
Reptilia	Scincopus fasciatus		247	68						7				68
Reptilia	Senticolis triaspis		387	68						25				68
Reptilia	Shinisaurus crocodilurus		1335	68						14				68
Reptilia	Sibon nebulatus		135	68						5				68
Reptilia	Sistrurus catenatus		568	68						25				68
Reptilia	Sistrurus miliarius		275	68						20				68
Reptilia	Sitana ponticeriana		12.3	68					6				68
Reptilia	Smaug breyeri		102	68						7				68
Reptilia	Smaug giganteus		457	68						31				68
Reptilia	Smaug regius		97	68						9				68
Reptilia	Smaug vandami		102	68						10				68
Reptilia	Smaug warreni		130	68						25				68
Reptilia	Spalerosophis diadema		681	68						21				68
Reptilia	Sphaerodactylus cinereus		1	68						4				68
Reptilia	Sphaerodactylus notatus		1	68						2				68
Reptilia	Sphaerodactylus pimienta		1	68						3				68
Reptilia	Sphaerodactylus roosevelti		1	68						3				68
Reptilia	Sphaerodactylus vincenti		1.6	68					4				68
Reptilia	Sphenodon punctatus		430	68	1300	68			91		42.76	0.0001	68
Reptilia	Sphenomorphus indicus		25	68						8				68
Reptilia	Spilotes pullatus		3030	68						22				68
Reptilia	Stellagama stellio		582	68						13				68
Reptilia	Stenodactylus doriae		11	68						11				68
Reptilia	Stenodactylus petrii		7	68						16				68
Reptilia	Strophurus elderi		2	68						6				68
Reptilia	Strophurus strophurus		9	68						2				68
Reptilia	Suta suta		74	68						15				68
Reptilia	Takydromus sexlineatus		8	68						2				68
Reptilia	Takydromus tachydromoides		8	68						11				68
Reptilia	Tarentola delalandii		15	68						9				68
Reptilia	Tarentola fascicularis		16	68						3				68
Reptilia	Tarentola gigas		93	68						6				68
Reptilia	Tarentola mauritanica		16	68						18				68
Reptilia	Teira dugesii		12.3	68					16				68
Reptilia	Telescopus dhara		598	68						5				68
Reptilia	Telescopus fallax		186.2	68					10	10			68	68
Reptilia	Telescopus fallax		186	68						13				68
Reptilia	Telescopus hoogstraali		123	68						13				68
Reptilia	Telescopus semiannulatus		133	68						10				68
Reptilia	Teratoscincus microlepis		11	68						14				68
Reptilia	Teratoscincus roborowskii		20.4	68					6	13			68	68
Reptilia	Teratoscincus scincus		41	68						16				68
Reptilia	Tetradactylus africanus		4	68						2				68
Reptilia	Thamnophis butleri		104	68						18				68
Reptilia	Thamnophis couchii		518	68						10				68
Reptilia	Thamnophis cyrtopsis		444	68						14				68
Reptilia	Thamnophis elegans		377	68						22				68
Reptilia	Thamnophis hammondii		353	68						10				68
Reptilia	Thamnophis marcianus		365.9	68					7				68
Reptilia	Thamnophis proximus		31	68	562.3	68			9		10.48		Supp. Data 41
Reptilia	Thamnophis proximus		562	68						5				68
Reptilia	Thamnophis radix		383	68						11				68
Reptilia	Thamnophis sauritus		299	68						13				68
Reptilia	Thamnophis sirtalis	Common garter snake	150	68	862.3	68			14	14		0.0005	Supp. Data 225	68
Reptilia	Thamnophis sirtalis		862	68						18				68
Reptilia	Tiliqua rugosa	Blue-tongued lizard	617	68	1229.7	68			20.8	20.8	95.6925		68	68
Reptilia	Tiliqua scincoides	Australian blue-tongued lizard	493	68					30	26.6	77.43		Supp. Data 117	68
Reptilia	Timon lepidus		383	68						35				68
Reptilia	Toropuku stephensi		12.4	68					16				68
Reptilia	Trachemys scripta	Common slider	240	68					30				Supp. Data 81
Reptilia	Trachylepis binotata		48	68						10				68
Reptilia	Trachylepis brevicollis		144	68						3				68
Reptilia	Trachylepis capensis		57	68						4				68
Reptilia	Trachylepis hoeschi		22	68						7				68
Reptilia	Trachylepis occidentalis		34	68						9				68
Reptilia	Trachylepis quinquetaeniata		81	68						6				68
Reptilia	Trachylepis sechellensis		27	68						4				68
Reptilia	Trachylepis spilogaster		17	68						3				68
Reptilia	Trachylepis sulcata		13	68						3				68
Reptilia	Trachylepis varia		35.7	68					1.9				68
Reptilia	Trapelus agilis		37	68						4				68
Reptilia	Trapelus mutabilis		23	68						6				68
Reptilia	Trapelus savignii		44	68						7				68
Reptilia	Tretanorhinus variabilis		146	68						7				68
Reptilia	Trimeresurus albolabris		521	68						14				68
Reptilia	Trimeresurus gramineus		753	68						11				68
Reptilia	Trimeresurus popeiorum		601	68						18				68
Reptilia	Trimeresurus purpureomaculatus		601	68						11				68
Reptilia	Trimorphodon biscutatus		485	68						15				68
Reptilia	Trimorphodon tau		67	68						6				68
Reptilia	Trioceros affinis		13	68						6				68
Reptilia	Trioceros ellioti		21	68						8				68
Reptilia	Trioceros hoehnelii		29.8	68					4.5	6			68	68
Reptilia	Trioceros jacksonii		91	68						11				68
Reptilia	Trioceros melleri		393	68						15				68
Reptilia	Trioceros montium		39	68						13				68
Reptilia	Trioceros quadricornis		93	68						6				68
Reptilia	Trogonophis wiegmanni		14	68						18				68
Reptilia	Tropidechis carinatus		252	68						11				68
Reptilia	Tropidolaemus wagleri		409	68						7				68
Reptilia	Tropidophis canus		23	68						20				68
Reptilia	Tropidophis caymanensis		46.9	68					25.1				68
Reptilia	Tropidophis greenwayi		17	68						13				68
Reptilia	Tropidophis haetianus		73	68						19				68
Reptilia	Tropidurus hispidus		87.7	68					2				68
Reptilia	Tropidurus torquatus		79.2	68					3				68
Reptilia	Tropiocolotes nattereri		1	68						3				68
Reptilia	Tropiocolotes steudneri		1	68						4				68
Reptilia	Tupinambis nigropunctatus		836										Supp. Data 2
Reptilia	Tympanocryptis centralis		3.8	68					6				68
Reptilia	Uma inornata		56.1	68					5	8.1			68	68
Reptilia	Underwoodisaurus milii		23	68						23				68
Reptilia	Uranoscodon superciliosus		142	68						6				68
Reptilia	Uromacer oxyrhynchus		681	68						24				68
Reptilia	Uromastyx aegyptia		1909.3	68	291.55	50			33		23.305		68
Reptilia	Uroplatus sikorae		34	68						9				68
Reptilia	Urosaurus graciosus		11.2	68					5		23.305		68
Reptilia	Urosaurus ornatus		11.7	68					3				68
Reptilia	Uta stansburiana		3.625	68	15.7	68			4.8		8.06	0.008	68
Reptilia	Uvidicolus sphyrurus		8	68						13				68
Reptilia	Varanus acanthurus		73.61	68						10				68
Reptilia	Varanus acanthurus		286	68						13				68
Reptilia	Varanus albigularis		14985	68						21				68
Reptilia	Varanus caudolineatus		37	68						15				68
Reptilia	Varanus dumerilii		4001	68						13				68
Reptilia	Varanus exanthematicus		1040	68					12.7	17			68	68
Reptilia	Varanus exanthematicus		9996	68						21				68
Reptilia	Varanus giganteus		21475	68						25				68
Reptilia	Varanus gilleni		118	68						6				68
Reptilia	Varanus gouldi		674	68					7.8	18.3	58.447		Supp. Data 74	68
Reptilia	Varanus griseus	Desert monitor	647	68	5542	68			14	21		0.0006909	Supp. Data 207	68
Reptilia	Varanus griseus		5542	68						26				68
Reptilia	Varanus indicus		4352	68						22				68
Reptilia	Varanus komodoensis		102478	68					62				68
Reptilia	Varanus kordensis		367	68						18				68
Reptilia	Varanus melinus		2871	68						11				68
Reptilia	Varanus mertensi		2693	68						26				68
Reptilia	Varanus mitchelli		818	68						8				68
Reptilia	Varanus niloticus	Nile monitor	1926	Supp. Data 1					8.5	14.6		0.0004798	Supp. Data 35	68
Reptilia	Varanus niloticus		23747	68						18				68
Reptilia	Varanus olivaceus		9159	68						19				68
Reptilia	Varanus panoptes		931	68									Supp. Data 193
Reptilia	Varanus prasinus		574	68						19				68
Reptilia	Varanus salvadorii		14985	68						10				68
Reptilia	Varanus salvator		42129	68						20				68
Reptilia	Varanus spenceri		4352	68						5				68
Reptilia	Varanus timorensis		437	68						19				68
Reptilia	Vipera ammodytes		688	68						28				68
Reptilia	Vipera berus		63	68					19	19	18.0656		68	68
Reptilia	Vipera berus		227	68						24				68
Reptilia	Vipera latastei		200.4	68					14				68
Reptilia	Virginia striatula		9	68						9				68
Reptilia	Virginia valeriae		13	68						12				68
Reptilia	Walterinnesia aegyptia		567	68						14				68
Reptilia	Woodworthia brunneus		10.3	68					42				68
Reptilia	Woodworthia chrysosireticus		7	68						11				68
Reptilia	Woodworthia maculatus		14	68						47				68
Reptilia	Xantusia henshawi		7	68						18				68
Reptilia	Xantusia riversiana		32.2	68					32.9				68
Reptilia	Xantusia vigilis	Desert night lizard	9	68	6.7	68			11	11	0.531749	0.000666	Supp. Data 237	68
Reptilia	Xantusia vigilis		7	68						14				68
Reptilia	Xenochrophis piscator		1802	68						11				68
Reptilia	Xenosaurus grandis		42	68						16				68
Reptilia	Zamenis longissimus		681	68						4				68
Reptilia	Zamenis situla		117	68						29				68
Reptilia	Zonosaurus laticaudatus		125	68						11				68
Reptilia	Zootoca vivipara		10.6	68					5				68

## Sheet: References
Supp. Data 1. Tacutu, R. et al. Human ageing genomic resources: new and updated databases. Nucleic Acids Research. 46, D1083-D1090 (2018).
Supp. Data 2. https://animaldiversity.org
Supp. Data 3. Anastasiadis, J. M., & Whitaker, A. H. Longevity of free-living Hoplodactylus maculatus (Reptilia: Gekkonidae). New Zealand Journal of Ecology, 10, 141-142 (1987).
Supp. Data 4. Averill-Murray, R.C., Woodman, A.P. and Howland, J.M. Population ecology of the Sonoran desert tortoise in Arizona. In T. R. van Devender (Ed) The Sonoran desert tortoise: natural history, biology, and conservation (109-134). Arizona-Sonora Desert Museum. Arizona, US (2002).
Supp. Data 5. Britton, A.R., Whitaker, R. and Whitaker, N. Here be dragons: exceptional size in a saltwater crocodile (Crocodylus porosus) from the Philippines. Herpetological Review, 43, 541-546 (2012).
Supp. Data 6. Fitzgerald, L.A. Tupinambis lizards and people: a sustainable use approach to conservation and development. Conservation Biology, 8, 12-15 (1994).
Supp. Data 7. Hickman, J.L. Observations on the skink lizard Egernia whitii (Lacepede). Papers and Proceedings of the Royal Society of Tasmania, 94, 111 (1960).
Supp. Data 8. Olofson, P.R. ecosystem species and community profiles: Life histories and environmental requirements of key plants, fish and wildlife. San Francisco Estuary Project c/o SF Bay Regional Water Quality Control Board. California, US (2005).
Supp. Data 9. Grzimek, B., Schlager, N., & Olendorf, D. Grzimek's animal life encyclopedia. Detroit, US (2003).
Supp. Data 10. Riedle, J.D. Ecology of the Alligator Snapping Turtle,'Macrochelys temminckii', in Oklahoma. PhD thesis, Univ. Oklahoma (2001).
Supp. Data 11. Stafford, P.J. and Meyer, J.R. Guide to the reptiles of Belize. Academic Press. Cambridge, Massachusetts, US (2000).
Supp. Data 12. Audet, A.M., Robbins, C.B. and Larivière, S., 2002. Alopex lagopus. Mammalian species, 713, 1-10 (2002).
Supp. Data 13. Pitt, W.C., Beasley, J. and Witmer, G.W. Ecology and management of terrestrial vertebrate invasive species in the United States. CRC Press. Boca Raton, Florida, US (2017).
Supp. Data 14. Alberts, A.C., Carter, R.L., Hayes, W.K. and Martins, E.P. Iguanas: biology and conservation. University of California Press, California, US (2004).
Supp. Data 15. Amori, G., Bertolino, S., Masciola, S., Moreno, S., Palomo, J., Rotondo, C. and Luiselli, L. Aspects of demography in three distinct populations of garden dormouse, Eliomys quercinus, across Italy and Spain. Rendiconti Lincei, 27, 357-368 (2016).
Supp. Data 16. Assessment, A.S.C., 2013. Bailey’s Eastern Woodrat.
Supp. Data 17. Augee, M.L., Gooden, B. and Musser, A. Echidna: extraordinary egg-laying mammal. CSIRO publishing. Clayton, Australia (2006).
Supp. Data 18. Avery, D.M., Avery, G. and Palmer, N.G. Micromammalian distribution and abundance in the Western Cape Province, South Africa, as evidenced by Barn owls Tyto alba (Scopoli). Journal of Natural History, 39, 2047-2071 (2005).
Supp. Data 19. Avery, R.A. Clutch size and reproductive effort in the lizard Lacerta vivipara Jacquin. Oecologia, 19, 165-170 (1975).
Supp. Data 20. Balme, G.A., Hunter, L. and Braczkowski, A.R. Applicability of age-based hunting regulations for African leopards. PloS One, 7, p.e35209 (2012).
Supp. Data 21. Barbault, R. and Mou, Y.P. Population dynamics of the common wall lizard, Podarcis muralis, in southwestern France. Herpetologica, 44, 38-47 (1988).
Supp. Data 22. Bartels, M.A. and Thompson, D.P. Spermophilus lateralis. Mammalian Species, 440, 1-8 (1993).
Supp. Data 23. Bekoff, M. Canis latrans. Mammalian species, 79, 1-9 (1977).
Supp. Data 24. Bergeron, P., Festa‐Bianchet, M., Von Hardenberg, A. and Bassano, B. Heterogeneity in male horn growth and longevity in a highly sexually dimorphic ungulate. Oikos, 117, 77-82 (2008).
Supp. Data 25. Berry, J. Aspects of wildebeest Connochaetes taurinus ecology in the Etosha National Park-a synthesis for future management. Madoqua, 20, 137-148 (1997).
Supp. Data 26. Bérubé, C.H., Festa-Bianchet, M. and Jorgenson, J.T. Individual differences, longevity, and reproductive senescence in bighorn ewes. Ecology, 80, 2555-2565 (1999).
Supp. Data 27. Bigler, W.J. and Jenkins, J.H. Population characteristics of Peromyscus gossypinus and Sigmodon hispidus in tropical hammocks of south Florida. Journal of Mammalogy, 56, 633-644 (1975).
Supp. Data 28. Bino, G., Grant, T.R. and Kingsford, R.T. Life history and dynamics of a platypus (Ornithorhynchus anatinus) population: four decades of mark-recapture surveys. Scientific Reports, 5, 16073 (2015).
Supp. Data 29. Blair, D. Update on the status of the San Salvador rock iguana, Cyclura rileyi rileyi. Iguana Times, 1, 1-3 (1991).
Supp. Data 30. Blanchard, F.N., Gilreath, M.R. and Blanchard, F.C. The eastern ring-neck snake (Diadophis punctatus edwardsii) in Northern Michigan (Reptilia, Serpentes, Colubridae). Journal of Herpetology, 377-402 (1979).
Supp. Data 31. Bobick, J.E., &Peffer, M. Science and Technology Desk Reference. ed. Series. Gale Research Inc. Washington D.C., US (1993).
Supp. Data 32. Bouguerra, S.A., Bourdillon, M.C., Dahmani, Y. and Bekkhoucha, F. Non insulin dependent diabetes in sand rat (Psammomys obesus) and production of collagen in cultured aortic smooth muscle cells. influence of insulin. Journal of Diabetes Research, 2, 37-46 (2001).
Supp. Data 33. Bobick, J.E., & Peffer, M. Science and Technology Desk Reference. Gale Research Inc. Washington, D.C., US (1993).
Supp. Data 34. Braithwaite, R. W. Behavioural changes associated with the population cycle of Antechinus stuartii (Marsupialia). Australian Journal of Zoology, 22, 45-62 (1974).
Supp. Data 35. Broekhuizen, S. and Maaskamp, F. Age determination in the European hare (Lepus europaeus Pallas) in the Netherlands. Zeitschrift für Säugetierkunde, 44, 162-174 (1979).
Supp. Data 36. Bronikowski, A.M., Altmann, J., Brockman, D.K., Cords, M., Fedigan, L.M., Pusey, A., Stoinski, T., Morris, W.F., Strier, K.B. and Alberts, S.C. Aging in the natural world: comparative data reveal similar mortality patterns across primates. Science, 331, 1325-1328 (2011).
Supp. Data 37. Brown, L.N. Population dynamics of the western jumping mouse (Zapus princeps) during a four-year study. Journal of Mammalogy, 51, 651-658 (1970).
Supp. Data 38. Buckley, J.L., Spencer, D.L. and Adams, P. Muskox (Ovibos moschatus) longevity. Journal of Mammalogy, 35, 456-456 (1954).
Supp. Data 39. de Buffrénil, V. and Hémery, G. Variation in longevity, growth, and morphology in exploited Nile monitors (Varanus niloticus) from Sahelian Africa. Journal of Herpetology, 36, 419-427 (2002).
Supp. Data 40. Busch, C., Malizia, A.I., Scaglia, O.A. and Reig, O.A. Spatial distribution and attributes of a population of Ctenomys talarum (Rodentia: Octodontidae). Journal of Mammalogy, 70, 204-208 (1989).
Supp. Data 41. Buys, D. and Dott, H.M. Population fluctuations and breeding of eland Taurotragus oryx in a western Transvaal nature reserve. Koedoe, 34, 31-36 (1991).
Supp. Data 42. Casey, G.A. and Webster, W.A. Age and sex determination of striped skunks (Mephitis mephitis) from Ontario, Manitoba, and Quebec. Canadian Journal of Zoology, 53, 223-226 (1975).
Supp. Data 43. Castanet, J., Newman, D.G. and Girons, H.S. Skeletochronological data on the growth, age, and population structure of the tuatara, Sphenodon punctatus, on Stephens and Lady Alice Islands, New Zealand. Herpetologica, 44, 25-37 (1988).
Supp. Data 44. Castro-Arellano, I., Zarza, H. and Medellín, R.A. Philander opossum. Mammalian Species, 638, 1-8 (2000).
Supp. Data 45. Chamberlain, J. Stochastic life-history variation in populations of Western ribbon Snakes (Thamnophis proximus) in east Texas. Biology Theses, 3 (2011).
Supp. Data 46. Chivers, D.J. Socio-ecology and Conservation of Malayan Forest Primates. Environmental Conservation, 4, 102-102 (1977).
Supp. Data 47. van Dyck, S., & Strahan, R. The Mammals of Australia. New Holland Publishers. Sydney, Australia (2008).
Supp. Data 48. Churchfield, S., Hollier, J. and Brown, V.K. Population dynamics and survivorship patterns in the common shrew Sorex araneus in southern England. Acta Theriologica, 40, 53-53 (1995).
Supp. Data 49. Clark, B.R. and Price, E.O. Sexual maturation and fecundity of wild and domestic Norway rats (Rattus norvegicus). Reproduction, 63, 215-220 (1981).
Supp. Data 50. Clinchy, M., Taylor, A.C., Zanette, L.Y., Krebs, C.J. and Jarman, P.J. Body size, age and paternity in common brushtail possums (Trichosurus vulpecula). Molecular Ecology, 13, 195-202 (2004).
Supp. Data 51. Cohen-Shlagman, L., Yom-Tov, Y. and Hellwing, S. The biology of the Levant vole, Microtus guentheri. Israel. I. Population dynamics in the field. Zeitschrift fuer Sllugetierkunde, 49, 135-147 (1984).
Supp. Data 52. Collins, L.R. Monotremes and Marsupials. Smithsonian Institute Press. Washington, D. C., US (1973).
Supp. Data 53. Congdon, J.D., Nagle, R.D., Kinney, O.M., van Loben Sels, R.C., Quinter, T. and Tinkle, D.W. Testing hypotheses of aging in long-lived painted turtles (Chrysemys picta). Experimental Gerontology, 38, 765-772 (2003).
Supp. Data 54. Connior, M.B. and Risch, T.S. Home range and survival of the Ozark Pocket Gopher (Geomys bursarius ozarkensis) in Arkansas. The American Midland Naturalist, 164, 80-91 (2010).
Supp. Data 55. Cooper, W.E. and Vitt, L.J. Deferred agonistic behavior in a long-lived scincid lizard Eumeces laticeps. Oecologia, 72, 321-326 (1987).
Supp. Data 56. Martinka, C.J. and McArthur, K.L., 1980. Bears, Their Biology and Management: A Selection of Papers from the Fourth International Conference on Bear Research and Management Held at Kalispell, Montana, USA, February 1977. Bear Biology Association. Missoula, Montana, US (1980)
Supp. Data 57. Curtin, A.J., Zug, G.R. and Spotila, J.R. Longevity and growth strategies of the desert tortoise (Gopherus agassizii) in two American deserts. Journal of Arid Environments, 73, 463-471 (2009).
Supp. Data 58. Dagg, A.I. and Foster, J.B. The Giraffe: Its Biology. Behavior and Ecology. Krieger Publishing Company. Malabar, Florida, US (1980).
Supp. Data 59. Daly, J.C. and Patton, J.L. Growth, reproduction, and sexual dimorphism in Thomomys bottae pocket gophers. Journal of Mammalogy, 67, 256-265 (1986).
Supp. Data 60. Dapson, R.W. and Irland, J.M. An accurate method of determining age in small mammals. Journal of Mammalogy, 53, 100-106 (1972).
Supp. Data 61. Dassonville, B, 1978. Étude des micromammifères du Briançonnais. Répartition écologique dans les étages montagnard et subalpin. Étude d'une petite communauté de campagnols. Définition et cartographie d'unités écologiques homogènes par télédétection. PhD thesis, Univ. Rennes (1978).
Supp. Data 62. David, J.H.M., 1980. Demography and population dynamics of the striped fieldmouse, Rhabdomys pumilio, in alien Acacia vegetation on the Cape Flats, Cape Province, South Africa. PhD thesis, Univ. Cape Town (1980).
Supp. Data 63. DeMaster, D.P. and Stirling, I. Ursus maritimus. Mammalian Species, 145 1-7 (1981).
Supp. Data 64. van Dyck, S., & Strahan, R. The Mammals of Australia. New Holland Publishers. Sydney, Australia (2008).
Supp. Data 65. Din, J.U. and Nawaz, M.A. Status of the Himalayan lynx in district Chitral, NWFP, Pakistan. Journal of Animal and Plant Sciences, 20, 17-22 (2010).
Supp. Data 66. Drea, C.M. and Frank, L.G., 2003. The social complexity of spotted hyenas. In F. B. M. de Wall & P. L. Tyack (Ed.s) Animal social complexity: intelligence, culture, and individualized societies (121-148). Harvard University Press. Cambridge, Massachusetts (2003).
Supp. Data 67. Earle, R.D. and Kramm, K.R., 1980. Techniques for age determination in the Canadian porcupine. The Journal of Wildlife Management, 44, 413-419 (1980).
Supp. Data 68. Eaton, M.J. and Link, W.A. Estimating age from recapture data: integrating incremental growth measures with ancillary data to infer age‐at‐length. Ecological Applications, 21, 2487-2497 (2011).
Supp. Data 69. Eisenberg, J.F. and Wilson, D.E. Relative brain size and demographic strategies in didelphid marsupials. The American Naturalist, 118, 1-15 (1981).
Supp. Data 70. Eltringham, S.K. and Jordan, W.J., 1981. The Vicuna of the Pampa Galeras National Reserve the conservation issue. In P.A. Jewell (Ed.s) Problems in Management of Locally Abundant Wild Mammals (pp. 277-289). Academic Press. Cambridge, Massachusetts, US (1981).
Supp. Data 71. Erlinge, S. and Sandell, M. Seasonal changes in the social organization of male stoats, Mustela erminea: an effect of shifts between two decisive resources. Oikos, 47, 57-62 (1986).
Supp. Data 72. Ernest, S.M. Life history characteristics of placental nonvolant mammals: ecological archives. Ecology, 84, 402-3402 (2003).
Supp. Data 73. Eshelman, B.D. and Cameron, G.N. Baiomys taylori. Mammalian Species, 285, 1-7 (1987).
Supp. Data 74. Nevo, E., Beiles, A. and Spradling, T. Molecular evolution of cytochrome b of subterranean mole rats, Spalax ehrenbergi superspecies, in Israel. Journal of Molecular Evolution, 49, 215-226 (1999).
Supp. Data 75. Fellers, G.M. and Drost, C.A. Ecology of the island night lizard, Xantusia riversiana, on Santa Barbara Island, California. Herpetological Monographs, 5, 28-78 (1991).
Supp. Data 76. Fisler, G.F. Age structure and sex ratio in populations of Reithrodontomys. Journal of Mammalogy, 52, 653-662 (1971).
Supp. Data 77. Fleming, T.H. The population ecology of two species of Costa Rican heteromyid rodents. Ecology, 55, 493-510 (1974).
Supp. Data 78. Flower, S.S. Contributions to our Knowledge of the Duration of Life in Vertebrate Animals III. Reptiles. Proceedings of the Zoological Society of London, 95, 911-981 (1925).
Supp. Data 79. Frame, L.H., Malcolm, J.R., Frame, G.W. and Van Lawick, H. Social Organization of African Wild Dogs (Lycaon pictus) on the Serengeti Plains, Tanzania 1967–1978 1. Zeitschrift für Tierpsychologie, 50, 225-249 (1979).
Supp. Data 80. French, N.R., Maza, B.G. and Aschwanden, A.P. Life spans of Dipodomys and Perognathus in the Mojave Desert. Journal of Mammalogy, 48, 537-548 (1967).
Supp. Data 81. Froehlich, J.W., Thorington, R.W. and Otis, J.S. The demography of howler monkeys (Alouatta palliata) on Barro Colorado Island, Panama. International Journal of Primatology, 2, 207-236 (1981).
Supp. Data 82. Kleiman, D. G., Geist, V., & McDade, M. C. Grzimek's Animal Life Encyclopedia. Mammals I - IV. Gale. Detroit, Michigan, US (2004).
Supp. Data 83. Gay, S.W. and Best, T.L. Age-related variation in skulls of the puma (Puma concolor). Journal of Mammalogy, 77, 191-198 (1996).
Supp. Data 84. Germano, D.J., Saslaw, L.R., Smith, P.T. and Cypher, B.L. Survivorship and reproduction of translocated Tipton kangaroo rats in the San Joaquin Valley, California. Endangered Species Research, 19, 265-276 (2013).
Supp. Data 85. Frazer, N.B., Gibbons, J.W. and Greene, J.L. Exploring Fabens' growth interval model with data on a long-lived vertebrate, Trachemys scripta (Reptilia: Testudinata). Copeia, 1990, 112-118 (1990).
Supp. Data 86. Glatston, A.R. and Roberts, M. The current status and future prospects of the red panda (Ailurus fulgens) studbook population. Zoo Biology, 7, pp.47-59 (1988).
Supp. Data 87. Goin, C.J., Goin, O.B. and Zug, G.R. Introduction to herpetology. W. H. Freeman & Co. Stuttgart, Germany (1978).
Supp. Data 88. Goldsmith, T.C. Mammal aging: Active and passive mechanisms and their medical implications. Bioscience Hypotheses, 2, 59-64 (2009).
Supp. Data 89. Goshe, L.R., Avens, L., Scharf, F.S. and Southwood, A.L. Estimation of age at maturation and growth of Atlantic green turtles (Chelonia mydas) using skeletochronology. Marine Biology, 157, 1725-1740 (2010).
Supp. Data 90. Graw, B. and Manser, M. Life history patterns and biology of the slender mongoose (Galerella sanguinea) in the Kalahari Desert. Journal of Mammalogy, 98, 332-338 (2017).
Supp. Data 91. Griffiths, A.D. Demography and home range of the frillneck lizard, Chlamydosaurus kingii (Agamidae), in northern Australia. Copeia, 1999, 1089-1096 (1999).
Supp. Data 92. Grzimek, B. Grzimek's Animal Life Encyclopedia. Mammals I - IV. McGraw-Hill Publishing Company. New York, US (1990).
Supp. Data 93. Groves, C.P. Ceratotherium simum. Mammalian Species, 8, 1-6 (1972).
Supp. Data 94. Grzimek, B. Grzimek's Animal Life Encyclopedia. Mammals I - IV. McGraw-Hill Publishing Company. New York, US (1990).
Supp. Data 95. Guiler, E.R. and Kitchener, D.A. Further observations on longevity in the wild potoroo, Potorous tridactylus. Australian Journal of Science, 30, 105-106 (1967).
Supp. Data 96. Gummer, D.L. Effects of latitude and long-term isolation on the ecology of northern Ord's kangaroo rats (Dipodomys ordii). PhD thesis, Univ. Calgary (1997).
Supp. Data 97. Hagan, M. Biological Resource Assessment of APN 302-076-10 California City, California. APN, 302, 76-100, (2018).
Supp. Data 98. Hall, R.J. and Fitch, H.S. Further observations on the demography of the great plains skink (Eumeces obsoletus). Transactions of the Kansas Academy of Science, 74, 93-98 (1971).
Supp. Data 99. Hämäläinen, A., Dammhahn, M., Aujard, F., Eberle, M., Hardy, I., Kappeler, P.M., Perret, M., Schliehe-Diecks, S. and Kraus, C., 2014. Senescence or selective disappearance? Age trajectories of body mass in wild and captive populations of a small-bodied primate. Proceedings of the Royal Society B: Biological Sciences, 281, p.20140830 (2014).
Supp. Data 100. Harvey, P.H., Martin, R. D., & Clutton-Brock, T. H. Life histories in comparative perspective, in B.B. Smuts, D.L. Cheney, R.M. Seyfarth, R.W. Wrangham, and T.T. Struhsaker (Ed.s). Primate Societies. The University of Chicago Press. Chicago, US (1987).
Supp. Data 101. Harvey, P.H., Martin, R. D., & Clutton-Brock, T. H. Life histories in comparative perspective, in B.B. Smuts, D.L. Cheney, R.M. Seyfarth, R.W. Wrangham, and T.T. Struhsaker (Ed.s). Primate Societies. The University of Chicago Press. Chicago, US (1987).
Supp. Data 102. Harvey, P.H., Martin, R. D., & Clutton-Brock, T. H. Life histories in comparative perspective, in B.B. Smuts, D.L. Cheney, R.M. Seyfarth, R.W. Wrangham, and T.T. Struhsaker (Ed.s). Primate Societies. The University of Chicago Press. Chicago, US (1987).
Supp. Data 103. Heatley, J. J., Mauldin, G.E. and Cho, D.Y. A review of neoplasia in the captive African hedgehog (Atelerix albiventris). Seminars in Avian and Exotic Pet Medicine, 14, 182-192 (2005).
Supp. Data 104. Hill, L.R., Lee, D.R. and Keeling, M.E. Surgical technique for ambulatory management of airsacculitis in a chimpanzee (Pan troglodytes). Comparative Medicine, 51, 80-84 (2001).
Supp. Data 105. Hoffmann, I.E., Millesi, E., Huber, S., Everts, L.G. and Dittami, J.P. Population dynamics of European ground squirrels (Spermophilus citellus) in a suburban area. Journal of Mammalogy, 84, 615-626 (2003).
Supp. Data 106. Yoon, M.H., Jung, S.J. and Oh, H.S. Population structure and reproductive pattern of the Korean striped field mouse, Apodemus agrarius. Korean Journal of Biological Sciences, 1, 53-61 (1997).
Supp. Data 107. Hoogland, J.L. Cynomys ludovicianus. Mammalian Species, 535, 1-10 (1996).
Supp. Data 108. Hoeck, H.N. Demography and competition in hyrax. Oecologia, 79, 353-360 (1989).
Supp. Data 109. How, R.A., Barnett, J.L., Bradley, A.J., Humphreys, W.F. and Martin, R. The population biology of Pseudocheirus peregrinus in a Leptospermum laevigatum thicket. Possums and Gliders, 261-268 (1984).
Supp. Data 110. Hoyle, J. and Boonstra, R. Life history traits of the meadow jumping mouse, Zapus hudsonius, in southern Ontario.Canadian Field Naturalist, 100, 537-544 (1986).
Supp. Data 111. Hunsaker, D. and Shupe, D. Behavior of new world marsupials. the Biology of Marsupials, 538, (1977).
Supp. Data 112. Ivanter, E.V. Contribution to the ecology of Sicista betulina pall. Aquilo, Series Zoology, 13, 103-108 (1972).
Supp. Data 113. Jezierski, W. Longevity and mortality rate in a population of wild boar. Acta Theriologica, 22, 337-348 (1977).
Supp. Data 114. Jones, M.L., & Manton., V.J.A. History in captivity, in B.B. Beck and C. Wemmer (Ed.s). The Biology and Management of an Extinct Species Pere David's Deer (1-14). Noyes Publishing. New Jersey, US (1983).
Supp. Data 115. Jones, M.L. Longevity of captive mammals. Zoological Garten, 52, 113-28 (1982).
Supp. Data 116. Juskaitis, R. Life tables for the common dormouse Muscardinus avellanarius in Lithuania. Acta Theriologica, 44, 465-470 (1999).
Supp. Data 117. Kingdon, J. An Atlas of Evolution in Africa III (C and D). Academic Press. London, UK (1982).
Supp. Data 118. Kirkpatrick, T.H. Studies of Macropodidae in Queensland. 2. Age estimation in the grey kangaroo, the red kangaroo, the eastern wallaroo and the red-necked wallaby, with notes on dental abnormalities. Queensland Journal of Agricultural and Animal Sciences, 22, 301-317 (1965).
Supp. Data 119. Kleiman, D.G. and Mack, D.S. A peak in sexual activity during mid-pregnancy in the golden lion tamarin, Leontopithecus rosalia (Primates: Callitrichidae). Journal of mammalogy, 58, 657-660 (1977).
Supp. Data 120. Klevezal, G., 2017. Recording structures of mammals. Routledge.
Supp. Data 121. Koenig, J., Shine, R. and Shea, G. The ecology of an Australian reptile icon: how do blue-tongued lizards (Tiliqua scincoides) survive in suburbia? Wildlife Research, 28, 214-227 (2001).
Supp. Data 122. Koprowski, J.L., Roseberry, J.L. and Klimstra, W.D. Longevity records for the fox squirrel. Journal of Mammalogy, 69, 383-384 (1988).
Supp. Data 123. Krasiński, Z.A. Dynamics and structure of the European bison population in the Białowieża Primeval Forest. Acta Theriologica, 23, 3-48 (1978).
Supp. Data 124. Langham, N.P.E. The ecology of the common tree shrew, Tupaia glis in peninsular Malaysia. Journal of Zoology, 197, 323-344 (1982).
Supp. Data 125. Larivière, S. Ictonyx striatus. Mammalian species, 698, 1-5 (2002).
Supp. Data 126. Larkin, J. An evaluation of small mammal populations in the Las Vegas Wash. MSc Thesis, Univ. Nevada (2006).
Supp. Data 127. Laursen, L. and Bekoff, M. Loxodonta africana. Mammalian Species, 92, 1-8 (1978).
Supp. Data 128. Groves, C.P., Leslie Jr, D.M., Huffman, B.A., Valdez, R., Habibi, K., Weinberg, P., Burton, J., Jarman, P. and Robichaud, W., 2015. Family Bovidae (hollow-horned ruminants). Lynx Edicions. Barcelona, Spain (2015).
Supp. Data 129. Leuthold, W. Ecological separation among browsing ungulates in Tsavo east National Park, Kenya. Oecologia, 35, 241-252 (1978).
Supp. Data 130. Lewis, J.G. and Wilson, R.T. The ecology of Swayne's hartebeest. Biological Conservation, 15, 1-12 (1979).
Supp. Data 131. Lindenmayer, D.B. and Lacy, R.C. Metapopulation viability of Leadbeater's possum, Gymnobelideus leadbeateri, in fragmented old‐growth forests. Ecological Applications, 5, 164-182 (1995).
Supp. Data 132. Linduska, J.P. Longevity of some Michigan farm game mammals. Journal of Mammalogy, 28, 126-129 (1947).
Supp. Data 133. Litzgus, J.D. Sex differences in longevity in the spotted turtle (Clemmys guttata). Copeia, 2006, 281-288 (2006).
Supp. Data 134. Lobert, B. and Lee, A.K. Reproduction and life history of Isoodon obesulus in Victorian heathland. In J. H. Seebeck, P. R. Brown, R. L. Wallis, & C. M. Kemper (Ed.s) Bandicoots and Bilbies (311-318). Surrey Beaty & Sons. Chipping Norton, UK (1990).
Supp. Data 135. Lombaard, L.J. Age determination and growth curves in the black-backed jackal, Canis mesomelas Schreber, 1775 (Carnivora: Canidae). Annals of the Transvaal Museum, 27, 135-169 (1971).
Supp. Data 136. Lopez, R.R., Vieira, M.E., Silvy, N.J., Frank, P.A., Whisenant, S.W. and Jones, D.A. Survival, mortality, and life expectancy of Florida Key deer. The Journal of wildlife management, 67, 34-45 (2003).
Supp. Data 137. Lotze, J.H. and Anderson, S. Procyon lotor. Mammalian Species, 119, 1-8 (1979).
Supp. Data 138. MacDonlad, D. W. The New Encyclopedia of Mammals. Oxford University Press. Oxford, UK (2001).
Supp. Data 139. Macdonald, D.W., Newman, C., Nouvellet, P.M. and Buesching, C.D. An analysis of Eurasian badger (Meles meles) population dynamics: implications for regulatory mechanisms. Journal of Mammalogy, 90, 1392-1403 (2009).
Supp. Data 140. McLean, A.L. Conservation biology of an endangered semi-arid marsupial, the sandhill dunnart (Sminthopsis psammophila). PhD thesis, Univ. Adelaide (2015).
Supp. Data 141. Magnanou, E., Attia, J., Fons, R., Boeuf, G. and Falcon, J. The timing of the shrew: continuous melatonin treatment maintains youthful rhythmic activity in aging Crocidura russula. PloS One, 4, p.e5904 (2009).
Supp. Data 142. Maynes, G.M. Distribution and aspects of the biology of the parma wallaby, Macropus parma, in New South Wales. Wildlife Research, 4, 109-125 (1977).
Supp. Data 143. Mazak, V. Panthera tigris. Mammalian Species, 152, 1-8 (1981).
Supp. Data 144. McAdam A.G., Boutin, S., Sykes, A.K. and Humphries, M.M. Life histories of female red squirrels and their contributions to population growth and lifetime fitness. Ecoscience, 14, 362-369 (2007).
Supp. Data 145. McAllister, J.A. and Hoffmann, R.S. Phenacomys intermedius. Mammalian Species, 305, 1-8 (1988).
Supp. Data 146. McCosker, J. Conservation and ecology of spectacled hare wallabies in central Queensland. MSc thesis, Univ. Queensland (1988).
Supp. Data 147. McFarlane, D.A. and Blake, J. The late Pleistocene hutias (Geocapromys brownii) of Red Hills Fissure, Jamaica. Geological Journal, 40, 399-404 (2005).
Supp. Data 148. McMahon, C.R., Buscot, M.J., Wiggins, N.L., Collier, N., Maindonald, J.H., McCallum, H.I. and Bowman, D.M. A two-phase model for smoothly joining disparate growth phases in the macropodid Thylogale billardierii. PloS One, 6, p.e24934 (2011.
Supp. Data 149. Medica, P.A., Turner, F.B. and Smith, D.D. Effects of radiation on a fenced population of horned lizards (Phrynosoma platyrhinos) in southern Nevada. Journal of Herpetology, 7, 79-85 (1973).
Supp. Data 150. Medway, L. The Wild Mammals of Malaya (Peninsular Malaysia) and Singapore. Oxford University Press.Oxford, UK (1978).
Supp. Data 151. Merrett, P.K., 1983. Edentates. Privately published.
Supp. Data 152. Michener, G.R. and Koeppl, J.W. Spermophilus richardsonii. Mammalian Species, 243, 1-8 (1985).
Supp. Data 153. Micone, K.D. Demographics and ecology of an isolated population of the desert pocket mouse, Chaetodipus penicillatus sobrinus, in the Las Vegas Valley, Nevada. MSc thesis, Univ. Nevada (2002).
Supp. Data 154. Mills, M.G.L. Hyaena brunnea. Mammalian Species, 194, 1-5 (1982).
Supp. Data 155. Montiglio, P.O., Garant, D., Bergeron, P., Messier, G.D. and Réale, D. Pulsed resources and the coupling between life‐history strategies and exploration patterns in eastern chipmunks (Tamias striatus). Journal of Animal Ecology, 83, 720-728 (2014).
Supp. Data 156. English, M.P. and Morris, P. Trichophyton mentagrophytes var. erinacei in hedgehog nests. Sabouraudia, 7, 118-121 (1969).
Supp. Data 157. Moss, C.J. The demography of an African elephant (Loxodonta africana) population in Amboseli, Kenya. Journal of Zoology, 255, 145-156 (2001).
Supp. Data 158. Mulder, J.L. Longevity records in the red fox. Lutra, 47, 51-52 (2004).
Supp. Data 159. Müller, D.W., Gaillard, J.M., Lackey, L.B., Hatt, J.M. and Clauss, M. Comparing life expectancy of three deer species between captive and wild populations. European Journal of Wildlife Research, 56, 205-208 (2010).
Supp. Data 160. Myllymäki, A. Demographic mechanisms in the fluctuating populations of the field vole Microtus agrestis. Oikos, 29, 468-493 (1977).
Supp. Data 161. Naumov, N.P. and Lobachev, V.S. Ecology of desert rodents of the USSR (jerboas and gerbils). In I. Prakash & P. K. Ghosh (Ed.s) Rodents in desert environments (465-606). Springer. New York, US (1975).
Supp. Data 162. van Noordwijk, M.A. and van Schaik, C.P. The effects of dominance rank and group size on female lifetime reproductive success in wild long-tailed macaques, Macaca fascicularis. Primates, 40, 105-130 (1999).
Supp. Data 163. Novikov, G.A. Carnivorous mammals of the fauna of the USSR. Isreal Program for Scientific Translations (1962).
Supp. Data 164. Nowak, R.M. and Paradiso, J.L. Mammals of the World. John Hopkins Press, Baltimore, US (1991).
Supp. Data 165. Núñez, H. and Fox, S.F. Liolaemus puritamensis, a new species of iguanid lizard previously confused with Liolaemus multiformis (Squamata: Iguanidae). Copeia, 1989, 456-460 (1989).
Supp. Data 166. O'connell, M.A., 1979. Ecology of didelphid marsupials from northern Venezuela. In J. F. Eisenberg (Ed). Vertebrate Ecology in the Northern Neotropics (73-87). Smithsonian Institution Press. Washington DC, US (1979).
Supp. Data 167. O'Farrell, T.P., Olson, R.J., Gilbert, R.O. and Hedlund, J.D. A Population of Great Basin Pocket Mice, Perognathus parvus, in the Shrub‐Steppe of South‐Central Washington. Ecological Monographs, 45, 1-28 (1975).
Supp. Data 168. Oaks, J.R., Daul, J.M. and Adler, G.H. Life span of a Tropical Forest rodent, Proechimys semispinosus. Journal of Mammalogy, 89, 904-908 (2008).
Supp. Data 169. Oakwood, M. The ecology of the northern quoll, Dasyurus hallucatus. PhD thesis, Australian National University (1997).
Supp. Data 170. Ogurlu, I., Gundogdu, E. and Ceyhun Yildirim, I. Population status of jungle cat (Felis chaus) in Egirdir lake, Turkey. Journal of Environmental Biology, 31, 179 (2010).
Supp. Data 171. Ostroff, A.C. and Finck, E.J., 2003. Spermophilus franklinii. Mammalian Species, 2003, pp.1-5.
Supp. Data 172. Owen-Smith, R.N. Megaherbivores: the influence of very large body size on ecology. Cambridge university press, Cambridge, UK (1988).
Supp. Data 173. Palombit, R.A. Longitudinal patterns of reproduction in wild female siamang (Hylobates syndactylus) and white-handed gibbons (Hylobates lar). International Journal of Primatology, 16, 739-760 (1995).
Supp. Data 174. Pauli, J.N., Whiteman, J.P., Marcot, B.G., McClean, T.M. and Ben-David, M. DNA-based approach to aging martens (Martes americana and M. caurina). Journal of Mammalogy, 92, 500-510 (2011).
Supp. Data 175. Pearson, D.J. and Jones, B. Lancelin Island skink recovery plan. Department of Conservation and Land Management. Melville, Australia (2000).
Supp. Data 176. Pearson, O.P. Longevity of the short-tailed shrew. The American Midland Naturalist, 34, 531-546 (1945).
Supp. Data 177. Pearson, P.G. A field study of Peromyscus populations in Gulf Hammock, Florida. Ecology, 34, 199-207 (1953).
Supp. Data 178. Peterson, R.L. A review of the general life history of moose. Naturaliste Canadien, 101, 9-21 (1974).
Supp. Data 179. Pilastro, A., Tavecchia, G. and Marin, G., 2003. Long living and reproduction skipping in the fat dormouse. Ecology, 84, 1784-1792 (2003).
Supp. Data 180. Powell, R.A. and Leonard, R.D. Sexual dimorphism and energy expenditure for reproduction in female fisher Martes pennanti. Oikos, 40, 166-174 (1983).
Supp. Data 181. Preston, W.B. The comparative ecology of two water snakes, Natrix rhombifera and Natrix erythrogaster in Oklahoma. PhD thesis, Univ. Oklahoma (1970).
Supp. Data 182. Pucek, M. Polish Theriological Bibliography. Acta Theriologica, 26, 509-522 (1981).
Supp. Data 183. Punzo, F. and Chavez, S. Effect of aging on spatial learning and running speed in the shrew (Cryptotis parva). Journal of Mammalogy, 84, 1112-1120 (2003).
Supp. Data 184. Qu, J., Li, W., Yang, M., Ji, W. and Zhang, Y. Life history of the plateau pika (Ochotona curzoniae) in alpine meadows of the Tibetan Plateau. Zeitschrift für Säugetierkunde, 78, 68-72 (2013).
Supp. Data 185. Qu, J., Li, W., Yang, M., Ji, W. and Zhang, Y. Life history of the plateau pika (Ochotona curzoniae) in alpine meadows of the Tibetan Plateau. Zeitschrift für Säugetierkunde, 78, 68-72 (2013).
Supp. Data 186. Moose, S. The Status of Blackbuck Antilope Cervicapra In Bidar District Of Karnataka. PhD thesis, Gulbarga University (2017).
Supp. Data 187. Read, D.G. Reproduction and breeding season of Planigale gilesi and P. tenuirostris (Marsupialia: Dasyuridae). Australian Mammalogy, 7, 161-173 (1984).
Supp. Data 188. Stone, R.D. The social ecology of the Pyrenean desman (Galemys pyrenaicus) (Insectivora: Talpidae), as revealed by radiotelemetry. Journal of Zoology, 212, 117-129 (1987).
Supp. Data 189. Richholt, M. and Carbyn, L. Using tooth sectioning to age swift fox. In A. Marsha & L. Carbyn (Ed.s). The swift fox: ecology and conservation of swift foxes in a changing world (161-165). University of Regina Press. Saskatchewan, Canada (2003).
Supp. Data 190. Rood, J.P. Ecological and behavioural comparisons of three genera of Argentine cavies. Animal Behaviour Monographs, 5, 3-83 (1972).
Supp. Data 191. Ross, C. Life history patterns of New World monkeys. International Journal of Primatology, 12, 481-502 (1991).
Supp. Data 192. Rotterman, L.M. and Jackson, T.S. Sea otter, Enhydra lutris. Marine Mammal Commission (1988).
Supp. Data 193. Shargal, E., Kronfeld-Schor, N. and Dayan, T. Population biology and spatial relationships of coexisting spiny mice (Acomys) in Israel. Journal of Mammalogy, 81, 1046-1052 (2000).
Supp. Data 194. Saucy, F. Dynamique de population, dispersion et organisation sociale de la forme fouisseuse du campagnol terrestre:(Arvicola terrestris Scherman (SHAW), mammalia, rodentia). PhD thesis, Univ. de Neauchatel (1988).
Supp. Data 195. Savic, I.R. Ecology of the mole rat Spalax leucodon Nordm. In Yugoslavia. Proceedings of the National Academy of Sciences, 44, 5-7 (1973).
Supp. Data 196. Scarff, F.R., Rhind, S.G. and Bradley, J.S. Diet and foraging behaviour of brush-tailed phascogales (Phascogale tapoatafa) in the jarrah forest of south-western Australia. Wildlife Research, 25, 511-526 (1998).
Supp. Data 197. Scharf, I. and Meiri, S. Sexual dimorphism of heads and abdomens: different approaches to ‘being large’in female and male lizards. Biological Journal of the Linnean Society, 110, 665-673 (2013).
Supp. Data 198. Schmidt, C.M., Jarvis, J.U. and Bennett, N.C. The long-lived queen: reproduction and longevity in female eusocial Damaraland mole-rats (Fukomys damarensis). African Zoology, 48, 193-196 (2013).
Supp. Data 199. Schradin, C. Comparative studies need to rely both on sound natural history data and on excellent statistical analysis. Royal Society Open Science, 4, 170346 (2017).
Supp. Data 200. Schwartz, C. W., & Schwartz, E. R. The wild mammals of Missouri. University of Missouri. Missouri, US (2002).
Supp. Data 201. Clark, T.W., Gibbs, J.P. and Goldstraw, P.W. Some demographics of the extirpation from the wild of eastern barred bandicoots (Perameles gunni) in 1988-91, near Hamilton, Victoria, Australia. Wildlife Research, 22, 289-297 (1995).
Supp. Data 202. van Dyck, S., & Strahan, R. The Mammals of Australia. New Holland Publishers. Sydney, Australia (2008).
Supp. Data 203. Gursky, S., Shekelle, M. and Nietsch, A., 2008. The conservation status of Indonesia’s tarsiers. In M. Shekelle (Ed). Primates of the Oriental Night. Indonesia Institute of Sciences, Research center for Biology. West Java, Indonesia (2008).
Supp. Data 204. Sheridan, M. and Tamarin, R.H. Space use, longevity, and reproductive success in meadow voles. Behavioral Ecology and Sociobiology, 22, 85-90 (1988).
Supp. Data 205. Shield, J. Reproduction of the Quokka Setonix brachyurus, in captivity. Journal of Zoology, 155, 427-444 (1968).
Supp. Data 206. Shima, A. Life span. In K. Kondo (Ed). Suncus murinus (160-162). Japan Scientific Societies Press, Tokyo (1986).
Supp. Data 207. Shoshani, J. and Eisenberg, J.F. Elephas maximus. Mammalian Species, 182, 1-8 (1982).
Supp. Data 208. Banfield, A. W. F. The Mammals of Canada. University of Toronto Press. Toronto, Canada (1974).
Supp. Data 209. Sinai, P., Krasnov, B.R., Shenbrot, G.I. and Choshniak, I. Ecology and behaviour of the lesser Egyptian gerbil (Gerbillus gerbillus) (Rodentia: Gerbillidae) from the Negev Highlands and Arava valley, Israel. Mammalia, 67, 1-14 (2003).
Supp. Data 210. Sinclair, A.R.E. Mammal population regulation, keystone processes and ecosystem dynamics. Philosophical Transactions of the Royal Society of London. Series B: Biological Sciences, 358, 1729-1740 (2003).
Supp. Data 211. Smirina, E.M. and Tsellarius, A.Y. Aging, longevity, and growth of the desert monitor lizard (Varanus griseus Daud.). Russian Journal of Herpetology, 3, 130-142 (1996).
Supp. Data 212. Smith, G.C. The biology of the yellow-footed antechinus, Antechinus flavipes (Marsupialia: Dasyuridae), in a swamp forest on Kinaba Island, Cooloola Quensland. Wildlife Research, 11, 465-480 (1984).
Supp. Data 213. Smolen, M.J., H.H. Genoways, and R.J. Baker, 1980. Demographic and reproductive parameters of the yellow-cheeked pocket gopher (Pappogeomys castanops). Journal of Mammalogy, 61, 224-236 (1980).
Supp. Data 214. Smuts, G.L., 1974. Age determionation in Burchell's zebra (Equus burchelli antiquorum) from the Kruger National Park. South African Journal of Wildlife Research, 4, 103-115 (1974).
Supp. Data 215. Snider, A.T. and Bowler, J.K., 1992. Longevity of reptiles and amphibians in North American collections. Herpetological Circular, No. 21. Society of the Study of Amphibians and Reptiles. Oxford, Ohio, US (1992).
Supp. Data 216. Snyder, R.L. and Moore, S.C. Longevity of captive mammals in Philadelphia Zoo. International Zoo Yearbook, 8, 175-183 (1968).
Supp. Data 217. Spinage, C.A. Geratodontology and horn growth of the impala (Aepyceros melampus). Journal of Zoology, 164, 209-225 (1971).
Supp. Data 218. Spinage, C., 2012. A territorial antelope: the Uganda waterbuck. Academic Press. Cambridge, Massachusetts, US (2012).
Supp. Data 219. Steffen, J., Krohn, M., Paarmann, K., Schwitlick, C., Brüning, T., Marreiros, R., Müller-Schiffmann, A., Korth, C., Braun, K. and Pahnke, J. Revisiting rodent models: Octodon degus as Alzheimer’s disease model? Acta Neuropathologica communications, 4, 91 (2016).
Supp. Data 220. Stroganov, S.U. Carnivorous mammals of Siberia. Israel Program for Scientific Translations. Jerusalem, Israel (1969).
Supp. Data 221. Sunquist, M.E., Austad, S.N. and Sunquist, F. Movement patterns and home range in the common opossum (Didelphis marsupialis). Journal of Mammalogy, 68, 173-176 (1987).
Supp. Data 222. Symonds, M.R. Life histories of the Insectivora: the role of phylogeny, metabolism and sex differences. Journal of Zoology, 249, 315-337 (1999).
Supp. Data 223. Taube, E., Keravec, J., Vié, J.C. and Duplantier, J.M. Reproductive biology and postnatal development in sloths, Bradypus and Choloepus: review with original data from the field (French Guiana) and from captivity. Mammal Review, 31, 173-188 (2001).
Supp. Data 224. Taylor, J.M. and Calaby, J.H. Rattus lutreolus. Mammalian Species, 299, 1-7 (1988).
Supp. Data 225. Taylor, P.J., Jarvis, J.U.M., Crowe, T.M. and Davies, K.C. Age determination in the Cape molerat Georychus capensis. African Zoology, 20, 261-267 (1985).
Supp. Data 226. Krylova, T. V. Vorastnaya struktura priodioy poputskii Mongol’ skoi peschanki (Meriones unguiculatus) (Age structure of a natural population of the Mongolian jird). Zoologitsheskiy Zhurnal. 57, 1842-1847 (1978).
Supp. Data 227. Trout, R.C. A review of studies on populations of wild harvest mice (Micromys minutus (Pallas). Mammal Review, 8, 143-158 (1978).
Supp. Data 228. Tupikova, N.V., Sidorova, G.A. and Konovalova, E.A., 1968. A method of age determination in Clethrionomys. Acta Theriologica, 13, 99-115 (1968).
Supp. Data 229. Paquin, M.M., Wylie, G.D. and Routman, E.J. Population structure of the giant garter snake, Thamnophis gigas. Conservation Genetics, 7, 25-36 (2006).
Supp. Data 230. Van Staaden, M.J. Suricata suricatta. Mammalian Species, 483, 1-8 (1994).
Supp. Data 231. Vernes, K. and Pope, L.C. Reproduction in the northern brown bandicoot (Isoodon macrourus) in the Australian Wet Tropics. Australian Journal of Zoology, 57, 105-109 (2009).
Supp. Data 232. Verts, B.J. and Carraway, L.N. Tamias minimus. Mammalian Species, 653, 1-10 (2001).
Supp. Data 233. Ward, S.J. Life-History of the Eastern Pygmy-Possum, Cercartetus nanus (Burramyidae, Marsupialia), in South-Eastern Australia. Australian Journal of Zoology, 38, 287-304 (1990).
Supp. Data 234. Wich, S.A., Utami-Atmoko, S.S., Setia, T.M., Rijksen, H.D., Schürmann, C., Van Hooff, J. and van Schaik, C.P., 2004. Life history of wild Sumatran orangutans (Pongo abelii). Journal of Human Evolution, 47, 385-398 (2004).
Supp. Data 235. Wilkinson, P.M., Rainwater, T.R., Woodward, A.R., Leone, E.H. and Carter, C. Determinate growth and reproductive lifespan in the American alligator (Alligator mississippiensis): evidence from long-term recaptures. Copeia, 104, 843-852 (2016).
Supp. Data 236. Wooller, R.D., Renfree, M.B., Russell, E.M., Dunning, A., Green, S.W. and Duncan, P. Seasonal changes in a population of the nectar-feeding marsupial Tarsipes spencerae (Marsupialia: Tarsipedidae). Journal of Zoology, 195, 267-279 (1981).
Supp. Data 237. Woolley, P.A. Reproduction in Antechinomys laniger ('spenceri' Form) (Marsupialia: Dasyuridae): Field and Laboratory. Wildlife Research, 11, 481-489 (1984).
Supp. Data 238. Woolley, P.A. The species of Dasycercus Peters, 1875 (Marsupialia: Dasyuridae). Memoirs of Museum Victoria, 62, 213-221 (2005).
Supp. Data 239. Yager, R.H. and C.B. Frank. The nine-banded armadillo for medical research. Institute Laboratory Animal Research News, 15, 4-5 (1972).
Supp. Data 240. Zweifel, R.G. and Lowe, C.H. The ecology of a population of Xantusia vigilis, the desert night lizard. American Museum of Natural History. New York, US (1966).
Supp. Data 241. Zohdy, S., Gerber, B. D., Tecot, S., Blanco, M. B., Winchester, J., Wright, P. C. & Jernvall, J. Teeth, sex, and testosterone: aging in the world’s smallest primate. PLoS ONE. 9, e109528 (2014).
Supp. Data 242. Luo, Z-X, Kielan-Jaworowska, Z. & Cifelli, R. L. In quest for a phylogeny of Mesozoic mammals. Acta Palaeontologica Polonica. 47, 1-78 (2002).
Supp. Data 243. Schultz, J.A., Bhullar, B.A.S. & Luo, Z-X. Re-examination of the Jurassic Mammaliaform Docodon victor by Computed Tomography and Occlusal Functional Analysis. Journal of Mammalian Evolution. 26, 9-38. (2019).
Supp. Data 244. Martin, T. Tooth replacement in Late Jurassic Dryolestidae (Eupantotheria, Mammalia). Journal of Mammalian Evoutionl. 4, 1–18. (1997).
Supp. Data 245. Luo, Z. X., Kielan-Jaworowska, Z., & Cifelli, R. Evolution of dental replacement in mammals. Bulletin of the Carnegie Museum of Natural History. 36, 159-176 (2004).
Supp. Data 246. Carey, J. R. & Judge, D. S. Longevity records: life spans of mammals, birds, amphibians, reptiles, and fish. Monographs on Population Aging. 8 (2000).
Supp. Data 247. Tidière, M., Gaillard, J. M., Berger, V., Müller, D. W., Lackey, L. B., Gimenez, O., ... & Lemaître, J. F. (2016). Comparative analyses of longevity and senescence reveal variable survival benefits of living in zoos across mammals. Scientific Reports, 6, 36361 (2016).
