# Supplementary material for: Reptile-like physiology in Early Jurassic stem-mammals
Source: Nat Commun. 2020 Oct 12;11:5121. doi: 10.1038/s41467-020-18898-4 (PMC7550344; doi:10.1038/s41467-020-18898-4)
Supplement: Supplementary file 8 — Source Data [file 41467_2020_18898_MOESM8_ESM.zip]

Archive with 44 entries (41 files):
- Source data/
- Source data/Figure source data 04.05.20.xlsx
- __MACOSX/
- __MACOSX/Source data/
- __MACOSX/Source data/._Figure source data 04.05.20.xlsx
- Source data/Figure 6.b. reptile source tree.txt
- __MACOSX/Source data/._Figure 6.b. reptile source tree.txt
- Source data/SI Figure 5.a. source tree.txt
- __MACOSX/Source data/._SI Figure 5.a. source tree.txt
- Source data/.DS_Store
- __MACOSX/Source data/._.DS_Store
- Source data/SI Figure 6.b. mammal source tree.txt
- __MACOSX/Source data/._SI Figure 6.b. mammal source tree.txt
- Source data/SI Figure 5.c. mammal source tree.txt
- __MACOSX/Source data/._SI Figure 5.c. mammal source tree.txt
- Source data/SI Figure 6.a. mammal source tree.txt
- __MACOSX/Source data/._SI Figure 6.a. mammal source tree.txt
- Source data/Figure 5.d. reptile source tree.txt
- __MACOSX/Source data/._Figure 5.d. reptile source tree.txt
- Source data/SI Figure 6.b. reptile source tree.txt
- __MACOSX/Source data/._SI Figure 6.b. reptile source tree.txt
- Source data/SI Figure 5.b. mammal source tree.txt
- __MACOSX/Source data/._SI Figure 5.b. mammal source tree.txt
- Source data/Figure 6.a. reptile source tree.txt
- __MACOSX/Source data/._Figure 6.a. reptile source tree.txt
- Source data/Figure 6.b. mammal source tree.txt
- __MACOSX/Source data/._Figure 6.b. mammal source tree.txt
- Source data/Figure 5.c. mammal source tree.txt
- __MACOSX/Source data/._Figure 5.c. mammal source tree.txt
- Source data/Figure 5.b. source tree.txt
- __MACOSX/Source data/._Figure 5.b. source tree.txt
- Source data/SI figure 5.c. reptile source tree.txt
- __MACOSX/Source data/._SI figure 5.c. reptile source tree.txt
- Source data/SI Figure 5.b. reptile source tree.txt
- __MACOSX/Source data/._SI Figure 5.b. reptile source tree.txt
- Source data/Figure 6.a. mammal source tree.txt
- __MACOSX/Source data/._Figure 6.a. mammal source tree.txt
- Source data/SI Figure 6.a. reptile source tree.txt
- __MACOSX/Source data/._SI Figure 6.a. reptile source tree.txt
- Source data/Figure 5.c. reptile source tree.txt
- __MACOSX/Source data/._Figure 5.c. reptile source tree.txt
- Source data/Figure 5.d. mammal source tree.txt
- __MACOSX/Source data/._Figure 5.d. mammal source tree.txt
- __MACOSX/._Source data
