# Supplementary material for: Reptile-like physiology in Early Jurassic stem-mammals
Source: Nat Commun. 2020 Oct 12;11:5121. doi: 10.1038/s41467-020-18898-4 (PMC7550344; doi:10.1038/s41467-020-18898-4)
Supplement: Supplementary file 8 — Source Data [file 41467_2020_18898_MOESM8_ESM.zip › Source data/Figure source data 04.05.20.xlsx]

## Sheet: Figure 5a
Taxon	Specimen	Increment count
Morganucodon	NHMUK PV M 104126	5
Morganucodon	NHMUK PV M 104127	14
Morganucodon	NHMUK PV M 104128	5
Morganucodon	NHMUK PV M 104129	9
Morganucodon	NHMUK PV M 104130	5
Morganucodon	NHMUK PV M 104131	4
Morganucodon	NHMUK PV M 104132	4
Morganucodon	NHMUK PV M 104133	3
Morganucodon	NHMUK PV M 104134	4
Morganucodon	NHMUK PV M 104135	5
Morganucodon	NHMUK PV M 104136	2
Morganucodon	NHMUK PV M 104137	5
Morganucodon	NHMUK PV M 104138	10
Morganucodon	NHMUK PV M 27312	1
Morganucodon	NHMUK PV M 92528	3
Morganucodon	NHMUK PV M 95790	8
Morganucodon	NHMUK PV M 95805	8
Morganucodon	NHMUK PV M 95809	3
Morganucodon	NHMUK PV M 95810	5
Morganucodon	NHMUK PV M 96075	8
Morganucodon	NHMUK PV M 96085	3
Morganucodon	NHMUK PV M 96086	4
Morganucodon	NHMUK PV M 96141	5
Morganucodon	NHMUK PV M 96380	4
Morganucodon	NHMUK PV M 96396	4
Morganucodon	NHMUK PV M 96406	2
Morganucodon	NHMUK PV M 96413	5
Morganucodon	NHMUK PV M 96418	7
Morganucodon	NHMUK PV M 96441	5
Morganucodon	NHMUK PV M 96444	3
Morganucodon	NHMUK PV M 96463	6
Morganucodon	NHMUK PV M 96464	4
Morganucodon	NHMUK PV M 96474	4
Morganucodon	NHMUK PV M 96476	5
Morganucodon	NHMUK PV M 96490	3
Kuehneotherium	NHMUK PV M 20982	5
Kuehneotherium	NHMUK PV M 20990	3
Kuehneotherium	NHMUK PV M 21069	6
Kuehneotherium	NHMUK PV M 21080	5
Kuehneotherium	NHMUK PV M 21081	2
Kuehneotherium	NHMUK PV M 27257	4
Kuehneotherium	NHMUK PV M 27273	5
Kuehneotherium	NHMUK PV M 27301	2
Kuehneotherium	NHMUK PV M 27305	2
Kuehneotherium	NHMUK PV M 27308	6
Kuehneotherium	NHMUK PV M 27344	6
Kuehneotherium	NHMUK PV M 27436	4
Kuehneotherium	NHMUK PV M 27443	4
Kuehneotherium	NHMUK PV M 27505	6
Kuehneotherium	NHMUK PV M 27520	5
Kuehneotherium	NHMUK PV M 27529	5
Kuehneotherium	NHMUK PV M 27537	5
Kuehneotherium	NHMUK PV M 27538	6
Kuehneotherium	NHMUK PV M 27545	6
Kuehneotherium	NHMUK PV M 27550	4
Kuehneotherium	NHMUK PV M 27628	5
Kuehneotherium	NHMUK PV M 27653	9
Kuehneotherium	NHMUK PV M 27745	6
Kuehneotherium	NHMUK PV M 27816	3
Kuehneotherium	UCMZ Sy 106	8
Kuehneotherium	UCMZ Sy 121	4
Kuehneotherium	UCMZ Sy 141	9

## Sheet: Figure 5b
Order	Taxon	Body mass (g)	Wild lifespan (years)
Mammalia	Acinonyx jubatus	37900	12
Mammalia	Acomys cahirinus	42	1.6
Mammalia	Acomys russatus	55.4	3
Mammalia	Aepyceros melampus	52500	9
Mammalia	Ailuropoda melanoleceuca	125000	26
Mammalia	Ailurus fulgens	4325	14
Mammalia	Alcelaphus buselaphus	159000	20
Mammalia	Alces alces	325000	27
Mammalia	Alouatta palliata	4670	20
Mammalia	Alouatta seniculus	6543	25
Mammalia	Antechinomys laniger	25.8	3.3
Mammalia	Antechinus flavipes	46.5	3.5
Mammalia	Antechinus stuartii	25	2
Mammalia	Antechinus swainsoni	66.9	2
Mammalia	Antidorcas marsupialis	39000	20
Mammalia	Antilocapra americana	46100	10
Mammalia	Antilope cervicapra	37500	18
Mammalia	Aotus trivirgatus	820	20
Mammalia	Aplodontia rufa	630	10
Mammalia	Apodemus agrarius	21.2	1.5
Mammalia	Apodemus sylvaticus	23.9	1
Mammalia	Arctocebus calabarensis	206	9.5
Mammalia	Arvicola amphibius	94.7	2
Mammalia	Atelerix frontalis	555	4
Mammalia	Baiomys taylori	7.2	1.1
Mammalia	Bassariscus astutus	1015	7
Mammalia	Bettongia penicillata	1018	6
Mammalia	Bison bonasus	610000	20
Mammalia	Blarina brevicauda	21.6	2.2
Mammalia	Burramys parvus	44.3	4
Mammalia	Callimico goeldii	555	9
Mammalia	Callithrix jacchus	190	12
Mammalia	Canis latrans	10000	14.5
Mammalia	Canis lupus	26625	16
Mammalia	Canis mesomelas	10250	10
Mammalia	Capra ibex	82500	16
Mammalia	Castor fiber	25000	24
Mammalia	Cavia porcellus	629	14.8
Mammalia	Ceratotherium simum	2175000	50
Mammalia	Cercartetus nanus	64.8	5
Mammalia	Cercocebus albigena	9318	21
Mammalia	Cercocebus atys	8600	18
Mammalia	Cercocebus torquatus	9493	20.5
Mammalia	Cercopithecus diana	4550	34.8
Mammalia	Cervus elaphus	67000	16.1
Mammalia	Chaetodipus formosus	15.1	4
Mammalia	Chaetodipus penicillatus	17.35	2.16
Mammalia	Chinchilla lanigera	426	11.3
Mammalia	Choloepus didactylus	6250	25
Mammalia	Clethrionomys glareolus	20.8	1.25
Mammalia	Colobus polykomos	9525	30.5
Mammalia	Connochaetes taurinus	164500	21
Mammalia	Cratogeomys castanops	270	2.6
Mammalia	Crocidura leucodon	11	2.9
Mammalia	Crocidura russula	10.8	1.5
Mammalia	Crocuta crocuta	63000	19
Mammalia	Cryptotis parva	6.3	1.8
Mammalia	Ctenomys talarum	121	2
Mammalia	Cynomys ludovicianus	1112	8
Mammalia	Damaliscus dorcas	84500	21.4
Mammalia	Damaliscus pygargus	84500	10
Mammalia	Dasycercus cristicauda	91	7
Mammalia	Dasypus novemcinctus	3510	15
Mammalia	Dasyuroides byrnei	91.7	4
Mammalia	Dasyurus geoffroii	1327	5
Mammalia	Dasyurus hallucatus	571	3
Mammalia	Diceros bicornis	1100000	40
Mammalia	Didelphis marsupialis	1244	2
Mammalia	Didelphis virginiana	2847	3
Mammalia	Dipodomys heermani	63.3	3
Mammalia	Dipodomys merriami	37.6	4
Mammalia	Dipodomys nitratoides	37.8	3
Mammalia	Dipodomys ordii	47.8	2
Mammalia	Echinops telfairi	116.4	1.2
Mammalia	Elaphurus davidianus	186500	23.3
Mammalia	Elephantulus myurus	62.97	1.1
Mammalia	Elephantulus rufescens	53	1.6
Mammalia	Elephas maximus	3672000	70
Mammalia	Eligmodontia typus	17.5	0.7
Mammalia	Eliomys quercinus	82.5	2.17
Mammalia	Enhydra lutris	26833	23
Mammalia	Equus burchellii	300000	22
Mammalia	Equus zebra	300000	24
Mammalia	Erethizon dorsatum	8600	18
Mammalia	Erinaceus europaeus	750	7
Mammalia	Felis chaus	10000	14
Mammalia	Fukomys damarensis	131.3	8.5
Mammalia	Galago senegalensis	192.2	16
Mammalia	Galea musteloides	322	1.3
Mammalia	Galemys pyrenaicus	57.5	3.5
Mammalia	Galerella sanguinea	519.6	10
Mammalia	Geocapromys ingrahami	775	8
Mammalia	Geomys bursaris	197	4
Mammalia	Georychus capensis	195	3
Mammalia	Gerbillus gerbillus	29.7	2.25
Mammalia	Gerbillus pyramidum	37	2.25
Mammalia	Giraffa camelopardalis	800000	26
Mammalia	Glis glis	174.4	9
Mammalia	Gorilla gorilla	139842	43
Mammalia	Gymnobelideus leadbeateri	166	7.5
Mammalia	Herpestes auropunctatus	611	6.75
Mammalia	Hyaena brunnea	42250	12
Mammalia	Hylobates lar	6810	20
Mammalia	Hylobates syndactylus	10900	25
Mammalia	Ictonyx striatus	910	5
Mammalia	Isoodon macrourus	1551	2
Mammalia	Isoodon obesulus	717	3.5
Mammalia	Kobus ellipsiprymnus	175333	18.5
Mammalia	Lagorchestes conspicillatus	2660	6
Mammalia	Lemur catta	2555	27.1
Mammalia	Leontopithecus rosalia	654.5	12
Mammalia	Lepus americanus	1603	5
Mammalia	Lepus europaeus	4175	13
Mammalia	Liomys adspersus	42	1.5
Mammalia	Litocranius walleri	43500	8
Mammalia	Loxodonta africana	4800000	65
Mammalia	Lutreolina crassicaudata	812	3
Mammalia	Lycaon pictus	8750	11
Mammalia	Lynx lynx	23000	17
Mammalia	Macaca arctoides	9275	30
Mammalia	Macaca mulatta	8235	28
Mammalia	Macaca sinica	4370	30
Mammalia	Macaca sylvanus	10875	22
Mammalia	Macropus fuliginosus	28250	20
Mammalia	Macropus giganteus	49500	20
Mammalia	Macropus parma	4250	8
Mammalia	Macropus robustus	30000	18.5
Mammalia	Macropus rufogriseus	16200	18.5
Mammalia	Macropus rufus	55000	22
Mammalia	Macrotis lagotis	1246	7.2
Mammalia	Madoqua kirkii	5000	5
Mammalia	Marmosa murina	26	1
Mammalia	Marmosa robinsoni	122	2
Mammalia	Marmota marmota	3500	15
Mammalia	Martes americana	966.5	13
Mammalia	Martes pennanti	3175	10
Mammalia	Meles meles	13000	15
Mammalia	Mellivora capensis	10000	26.4
Mammalia	Mephitis mephitis	3500	6
Mammalia	Meriones unguiculatus	53.2	3
Mammalia	Metachirus nudicaudatus	336	2
Mammalia	Microcebus murinus	64.8	10
Mammalia	Microcebus rufus	55.5	8
Mammalia	Micromys minutus	7.6	1
Mammalia	Microtus agrestis	25	1.66
Mammalia	Microtus arvalis	27.5	1.66
Mammalia	Microtus guentheri	43.8	0.5
Mammalia	Microtus ochrogaster	48.2	1
Mammalia	Microtus pennsylvanicus	38.2	1
Mammalia	Microtus subterraneus	17.8	1.75
Mammalia	Monodelphis brevicaudata	91.5	1
Mammalia	Muscardinus avellanarius	23.5	4
Mammalia	Mustela erminea	125.5	4.5
Mammalia	Mustela lutreola	590	10
Mammalia	Mustela putorius	809	6
Mammalia	Mustela vison	660	10
Mammalia	Myodes glareolus	21.5	2
Mammalia	Nannospalax spp.	160	4.5
Mammalia	Napaeozapus insignis	22	4
Mammalia	Neotoma floridana	291	3
Mammalia	Nycticebus coucang	1129	14
Mammalia	Ochotona collaris	129	6
Mammalia	Ochotona curzoniae	109	4.25
Mammalia	Ochotona princeps	109	4.3
Mammalia	Ochrotomys nuttalli	19.5	2.5
Mammalia	Octodon degus	235	4
Mammalia	Odocoileus hemionus	57000	22
Mammalia	Odocoileus virginianus	87000	19
Mammalia	Ondatra zibethicus	1005	3
Mammalia	Ornithorhynchus anatinus	1030	17
Mammalia	Orycteropus afer	48000	23
Mammalia	Oryctolagus cuniculus	2168	9
Mammalia	Otomys irroratus	102	2
Mammalia	Ovibos moschatus	315000	23
Mammalia	Ovis canadensis	70275	19
Mammalia	Pan troglodytes	44984	55
Mammalia	Panthera leo	98000	15
Mammalia	Panthera pardus	53750	23.2
Mammalia	Panthera tigris	137900	26
Mammalia	Papio cynocephalus	23000	40
Mammalia	Papio hamadryas	18000	27
Mammalia	Perameles gunni	695	3
Mammalia	Perameles nasuta	645	3
Mammalia	Perodicticus potto	1225	10
Mammalia	Perognathus longimembris	8.5	4.3
Mammalia	Perognathus parvus	19.2	4
Mammalia	Peromyscus leucopus	22.3	2.1
Mammalia	Peromyscus maniculatus	20.5	2
Mammalia	Peromyscus polionotus	14	1
Mammalia	Phascogale tapoatafa	153.7	3.5
Mammalia	Phascolarctos cinereus	4765	13
Mammalia	Phenacomys intermedius	21.5	4
Mammalia	Philander opossum	751	2.5
Mammalia	Planigale ingrami	8.8	1.3
Mammalia	Planigale tenuirostris	7.1	3
Mammalia	Poliocitellus franklini	607	5
Mammalia	Pongo pygmaeus	64475	58
Mammalia	Potamochoerus porcus	88000	15
Mammalia	Potorous tridactylus	1430	7
Mammalia	Priodontes maximus	45190	15
Mammalia	Procavia capensis	2400	8.5
Mammalia	Procyon cancivorus	1160	16
Mammalia	Procyon lotor	5075	16
Mammalia	Proechimys semispinosus	498	4.4
Mammalia	Psammomys obesus	212	3
Mammalia	Pseudocheirus peregrinus	916	5
Mammalia	Puma concolor	63000	9
Mammalia	Rangifer tarandus	101250	4.6
Mammalia	Rattus fuscipes	76	3.8
Mammalia	Rattus lutreolus	109	2.4
Mammalia	Rattus norvegicus	206.9	3
Mammalia	Rattus rattus	200	3
Mammalia	Redunca fulvorufula	30000	12
Mammalia	Reithrodontomys megalotis	9	1.5
Mammalia	Reithrodontomys spp.	10.3	1.5
Mammalia	Rhabdomys pumilio	39.6	1.6
Mammalia	Rhombomys opimus	285	4
Mammalia	Saguinus nigricollis	519.2	13
Mammalia	Saguinus oedipus	445.5	13
Mammalia	Sarcophilus harrisii	5775	7
Mammalia	Scalopus aquaticus	48	3
Mammalia	Sciurus carolinensis	440	12.5
Mammalia	Sciurus niger	800	12.6
Mammalia	Sciurus vulgaris	600	12
Mammalia	Setonix brachyurus	2702	10
Mammalia	Sicista betulina	10	3
Mammalia	Sicista sp.	10	3.3
Mammalia	Sigmodon hispidus	159.6	2.5
Mammalia	Sminthopsis crassicaudata	16.4	1.3
Mammalia	Sminthopsis psammophila	55	2
Mammalia	Sorex alpinus	7.8	1.4
Mammalia	Sorex araneus	8.4	1.5
Mammalia	Sorex cinereus	5.2	1.8
Mammalia	Sorex coronatus	9.1	1.7
Mammalia	Sorex minutus	4.1	1.8
Mammalia	Sorex vagrans	5.2	1.3
Mammalia	Spalax ehrenbergi	133.8	3
Mammalia	Spermophilus citellus	240	6
Mammalia	Spermophilus lateralis	240	11
Mammalia	Spermophilus sp.	157.6	7
Mammalia	Suncus etruscus	2.4	1
Mammalia	Suncus murinus	39.7	3
Mammalia	Sundamys muelleri	334	0.5
Mammalia	Suricata suricata	850	15
Mammalia	Sus scrofa	180000	10
Mammalia	Sylvilagus audubonii	686.9	2
Mammalia	Sylvilagus floridanus	1150	5
Mammalia	Syncerus caffer	700000	18
Mammalia	Tachyglossus aculeatus	4250	48
Mammalia	Tamias minimus	49.3	0.66
Mammalia	Tamias striatus	87.4	3
Mammalia	Tamias townsendii	75	3
Mammalia	Tamiasciurus hudsonicus	219.6	7
Mammalia	Tarsipes rostratus	10	1.5
Mammalia	Tarsius tarsier	173	10.75
Mammalia	Taurotragus oryx	500000	16
Mammalia	Taxidea taxus	9000	14
Mammalia	Thomomys bottae	143	4.5
Mammalia	Thomomys talpoides	106.8	1.6
Mammalia	Thylogale billardierii	5000	7
Mammalia	Tolypeutes matacus	1160	15
Mammalia	Tragelaphus imberbis	82500	10
Mammalia	Tragelaphus scriptus	60000	14
Mammalia	Tragelaphus spekei	87500	20
Mammalia	Trichosurus caninus	3150	17
Mammalia	Trichosurus vulpecula	2005	10
Mammalia	Tupaia glis	123	4
Mammalia	Urocitellus richardsonii	266.3	6
Mammalia	Ursus americanus	154250	33
Mammalia	Ursus arctos	277500	25
Mammalia	Ursus maritimus	475000	30
Mammalia	Vicugna vicugna	50000	13
Mammalia	Vulpes lagopus	3600	10
Mammalia	Vulpes velox	1769	9
Mammalia	Vulpes vulpes	4440	15
Mammalia	Xerospermophilus mohavensis	240	5
Mammalia	Zapus hudsonicus	26.1	3
Mammalia	Zapus princeps	21	4
Reptilia	Acanthodactylus boskianus	7.8	9
Reptilia	Acanthodactylus dumerilii	7.3	1.5
Reptilia	Acanthodactylus erythrurus	9	2.1
Reptilia	Acanthodactylus pardalis	9.7	4
Reptilia	Acontias meleagris	7.3	3.9
Reptilia	Alligator mississippiensis	150000	73.1
Reptilia	Alligator sinensis	35800	50
Reptilia	Alsophylax pipiens	1.7	3.5
Reptilia	Amalosia lesueurii	10.3	9.5
Reptilia	Amblyrhynchus cristatus	7406.5	28
Reptilia	Amphibolurus muricatus	46.8	9.9
Reptilia	Amphibolurus norrisi	38.2	7
Reptilia	Anatololacerta anatolica	9.8	10
Reptilia	Anolis acutus	5	1.6
Reptilia	Anolis carolinensis	10.5	7.1
Reptilia	Anolis cristatellus	9.8	6.9
Reptilia	Anolis cupreus	3.9	1.5
Reptilia	Anolis garmani	52.6	10
Reptilia	Anolis gemmosus	6	3
Reptilia	Anolis gundlachi	9.1	3
Reptilia	Anolis humilis	2.7	1.5
Reptilia	Anolis intermedius	3.3	2
Reptilia	Anolis limifrons	1.4	1
Reptilia	Anolis stratulus	4.8	1.6
Reptilia	Anolis tropidolepis	4.3	2
Reptilia	Aspidoscelis deppei	23.7	2
Reptilia	Aspidoscelis dixoni	40	4
Reptilia	Aspidoscelis exsanguis	30.7	4
Reptilia	Aspidoscelis laredoensis	21.4	3
Reptilia	Aspidoscelis neomexicana	18.6	4
Reptilia	Aspidoscelis rodecki	12.1	2
Reptilia	Aspidoscelis scalaris	59.5	3
Reptilia	Aspidoscelis tesselata	36.7	5
Reptilia	Aspidoscelis tigris	79.1	8
Reptilia	Aspidoscelis uniparens	18.6	4
Reptilia	Basiliscus basiliscus	554	7
Reptilia	Bassiana duperreyi	10.5	7
Reptilia	Blanus cinereus	2.4	0.7
Reptilia	Boa constrictor	35283	40.4
Reptilia	Boaedon fuliginosus	315.1	9
Reptilia	Caimen latirostris	60000	22
Reptilia	Callisaurus draconoides	39.7	5.9
Reptilia	Carlia bicarinata	2	2
Reptilia	Carlia rostralis	6.8	3.8
Reptilia	Carlia rubrigularis	4.4	3.6
Reptilia	Carlia storri	1.8	3.3
Reptilia	Chalcides chalcides	34.2	4
Reptilia	Chalcides ocellatus	22.06	8.9
Reptilia	Chelonia mydas	160000	62
Reptilia	Chelydra serpentina	10250	47
Reptilia	Chioninia coctei	1229.7	16
Reptilia	Chlamydosarus kingi	620.8	6
Reptilia	Chrysemys picta	350	61
Reptilia	Clemmys guttata	50.37	110
Reptilia	Cnemidophorus murinus	85	5
Reptilia	Cnemidophorus sexlineatus	6	7.8
Reptilia	Cnemidophorus tigris	26	7.8
Reptilia	Coelognathus helena	437.6	15
Reptilia	Coleonyx brevis	5.4	5
Reptilia	Coluber constrictor	262	10
Reptilia	Conolophus pallidus	5288.6	60
Reptilia	Conolophus subcristatus	6288.5	60
Reptilia	Cophosaurus texanus	23.1	6
Reptilia	Coronella girondica	66.5	16
Reptilia	Crocodylus moreletii	51000	60
Reptilia	Crocodylus siamensis	151000	80
Reptilia	Crotalus durissus	2883	19.8
Reptilia	Crotaphytus collaris	30	10
Reptilia	Ctenophorus fordi	4.4	2
Reptilia	Ctenophorus isolepis	13.3	2
Reptilia	Ctenophorus maculosus	7.9	3.5
Reptilia	Ctenophorus ornatus	20.1	11
Reptilia	Ctenosaura hemilopha	2724.7	13
Reptilia	Ctenotus atlas	8.5	4
Reptilia	Ctenotus labillarderi	8.9	7
Reptilia	Ctenotus lancelini	13.7	6
Reptilia	Ctenotus leonhardii	2.8	7
Reptilia	Ctenotus regius	11.8	4
Reptilia	Ctenotus schomburgkii	11.8	5
Reptilia	Ctenotus strauchii	4.8	2.5
Reptilia	Ctenotus taeniolatus	14.8	5
Reptilia	Cyclura carinata	5609.2	14
Reptilia	Cyclura cychlura	11800	40
Reptilia	Cyclura nubila	17648	40
Reptilia	Darevskia armeniaca	9	8
Reptilia	Darevskia brauneri	8.3	13
Reptilia	Darevskia dahli	6.1	6
Reptilia	Darevskia portschinskii	7	6
Reptilia	Darevskia raddei	10.2	6
Reptilia	Darevskia rostombekovi	5.1	6
Reptilia	Darevskia rudis	15.9	8
Reptilia	Darevskia unisexualis	9	7
Reptilia	Darevskia valentini	11.8	7
Reptilia	Diadophis punctatus	14.8	10
Reptilia	Dinarolacerta mosorensis	11.8	9
Reptilia	Diplodactylus conspicillatus	5.5	3.2
Reptilia	Draco volans	20.8	3
Reptilia	Egernia cunninghami	414.9	20
Reptilia	Egernia kingii	414.9	13
Reptilia	Elgaria coerulea	45.7	8
Reptilia	Elgaria multicarinata	116.5	15
Reptilia	Emoia atrocostata	21.5	3.5
Reptilia	Eremias argus	7.2	11
Reptilia	Eremias strauchi	11.8	7
Reptilia	Ergenia whitii	25	8.5
Reptilia	Eulamprus leuraensis	12.7	6
Reptilia	Eulamprus tympanum	21.6	15
Reptilia	Eumeces fasciatus	13.2	8
Reptilia	Eutropis multifasciata	63.8	5
Reptilia	Farancia abacura	689.9	19
Reptilia	Furcifer labordi	64.8	0.5
Reptilia	Gallotia bravoana	164	6
Reptilia	Gallotia intermedia	91.5	10.4
Reptilia	Gallotia simonyi	2671.6	20
Reptilia	Gambelia sila	58.5	4.8
Reptilia	Gambelia wislizenii	96.8	9.8
Reptilia	Gehyra variegata	7.4	26
Reptilia	Gerrhonotus multicarinatus	29	5
Reptilia	Gopherus agassizi	20000	56
Reptilia	Hemidactylus brookii	12.2	4
Reptilia	Hemidactylus frenatus	6.3	4
Reptilia	Hesperoedura reticulata	7.2	11
Reptilia	Heterodon platirhinos	183	9.1
Reptilia	Holbrookia maculata	14.6	5
Reptilia	Holcosus quadrilineatus	20	2
Reptilia	Homonota darwinii	4.4	17
Reptilia	Hoplodactylus duvaucelii	87.6	50
Reptilia	Hoplodactylus maculatus	8	36
Reptilia	Iberolacerta aurelioi	6.5	17
Reptilia	Iberolacerta monticola	14	15
Reptilia	Iguana delicatissima	3472.3	20
Reptilia	Iguana iguana	1500	41.5
Reptilia	Klauberina riversiana	19	9.9
Reptilia	Lacerta agilis	8.4	12
Reptilia	Lacerta schreiberi	55.4	10
Reptilia	Lacerta strigata	91.5	4
Reptilia	Lacerta viridis	91.5	10
Reptilia	Lacerta vivipara	12	12
Reptilia	Lamprolepis smaragdina	34.8	5
Reptilia	Lampropholis delicata	3.1	2
Reptilia	Lampropholis guichenoti	2.6	5
Reptilia	Leposoma guianense	1.2	2
Reptilia	Liolaemus multiformis	22	9
Reptilia	Liolaemus pictus	37	9
Reptilia	Liolaemus quilmes	22.9	7
Reptilia	Liopholis inornata	12.7	10
Reptilia	Liopholis modesta	31	5
Reptilia	Liopholis multiscutata	18.9	10
Reptilia	Lissolepis coventryi	79.7	9
Reptilia	Lucasium stenodactylum	4.9	5
Reptilia	Lygodactylus capensis	1.9	2.1
Reptilia	Macrochelys temminckii	11300	45
Reptilia	Macroprotodon cucullatus	25.7	16
Reptilia	Malpolon monspessulanus	388.4	20
Reptilia	Mesalina olivieri	3.3	5
Reptilia	Natrix erythrogaster	160	8.9
Reptilia	Natrix natrix	37.5	9
Reptilia	Natrix tessellata	283.8	14
Reptilia	Nephrurus stellatus	16.6	8
Reptilia	Niveoscincus ocellatus	12.7	12
Reptilia	Notechis scutatus	1338.4	17
Reptilia	Oligosoma alani	66.8	20
Reptilia	Oligosoma chloronoton	44.3	8
Reptilia	Oligosoma lineoocellatum	30.2	8
Reptilia	Oligosoma suteri	45.4	12
Reptilia	Oligosoma whitakeri	22.2	20
Reptilia	Ophisaurus apodus	450	54
Reptilia	Ophisops elegans	8	5
Reptilia	Osteolaemus tetraspis	40000	34
Reptilia	Papuascincus stanleyanus	4.1	6
Reptilia	Paralaudakia caucasia	94.2	13
Reptilia	Paralaudakia stoliczkana	143.4	10
Reptilia	Parvilacerta parva	5.6	8
Reptilia	Petrosaurus thalassinus	141.1	20
Reptilia	Phrynocephalus guttatus	6.3	5
Reptilia	Phrynocephalus mystaceus	44.2	3.8
Reptilia	Phrynocephalus persicus	4.7	5
Reptilia	Phrynoscma solace	48	8
Reptilia	Phrynosoma m'calli	16	9
Reptilia	Phrynosoma platyrhinos	27.5	8
Reptilia	Phymaturus tenebrosus	55.9	16
Reptilia	Physignathus lesuerii	504	6
Reptilia	Plestiodon obsoletus	30	7.3
Reptilia	Plestiodon reynoldsi	5.4	10
Reptilia	Plestiodon septentrionalis	15.3	7
Reptilia	Plestiodon skiltonianus	13.2	8
Reptilia	Podarcis bocagei	8	4
Reptilia	Podarcis erhardii	13.7	5
Reptilia	Podarcis gaigeae	22.9	5
Reptilia	Podarcis muralis	5.5	5
Reptilia	Pogona vitticeps	393.4	12
Reptilia	Pristidactylus achalensis	33.9	11
Reptilia	Psammodromus hispanicus	4.1	0.9
Reptilia	Psammophilus dorsalis	66.2	4
Reptilia	Pseudemoia entrecasteauxii	5.4	5
Reptilia	Ptyas mucosa	3248.4	11.3
Reptilia	Ptyodactylus hasselquistii	8.5	3.4
Reptilia	Python molurus	33955	34.2
Reptilia	Python regius	830.5	8.7
Reptilia	Python reticulus	14326	21.3
Reptilia	Python sebae	16140	18
Reptilia	Rhinechis scalaris	386.6	16
Reptilia	Rhynchoedura ornata	3.7	2.8
Reptilia	Sauromalus ater	512.6	39
Reptilia	Sauromalus obesus	150	39
Reptilia	Scelarcis perspicillata	5.1	5
Reptilia	Sceloporus arenicolus	12.1	2
Reptilia	Sceloporus bicanthalis	8.8	1.3
Reptilia	Sceloporus cowlesi	17.4	5
Reptilia	Sceloporus graciosus	5	8
Reptilia	Sceloporus grammicus	17.9	3
Reptilia	Sceloporus jarrovii	36.9	2.8
Reptilia	Sceloporus magister	80.7	6
Reptilia	Sceloporus merriami	10.4	6
Reptilia	Sceloporus occidentalis	29.1	5
Reptilia	Sceloporus olivaceus	13	3.8
Reptilia	Sceloporus scalaris	16.2	5
Reptilia	Sceloporus tristichus	23.8	5
Reptilia	Sceloporus undulatus	3.8	4
Reptilia	Sceloporus variabilis	15.7	1.5
Reptilia	Scincella lateralis	3.9	4
Reptilia	Sitana ponticeriana	12.3	6
Reptilia	Sphaerodactylus vincenti	1.6	4
Reptilia	Sphenodon punctatus	430	91
Reptilia	Teira dugesii	12.3	16
Reptilia	Telescopus fallax	186.2	10
Reptilia	Teratoscincus roborowskii	20.4	6
Reptilia	Thamnophis marcianus	365.9	7
Reptilia	Thamnophis proximus	31	9
Reptilia	Thamnophis sirtalis	150	14
Reptilia	Tiliqua rugosa	617	20.8
Reptilia	Tiliqua scincoides	493	30
Reptilia	Toropuku stephensi	12.4	16
Reptilia	Trachemys scripta	240	30
Reptilia	Trachylepis varia	35.7	1.9
Reptilia	Trioceros hoehnelii	29.8	4.5
Reptilia	Tropidophis caymanensis	46.9	25.1
Reptilia	Tropidurus hispidus	87.7	2
Reptilia	Tropidurus torquatus	79.2	3
Reptilia	Tympanocryptis centralis	3.8	6
Reptilia	Uma inornata	56.1	5
Reptilia	Uromastyx aegyptia	1909.3	33
Reptilia	Urosaurus graciosus	11.2	5
Reptilia	Urosaurus ornatus	11.7	3
Reptilia	Uta stansburiana	3.625	4.8
Reptilia	Varanus exanthematicus	1040	12.7
Reptilia	Varanus gouldi	674	7.8
Reptilia	Varanus griseus	647	14
Reptilia	Varanus komodoensis	102478	62
Reptilia	Varanus niloticus	1926	8.5
Reptilia	Vipera berus	63	19
Reptilia	Vipera latastei	200.4	14
Reptilia	Woodworthia brunneus	10.3	42
Reptilia	Xantusia riversiana	32.2	32.9
Reptilia	Xantusia vigilis	9	11
Reptilia	Zootoca vivipara	10.6	5

## Sheet: Figure 5c
Order	Taxon	Body mass (g)	mass-specific SMR (ml.O2.kg)
Mammalia	Planigale tenuirostris	7.1	2.28324
Mammalia	Baiomys taylori	7.2	2.91862
Mammalia	Micromys minutus	7.6	2.77342
Mammalia	Perognathus longimembris	8.5	1.5759
Mammalia	Reithrodontomys megalotis	9	2.83023
Mammalia	Tarsipes rostratus	10	3.35166
Mammalia	Sminthopsis crassicaudata	16.4	2.05245
Mammalia	Eligmodontia typus	17.5	2.01761
Mammalia	Ochrotomys nuttalli	19.5	1.64344
Mammalia	Peromyscus maniculatus	20.5	2.09024
Mammalia	Phenacomys intermedius	21.5	3.16253
Mammalia	Napaeozapus insignis	22	1.99606
Mammalia	Peromyscus leucopus	22.3	2.14473
Mammalia	Muscardinus avellanarius	23.5	3.36447
Mammalia	Apodemus sylvaticus	23.9	2.07038
Mammalia	antechinus stuartii	25	1.83023
Mammalia	Microtus agrestis	25	2.65141
Mammalia	antechinomys laniger	25.8	1.23667
Mammalia	Zapus hudsonicus	26.1	1.47048
Mammalia	Microtus arvalis	27.5	2.5
Mammalia	Gerbillus gerbillus	29.7	1.55331
Mammalia	Gerbillus pyramidum	37	2.67676
Mammalia	Dipodomys merriami	37.6	1.25224
Mammalia	Microtus pennsylvanicus	38.2	1.86635
Mammalia	Rhabdomys pumilio	39.6	0.898228
Mammalia	Acomys cahirinus	42	1.15836
Mammalia	Microtus guentheri	43.8	1.77411
Mammalia	Burramys parvus	44.3	1.01016
Mammalia	antechinus flavipes	46.5	1.32274
Mammalia	Dipodomys ordii	47.8	1.90914
Mammalia	Scalopus aquaticus	48	1.73389
Mammalia	Microtus ochrogaster	48.2	1.65198
Mammalia	Tamias minimus	49.3	1.63595
Mammalia	Elephantulus rufescens	53	1.15353
Mammalia	Meriones unguiculatus	53.2	1.41861
Mammalia	Acomys russatus	55.4	0.836804
Mammalia	Elephantulus myurus	62.97	1.18472
Mammalia	Cercartetus nanus	64.8	1.19065
Mammalia	antechinus swainsoni	66.9	1.15503
Mammalia	Rattus fuscipes	76	1.17495
Mammalia	Tamias striatus	87.4	1.01415
Mammalia	Dasycercus cristicauda	91	0.63126
Mammalia	Monodelphis brevicaudata	91.5	0.968364
Mammalia	Dasyuroides byrnei	91.7	1.04673
Mammalia	Otomys irroratus	102	0.867129
Mammalia	Thomomys talpoides	106.8	1.60204
Mammalia	Rattus lutreolus	109	0.663439
Mammalia	Ctenomys talarum	121	1.10266
Mammalia	marmosa robinsoni	122	1.20975
Mammalia	Tupaia glis	123	0.842781
Mammalia	Mustela erminea	125.5	1.11429
Mammalia	Spalax ehrenbergi	133.8	1.22213
Mammalia	Thomomys bottae	143	1.03296
Mammalia	Phascogale tapoatafa	153.7	0.880342
Mammalia	Spermophilus lateralis	157.6	1.08477
Mammalia	Sigmodon hispidus	159.6	1.42878
Mammalia	Nannospalax spp.	178	0.75809
Mammalia	Galago senegalensis	192.2	0.725026
Mammalia	Georychus capensis	195	0.699864
Mammalia	Geomys bursaris	197	0.954558
Mammalia	Tamiasciurus hudsonicus	219.6	1.08383
Mammalia	Octodon degus	235	0.755021
Mammalia	Spermophilus citellus	240	1.0004
Mammalia	Spermophilus spp.	240	0.52119
Mammalia	Xerospermophilus mohavensis	240	0.521194
Mammalia	Galea musteloides	322	0.881412
Mammalia	Metachirus nudicaudatus	336	0.831829
Mammalia	Chinchilla lanigera	426	0.596112
Mammalia	Sciurus carolinensis	440	0.781355
Mammalia	Proechimys semispinosus	498	0.636466
Mammalia	Galerella sanguinea	519.6	0.734695
Mammalia	Dasyurus hallucatus	571	0.528785
Mammalia	Herpestes auropunctatus	611	0.550196
Mammalia	Cavia porcellus	629	0.496192
Mammalia	Aplodontia rufa	630	0.44
Mammalia	Perameles nasuta	645	0.59636
Mammalia	Mustela vison	660	0.667314
Mammalia	Perameles gunni	695	0.807548
Mammalia	isoodon obesulus	717	0.47365
Mammalia	Erinaceus europaeus	750	0.680484
Mammalia	Philander opossum	751	0.564931
Mammalia	Lutreolina crassicaudata	812	0.627701
Mammalia	Aotus trivirgatus	820	0.514634
Mammalia	Suricata suricata	850	0.435136
Mammalia	Pseudocheirus peregrinus	916	0.500079
Mammalia	Martes americana	966.5	0.61871
Mammalia	Ondatra zibethicus	1004.6	0.680959
Mammalia	Ornithorhynchus anatinus	1004.6	0.292081
Mammalia	bettongia penicillata	1018	0.599055
Mammalia	Cynomys ludovicianus	1112.3	0.434666
Mammalia	Nycticebus coucang	1128.6	0.317669
Mammalia	Tolypeutes matacus	1160	0.303519
Mammalia	Erinaceus europaeus	1213.5	0.420571
Mammalia	Perodicticus potto	1225	0.326163
Mammalia	Didelphis marsupialis	1244.3	0.625338
Mammalia	Macrotis lagotis	1245.5	0.492324
Mammalia	Dasyurus geoffroii	1326.7	0.516319
Mammalia	Potorous tridactylus	1430	0.363698
Mammalia	Isoodon macrourus	1551	0.459723
Mammalia	Trichosurus vulpecula	2005	0.448732
Mammalia	Procavia capensis	2400	0.304954
Mammalia	Didelphis virginiana	2846.6	0.39991
Mammalia	Dasypus novemcinctus	3510	0.353974
Mammalia	Tachyglossus aculeatus	4250	0.215485
Mammalia	Ailurus fulgens	4325	0.21163
Mammalia	Vulpes vulpes	4440	0.511601
Mammalia	Phascolarctos cinereus	4765	0.272422
Mammalia	Procyon lotor	5075	0.315
Mammalia	Sarcophilus harrisii	5775	0.289608
Mammalia	Taxidea taxus	9000	0.3
Mammalia	Canis latrans	10000	0.29792
Mammalia	Canis mesomelas	10250	0.376585
Mammalia	Acinonyx jubatus	37900	0.213714
Mammalia	Priodontes maximus	45190	0.105594
Mammalia	Orycteropus afer	48000	0.183808
Mammalia	Panthera leo	98000	0.174798
Mammalia	Panthera tigris	137900	0.183231
Reptilia	Acanthodactylus boskianus	7.8	0.714478
Reptilia	Acanthodactylus erythrurus	9	0.542366
Reptilia	Acanthodactylus pardalis	9.7	0.761218
Reptilia	Acontias meleagris	7.3	0.175981
Reptilia	Alligator mississippiensis	150000	0.000800067
Reptilia	Amblyrhynchus cristatus	7406.53	0.00875118
Reptilia	Amphibolurus muricatus	46.7525	0.130592
Reptilia	Anolis acutus	5	0.516
Reptilia	Anolis carolinensis	10.5	0.196366
Reptilia	Anolis limifrons	1.4	0.284357
Reptilia	Blanus cinereus	2.4	0.454167
Reptilia	Boa constrictor	35283.3	0.00775538
Reptilia	Chalcides ocellatus	22.06	0.231641
Reptilia	Chelydra serpentina	10250	0.0188
Reptilia	Cnemidophorus murinus	85	0.153868
Reptilia	Cnemidophorus tigris	26	0.205385
Reptilia	Coluber constrictor	262	0.083626
Reptilia	Crotaphytus collaris	30	0.355023
Reptilia	Ctenotus labillarderi	8.9	0.111236
Reptilia	Diadophis punctatus	14.8	0.0804054
Reptilia	Egernia cunninghami	414.9	0.10901
Reptilia	Gerrhonotus multicarinatus	29	0.313089
Reptilia	Hemidactylus frenatus	6.3	0.203736
Reptilia	Klauberina riversiana	19	0.115789
Reptilia	Lacerta agilis	8.4	0.749426
Reptilia	Lacerta viridis	91.5	0.0472522
Reptilia	Lacerta vivipara	12	0.206079
Reptilia	Natrix natrix	37.5	0.267137
Reptilia	Phrynosoma m'calli	16	0.331164
Reptilia	Physignathus lesuerii	504	0.159921
Reptilia	Podarcis erhardii	13.6631	0.112261
Reptilia	Podarcis gaigeae	22.856	0.15755
Reptilia	Podarcis muralis	5.5	0.770197
Reptilia	Ptyodactylus hasselquistii	8.5	0.298209
Reptilia	Python molurus	33954.5	0.0237783
Reptilia	Python regius	830.5	0.0464539
Reptilia	Python reticulus	14326	0.0469468
Reptilia	Python sebae	16140	0.0352549
Reptilia	Sauromalus obesus	150	0.145533
Reptilia	Sceloporus graciosus	5	0.329883
Reptilia	Sceloporus occidentalis	29.1	0.0723353
Reptilia	Sceloporus olivaceus	13	0.684823
Reptilia	Sceloporus undulatus	3.8	0.368421
Reptilia	Sceloporus variabilis	15.7	1.69172
Reptilia	Scincella lateralis	3.9	0.157564
Reptilia	Sphenodon punctatus	430	0.0994419
Reptilia	Thamnophis proximus	31	0.338065
Reptilia	Tiliqua rugosa	617	0.155093
Reptilia	Tiliqua scincoides	493	0.157059
Reptilia	Uromastyx aegyptia	1909.3	0.012206
Reptilia	Urosaurus graciosus	11.2364	2.07407
Reptilia	Uta stansburiana	3.625	2.22345
Reptilia	Varanus gouldi	674	0.0867166
Reptilia	Vipera berus	63	0.286755
Reptilia	Xantusia vigilis	9	0.0590832

## Sheet: Figure 5d
Order	Taxon	Body mass (g)	Growth rate (g/day)
Reptilia	Alligator mississippiensis	150000	0.00016875
Reptilia	Anolis acutus	5	0.002
Reptilia	Boa constrictor	35283.3	3e-05
Reptilia	Callisaurus draconoides	39.7366	0.00517647
Reptilia	Chrysemys picta	350	0.000342857
Reptilia	Clemmys guttata	50.37	0.00235294
Reptilia	Cnemidophorus sexlineatus	6	0.0166667
Reptilia	Cnemidophorus tigris	26	0.00269231
Reptilia	Coluber constrictor	262	0.0006
Reptilia	Diadophis punctatus	14.8	0.0002
Reptilia	Emoia atrocostata	21.5278	0.00294118
Reptilia	Eumeces fasciatus	13.2	0.00136364
Reptilia	Gopherus agassizi	20000	0.0006
Reptilia	Heterodon platirhinos	182.986	0.0025
Reptilia	Iguana iguana	1500	0.00014
Reptilia	Liolaemus multiformis	22	0.000454545
Reptilia	Natrix erythrogaster	160	0.005375
Reptilia	Phrynoscma solace	48	0.005
Reptilia	Python molurus	33954.5	0.0004475
Reptilia	Python reticulus	14326	0.0004475
Reptilia	Python sebae	16140	0.00096
Reptilia	Sauromalus obesus	150	0.000875
Reptilia	Sceloporus graciosus	5	0.00333333
Reptilia	Sceloporus magister	80.6633	0.00214286
Reptilia	Sceloporus undulatus	3.8	0.00333333
Reptilia	Sphenodon punctatus	430	0.0001
Reptilia	Thamnophis sirtalis	150	0.0005
Reptilia	Uta stansburiana	3.625	0.008
Reptilia	Varanus griseus	647	0.000690881
Reptilia	Xantusia vigilis	9	0.000666667
Mammalia	Acomys cahirinus	45.2	0.05623
Mammalia	Aepyceros melampus	52500	0.0043
Mammalia	Ailurus fulgens	4325	0.009
Mammalia	Antechinus flavipes	46.5	0.0351
Mammalia	Antidorcas marsupialis	39000	0.0137
Mammalia	Antilocapra americana	46100	0.0083
Mammalia	Baiomys taylori	8	0.0425
Mammalia	Bassariscus astutus	1015	0.0215
Mammalia	Blarina brevicauda	21.6	0.188
Mammalia	Callimico goeldii	555	0.0097
Mammalia	Callithrix jacchus	255.2	0.0172
Mammalia	Canis latrans	13250	0.0183
Mammalia	Canis lupus	26625	0.0177
Mammalia	Canis mesomelas	10250	0.0149
Mammalia	Capra ibex	82500	0.005
Mammalia	Cervus elaphus	200000	0.006
Mammalia	Choloepus didactylus	6250	0.002
Mammalia	Clethrionomys glareolus	20.8	0.0809
Mammalia	Connochaetes taurinus	164500	0.0026
Mammalia	Crocidura leucodon	11	0.1
Mammalia	Crocidura russula	11.6	0.146
Mammalia	Crocuta crocuta	63000	0.0056
Mammalia	Cryptotis parva	5.5	0.134
Mammalia	Cynomys ludovicianus	1125	0.0111
Mammalia	Damaliscus pygargus	84500	0.0056
Mammalia	Diceros bicornis	1100000	0.0033
Mammalia	Didelphis virginiana	3000	0.0129
Mammalia	Dipodomys merriami	42	0.0368
Mammalia	Elephantulus rufescens	58	0.0481
Mammalia	Eliomys quercinus	82.5	0.0409
Mammalia	Equus burchellii	280000	0.0038
Mammalia	Erethizon dorsatum	8600	0.0079
Mammalia	Felis chaus	10000	0.0165
Mammalia	Galago senegalensis	192.2	0.0169
Mammalia	Gerbillus pyramidum	37	0.0329
Mammalia	Gorilla gorilla	139842	0.0008
Mammalia	Hylobates lar	6810	0.002
Mammalia	Ictonyx striatus	910	0.0361
Mammalia	Isoodon macrourus	1551	0.0145
Mammalia	Isoodon obesulus	700	0.0135
Mammalia	Leontopithecus rosalia	654.5	0.0077
Mammalia	Lepus europaeus	4175	0.0191
Mammalia	Loxodonta africana	4800000	0.0003
Mammalia	Lynx lynx	23000	0.0097
Mammalia	Macaca mulatta	8235	0.0012
Mammalia	Macropus fuliginosus	28250	0.0108
Mammalia	Macropus giganteus	49500	0.0066
Mammalia	Macropus parma	4250	0.01
Mammalia	Macropus robustus	30000	0.0038
Mammalia	Madoqua kirkii	5000	0.0124
Mammalia	Meles meles	13000	0.0196
Mammalia	Mephitis mephitis	3500	0.0143
Mammalia	Meriones unguiculatus	53.2	0.0324
Mammalia	Microcebus murinus	64.8	0.0362
Mammalia	Microtus arvalis	27.5	0.0561
Mammalia	Microtus ochrogaster	40	0.0666
Mammalia	Mustela putorius	809	0.0328
Mammalia	Mustela vison	925	0.0266
Mammalia	Neotoma floridana	291	0.0654
Mammalia	Ochotona princeps	100	0.0376
Mammalia	Octodon degus	235	0.0323
Mammalia	Odocoileus hemionus	57000	0.0057
Mammalia	Odocoileus virginianus	87000	0.007
Mammalia	Ovibos moschatus	315000	0.0041
Mammalia	Ovis canadensis	70275	0.0031
Mammalia	Pan troglodytes	44983.5	0.0007
Mammalia	Panthera leo	175000	0.0035
Mammalia	Panthera pardus	53750	0.0079
Mammalia	Papio hamadryas	18000	0.0026
Mammalia	Perameles gunnii	766	0.0142
Mammalia	Perodicticus potto	1225	0.0125
Mammalia	Perognathus longimembris	8	0.0766
Mammalia	Peromyscus leucopus	23	0.0456
Mammalia	Peromyscus maniculatus	20.5	0.0643
Mammalia	Peromyscus polionotus	14	0.0558
Mammalia	Phascolarctos cinereus	9300	0.0028
Mammalia	Pongo pygmaeus	64475	0.0009
Mammalia	Potamochoerus porcus	88000	0.0099
Mammalia	Potorous tridactylus	1430	0.0122
Mammalia	Procavia capensis	3600	0.0112
Mammalia	Procyon lotor	6000	0.0153
Mammalia	Proechimys semispinosus	500	0.0131
Mammalia	Psammomys obesus	212	0.0304
Mammalia	Puma concolor	63000	0.0061
Mammalia	Rangifer tarandus	101250	0.0047
Mammalia	Rattus lutreolus	115	0.0277
Mammalia	Rattus rattus	200	0.0207
Mammalia	Redunca fulvorufula	30000	0.0093
Mammalia	Rhabdomys pumilio	51	0.0361
Mammalia	Saguinus nigricollis	519.2	0.0079
Mammalia	Saguinus oedipus	445.5	0.0102
Mammalia	Sciurus carolinensis	533	0.0234
Mammalia	Sciurus niger	800	0.018
Mammalia	Sciurus vulgaris	600	0.021
Mammalia	Sigmodon hispidus	185	0.0362
Mammalia	Spermophilus lateralis	157.6	0.0411
Mammalia	Suncus etruscus	2.1	0.174
Mammalia	Suncus murinus	45.9	0.0643
Mammalia	Suricata suricatta	776	0.0161
Mammalia	Sus scrofa	180000	0.0095
Mammalia	Sylvilagus floridanus	1150	0.0243
Mammalia	Syncerus caffer	700000	0.0026
Mammalia	Tachyglossus aculeatus	4250	0.013
Mammalia	Tamias townsendii	75	0.0333
Mammalia	Tamiasciurus hudsonicus	200	0.0216
Mammalia	Taurotragus oryx	500000	0.0019
Mammalia	Thylogale billardierii	5000	0.0098
Mammalia	Tragelaphus scriptus	60000	0.0044
Mammalia	Trichosurus vulpecula	2395	0.0206
Mammalia	Ursus americanus	154250	0.0029
Mammalia	Ursus maritimus	475000	0.0022
Mammalia	Vicugna vicugna	50000	0.0057
Mammalia	Vulpes velox	2400	0.0315
Mammalia	Vulpes vulpes	8500	0.0177
Mammalia	Zapus hudsonius	18	0.0328

## Sheet: Figure 6a
Order	taxon	Lifespan (years)	msSMR
Mammalia	Acinonyx jubatus	12	0.213714
Mammalia	Acomys cahirinus	1.6	1.15836
Mammalia	Acomys russatus	3	0.836804
Mammalia	Ailurus fulgens	14	0.21163
Mammalia	antechinomys laniger	3.3	1.23667
Mammalia	antechinus flavipes	3.5	1.32274
Mammalia	antechinus stuartii	2	1.83023
Mammalia	antechinus swainsoni	2	1.15503
Mammalia	Aotus trivirgatus	20	0.514634
Mammalia	Aplodontia rufa	10	0.44
Mammalia	Apodemus sylvaticus	1	2.07038
Mammalia	Baiomys taylori	1.1	2.91862
Mammalia	bettongia penicillata	6	0.599055
Mammalia	Burramys parvus	4	1.01016
Mammalia	Canis latrans	14.5	0.29792
Mammalia	Canis mesomelas	10	0.376585
Mammalia	Cavia porcellus	14.8	0.496192
Mammalia	Cercartetus nanus	5	1.19065
Mammalia	Chinchilla lanigera	11.3	0.596112
Mammalia	Ctenomys talarum	2	1.10266
Mammalia	Cynomys ludovicianus	8	0.434666
Mammalia	Dasycercus cristicauda	7	0.63126
Mammalia	Dasypus novemcinctus	15	0.353974
Mammalia	Dasyuroides byrnei	4	1.04673
Mammalia	Dasyurus geoffroii	5	0.516319
Mammalia	Dasyurus hallucatus	3	0.528785
Mammalia	Didelphis marsupialis	2	0.625338
Mammalia	Didelphis virginiana	3	0.39991
Mammalia	Dipodomys merriami	4	1.25224
Mammalia	Dipodomys ordii	2	1.90914
Mammalia	Elephantulus myurus	1.1	1.18472
Mammalia	Elephantulus rufescens	1.6	1.15353
Mammalia	Eligmodontia typus	0.7	2.01761
Mammalia	Erinaceus europaeus	7	0.680484
Mammalia	Erinaceus europaeus	7	0.420571
Mammalia	Galago senegalensis	16	0.725026
Mammalia	Galea musteloides	1.3	0.881412
Mammalia	Galerella sanguinea	10	0.734695
Mammalia	Geomys bursaris	4	0.954558
Mammalia	Georychus capensis	3	0.699864
Mammalia	Gerbillus gerbillus	2.25	1.55331
Mammalia	Gerbillus pyramidum	2.25	2.67676
Mammalia	Herpestes auropunctatus	6.75	0.550196
Mammalia	Isoodon macrourus	2	0.459723
Mammalia	isoodon obesulus	3.5	0.47365
Mammalia	Lutreolina crassicaudata	3	0.627701
Mammalia	Macrotis lagotis	7.2	0.492324
Mammalia	marmosa robinsoni	2	1.20975
Mammalia	Martes americana	13	0.61871
Mammalia	Meriones unguiculatus	3	1.41861
Mammalia	Metachirus nudicaudatus	2	0.831829
Mammalia	Micromys minutus	1	2.77342
Mammalia	Microtus agrestis	1.66	2.65141
Mammalia	Microtus arvalis	1.66	2.5
Mammalia	Microtus guentheri	0.5	1.77411
Mammalia	Microtus ochrogaster	1	1.65198
Mammalia	Microtus pennsylvanicus	1	1.86635
Mammalia	Monodelphis brevicaudata	1	0.968364
Mammalia	Muscardinus avellanarius	4	3.36447
Mammalia	Mustela erminea	4.5	1.11429
Mammalia	Mustela vison	10	0.667314
Mammalia	Nannospalax spp.	4.5	0.75809
Mammalia	Napaeozapus insignis	4	1.99606
Mammalia	Nycticebus coucang	14	0.317669
Mammalia	Ochrotomys nuttalli	2.5	1.64344
Mammalia	Octodon degus	4	0.755021
Mammalia	Ondatra zibethicus	3	0.680959
Mammalia	Ornithorhynchus anatinus	17	0.292081
Mammalia	Orycteropus afer	23	0.183808
Mammalia	Otomys irroratus	2	0.867129
Mammalia	Panthera leo	15	0.174798
Mammalia	Panthera tigris	26	0.183231
Mammalia	Perameles gunni	3	0.807548
Mammalia	Perameles nasuta	3	0.59636
Mammalia	Perodicticus potto	10	0.326163
Mammalia	Perognathus longimembris	4.3	1.5759
Mammalia	Peromyscus leucopus	2.1	2.14473
Mammalia	Peromyscus maniculatus	2	2.09024
Mammalia	Phascogale tapoatafa	3.5	0.880342
Mammalia	Phascolarctos cinereus	13	0.272422
Mammalia	Phenacomys intermedius	4	3.16253
Mammalia	Philander opossum	2.5	0.564931
Mammalia	Planigale tenuirostris	3	2.28324
Mammalia	Potorous tridactylus	7	0.363698
Mammalia	Priodontes maximus	15	0.105594
Mammalia	Procavia capensis	8.5	0.304954
Mammalia	Procyon lotor	16	0.315
Mammalia	Proechimys semispinosus	4.4	0.636466
Mammalia	Pseudocheirus peregrinus	5	0.500079
Mammalia	Rattus fuscipes	3.8	1.17495
Mammalia	Rattus lutreolus	2.4	0.663439
Mammalia	Reithrodontomys megalotis	1.5	2.83023
Mammalia	Rhabdomys pumilio	1.6	0.898228
Mammalia	Sarcophilus harrisii	7	0.289608
Mammalia	Scalopus aquaticus	3	1.73389
Mammalia	Sciurus carolinensis	12.5	0.781355
Mammalia	Sigmodon hispidus	2.5	1.42878
Mammalia	Sminthopsis crassicaudata	1.3	2.05245
Mammalia	Spalax ehrenbergi	3	1.22213
Mammalia	Spermophilus citellus	6	1.0004
Mammalia	Spermophilus lateralis	7	1.08477
Mammalia	Spermophilus spp.	11	0.52119
Mammalia	Suricata suricata	15	0.435136
Mammalia	Tachyglossus aculeatus	48	0.215485
Mammalia	Tamias minimus	0.66	1.63595
Mammalia	Tamias striatus	3	1.01415
Mammalia	Tamiasciurus hudsonicus	7	1.08383
Mammalia	Tarsipes rostratus	1.5	3.35166
Mammalia	Taxidea taxus	14	0.3
Mammalia	Thomomys bottae	4.5	1.03296
Mammalia	Thomomys talpoides	1.6	1.60204
Mammalia	Tolypeutes matacus	15	0.303519
Mammalia	Trichosurus vulpecula	10	0.448732
Mammalia	Tupaia glis	4	0.842781
Mammalia	Vulpes vulpes	15	0.511601
Mammalia	Xerospermophilus mohavensis	5	0.521194
Mammalia	Zapus hudsonicus	3	1.47048
Reptilia	Acanthodactylus boskianus	9	0.714478
Reptilia	Acanthodactylus erythrurus	2.1	0.542366
Reptilia	Acanthodactylus pardalis	4	0.761218
Reptilia	Acontias meleagris	3.9	0.175981
Reptilia	Alligator mississippiensis	73.1	0.000800067
Reptilia	Amblyrhynchus cristatus	28	0.00875118
Reptilia	Amphibolurus muricatus	9.9	0.130592
Reptilia	Anolis acutus	1.6	0.516
Reptilia	Anolis carolinensis	7.1	0.196366
Reptilia	Anolis limifrons	1	0.284357
Reptilia	Blanus cinereus	0.7	0.454167
Reptilia	Boa constrictor	40.4	0.00775538
Reptilia	Chalcides ocellatus	8.9	0.231641
Reptilia	Chelydra serpentina	47	0.0188
Reptilia	Cnemidophorus murinus	5	0.153868
Reptilia	Cnemidophorus tigris	7.8	0.205385
Reptilia	Coluber constrictor	10	0.083626
Reptilia	Crotaphytus collaris	10	0.355023
Reptilia	Ctenotus labillarderi	7	0.111236
Reptilia	Diadophis punctatus	10	0.0804054
Reptilia	Egernia cunninghami	20	0.10901
Reptilia	Gerrhonotus multicarinatus	5	0.313089
Reptilia	Hemidactylus frenatus	4	0.203736
Reptilia	Klauberina riversiana	9.9	0.115789
Reptilia	Lacerta agilis	12	0.749426
Reptilia	Lacerta viridis	10	0.0472522
Reptilia	Lacerta vivipara	12	0.206079
Reptilia	Natrix natrix	9	0.267137
Reptilia	Phrynosoma m'calli	9	0.331164
Reptilia	Physignathus lesuerii	6	0.159921
Reptilia	Podarcis erhardii	5	0.112261
Reptilia	Podarcis gaigeae	5	0.15755
Reptilia	Podarcis muralis	5	0.770197
Reptilia	Ptyodactylus hasselquistii	3.4	0.298209
Reptilia	Python molurus	15.8	0.0237783
Reptilia	Python regius	8.7	0.0464539
Reptilia	Python reticulus	21.3	0.0469468
Reptilia	Python sebae	18	0.0352549
Reptilia	Sauromalus obesus	39	0.145533
Reptilia	Sceloporus graciosus	8	0.329883
Reptilia	Sceloporus occidentalis	5	0.0723353
Reptilia	Sceloporus olivaceus	3.8	0.684823
Reptilia	Sceloporus undulatus	4	0.368421
Reptilia	Sceloporus variabilis	1.5	1.69172
Reptilia	Scincella lateralis	4	0.157564
Reptilia	Sphenodon punctatus	91	0.0994419
Reptilia	Thamnophis proximus	9	0.338065
Reptilia	Tiliqua rugosa	20.8	0.155093
Reptilia	Tiliqua scincoides	30	0.157059
Reptilia	Uromastyx aegyptia	33	0.012206
Reptilia	Urosaurus graciosus	5	2.07407
Reptilia	Uta stansburiana	4.8	2.22345
Reptilia	Varanus gouldi	7.8	0.0867166
Reptilia	Vipera berus	19	0.286755
Reptilia	Xantusia vigilis	11	0.0590832

## Sheet: Figure 6b
Order	Taxon	Lifespan (years)	Growth rate (k)
Mammalia	Acomys cahirinus	1.6	0.05623
Mammalia	Aepyceros melampus	9	0.0043
Mammalia	Ailurus fulgens	14	0.009
Mammalia	Antechinus flavipes	3.5	0.0351
Mammalia	Antidorcas marsupialis	20	0.0137
Mammalia	Antilocapra americana	9	0.0083
Mammalia	Baiomys taylori	1.1	0.0425
Mammalia	Bassariscus astutus	7	0.0215
Mammalia	Blarina brevicauda	2.2	0.188
Mammalia	Callimico goeldii	9	0.0097
Mammalia	Callithrix jacchus	12	0.0172
Mammalia	Canis latrans	14.5	0.0183
Mammalia	Canis lupus	16	0.0177
Mammalia	Canis mesomelas	10	0.0149
Mammalia	Capra ibex	16	0.005
Mammalia	Cervus elaphus	16.1	0.006
Mammalia	Choloepus didactylus	25	0.002
Mammalia	Clethrionomys glareolus	1.25	0.0809
Mammalia	Connochaetes taurinus	21	0.0026
Mammalia	Crocidura leucodon	2.9	0.1
Mammalia	Crocidura russula	1.5	0.146
Mammalia	Crocuta crocuta	19	0.0056
Mammalia	Cryptotis parva	1.8	0.134
Mammalia	Cynomys ludovicianus	8	0.0111
Mammalia	Damaliscus pygargus	10	0.0056
Mammalia	Diceros bicornis	40	0.0033
Mammalia	Didelphis virginiana	3	0.0129
Mammalia	Dipodomys merriami	4	0.0368
Mammalia	Elephantulus rufescens	1.6	0.0481
Mammalia	Eliomys quercinus	2.17	0.0409
Mammalia	Equus burchellii	22	0.0038
Mammalia	Erethizon dorsatum	18	0.0079
Mammalia	Felis chaus	14	0.0165
Mammalia	Galago senegalensis	16	0.0169
Mammalia	Gerbillus pyramidum	2.25	0.0329
Mammalia	Gorilla gorilla	43	0.0008
Mammalia	Hylobates lar	20	0.002
Mammalia	Ictonyx striatus	5	0.0361
Mammalia	Isoodon macrourus	2	0.0145
Mammalia	Isoodon obesulus	3.5	0.0135
Mammalia	Leontopithecus rosalia	12	0.0077
Mammalia	Lepus europaeus	13	0.0191
Mammalia	Loxodonta africana	65	0.0003
Mammalia	Lynx lynx	17	0.0097
Mammalia	Macaca mulatta	28	0.0012
Mammalia	Macropus fuliginosus	20	0.0108
Mammalia	Macropus giganteus	20	0.0066
Mammalia	Macropus parma	8	0.01
Mammalia	Macropus robustus	22	0.0038
Mammalia	Madoqua kirkii	5	0.0124
Mammalia	Meles meles	15	0.0196
Mammalia	Mephitis mephitis	6	0.0143
Mammalia	Meriones unguiculatus	0.6	0.0324
Mammalia	Microcebus murinus	10	0.0362
Mammalia	Microtus arvalis	1.66	0.0561
Mammalia	Microtus ochrogaster	1	0.0666
Mammalia	Mustela putorius	6	0.0328
Mammalia	Mustela vison	10	0.0266
Mammalia	Neotoma floridana	3	0.0654
Mammalia	Ochotona princeps	4.3	0.0376
Mammalia	Octodon degus	4	0.0323
Mammalia	Odocoileus hemionus	22	0.0057
Mammalia	Odocoileus virginianus	19	0.007
Mammalia	Ovibos moschatus	23	0.0041
Mammalia	Ovis canadensis	19	0.0031
Mammalia	Pan troglodytes	55	0.0007
Mammalia	Panthera leo	15	0.0035
Mammalia	Panthera pardus	23.2	0.0079
Mammalia	Papio hamadryas	27	0.0026
Mammalia	Perameles gunnii	3	0.0142
Mammalia	Perodicticus potto	10	0.0125
Mammalia	Perognathus longimembris	4.3	0.0766
Mammalia	Peromyscus leucopus	2.1	0.0456
Mammalia	Peromyscus maniculatus	2	0.0643
Mammalia	Peromyscus polionotus	1	0.0558
Mammalia	Phascolarctos cinereus	12	0.0028
Mammalia	Pongo pygmaeus	58	0.0009
Mammalia	Potamochoerus porcus	15	0.0099
Mammalia	Potorous tridactylus	7	0.0122
Mammalia	Procavia capensis	10	0.0112
Mammalia	Procyon lotor	16	0.0153
Mammalia	Proechimys semispinosus	4.4	0.0131
Mammalia	Psammomys obesus	3	0.0304
Mammalia	Puma concolor	9	0.0061
Mammalia	Rangifer tarandus	4.6	0.0047
Mammalia	Rattus lutreolus	2.4	0.0277
Mammalia	Rattus rattus	3	0.0207
Mammalia	Redunca fulvorufula	12	0.0093
Mammalia	Rhabdomys pumilio	1.6	0.0361
Mammalia	Saguinus nigricollis	13	0.0079
Mammalia	Saguinus oedipus	13	0.0102
Mammalia	Sciurus carolinensis	12.5	0.0234
Mammalia	Sciurus niger	12.6	0.018
Mammalia	Sciurus vulgaris	12	0.021
Mammalia	Sigmodon hispidus	2.5	0.0362
Mammalia	Spermophilus lateralis	7	0.0411
Mammalia	Suncus etruscus	1	0.174
Mammalia	Suncus murinus	3	0.0643
Mammalia	Suricata suricatta	15	0.0161
Mammalia	Sus scrofa	10	0.0095
Mammalia	Sylvilagus floridanus	5	0.0243
Mammalia	Syncerus caffer	18	0.0026
Mammalia	Tachyglossus aculeatus	48	0.013
Mammalia	Tamias townsendii	3	0.0333
Mammalia	Tamiasciurus hudsonicus	8	0.0216
Mammalia	Taurotragus oryx	16	0.0019
Mammalia	Thylogale billardierii	7	0.0098
Mammalia	Tragelaphus scriptus	14	0.0044
Mammalia	Trichosurus vulpecula	10	0.0206
Mammalia	Ursus americanus	33	0.0029
Mammalia	Ursus maritimus	30	0.0022
Mammalia	Vicugna vicugna	13	0.0057
Mammalia	Vulpes velox	9	0.0315
Mammalia	Vulpes vulpes	15	0.0177
Mammalia	Zapus hudsonius	4	0.0328
Reptilia	Alligator mississippiensis	73.1	0.00016875
Reptilia	Anolis acutus	1.6	0.002
Reptilia	Boa constrictor	40.4	3e-05
Reptilia	Callisaurus draconoides	5.9	0.00517647
Reptilia	Chrysemys picta	61	0.000342857
Reptilia	Clemmys guttata	110	0.00235294
Reptilia	Cnemidophorus sexlineatus	7.8	0.0166667
Reptilia	Cnemidophorus tigris	7.8	0.00269231
Reptilia	Coluber constrictor	10	0.0006
Reptilia	Diadophis punctatus	10	0.0002
Reptilia	Emoia atrocostata	3.5	0.00294118
Reptilia	Eumeces fasciatus	8	0.00136364
Reptilia	Gopherus agassizi	56	0.0006
Reptilia	Heterodon platirhinos	9.1	0.0025
Reptilia	Iguana iguana	41.5	0.00014
Reptilia	Liolaemus multiformis	9	0.000454545
Reptilia	Natrix erythrogaster	8.9	0.005375
Reptilia	Phrynoscma solace	8	0.005
Reptilia	Python molurus	34.2	0.0004475
Reptilia	Python reticulus	21.3	0.0004475
Reptilia	Python sebae	18	0.00096
Reptilia	Sauromalus obesus	39	0.000875
Reptilia	Sceloporus graciosus	8	0.00333333
Reptilia	Sceloporus magister	6	0.00214286
Reptilia	Sceloporus undulatus	4	0.00333333
Reptilia	Sphenodon punctatus	91	0.0001
Reptilia	Thamnophis sirtalis	14	0.0005
Reptilia	Uta stansburiana	4.8	0.008
Reptilia	Varanus griseus	14	0.000690881
Reptilia	Xantusia vigilis	11	0.000666667

## Sheet: Figure 7b
Order	Taxon	Body mass (g)	Qi
Fossil	Morganucodon watsoni	25	3.82917e-07
mammalia	Sorex minimutissimus	2.7	1e-05
mammalia	Sorex minutus	4.5	6.3731e-06
mammalia	Micromys minutus	6	1.46772e-05
mammalia	Sicista betulina	7.9	2.58994e-05
mammalia	Sorex araneus	10	7.15893e-06
mammalia	Neomys fodiens	14.5	2.564e-05
mammalia	Mus musculus	21.4	2e-05
mammalia	Microtus levis	26.8	2.25493e-06
mammalia	Apodemus flavicolis	26.9	3.14435e-05
mammalia	Peromyscus truei	27.5	1.09838e-05
mammalia	myodes rutilis	30.62	1.6085e-05
mammalia	Rattus fuscipes greyii	76	8.24078e-06
mammalia	Dasyuroides byrnei	92	1.75547e-06
mammalia	Rattus lutreolus	109	3.36448e-06
mammalia	Petaurus breviceps	127	3.70367e-06
mammalia	macroderma gigas	148	8.03273e-07
mammalia	Leporillus conditor	315	9.64407e-06
mammalia	Ornithorhyncus anatinus	693	4.08805e-06
mammalia	Isoodon obesulus	717	2.91277e-05
mammalia	perameles gunnii	837	4.90365e-06
mammalia	Pseudocheirus peregrinus	916	1.53063e-06
mammalia	potorous tridactylus	976	2.8227e-06
mammalia	Bettongia penicillata	1018	1.73264e-05
mammalia	Oryctolagus cuniculus	1590	1.2033e-05
mammalia	Tachyglossus aculeatus	2725	1.08138e-05
mammalia	Aepyprymnus rufescens	2820	3.06833e-05
mammalia	Lepus capensis	3030	2.36509e-05
mammalia	Vulpes vulpes	4440	6.87675e-05
mammalia	felis catus	4600	1.47526e-05
mammalia	Phascolarctos cinereus	4765	4.15811e-05
mammalia	Macropus agilis	12000	2.81225e-05
mammalia	Macropus parryi	12000	3.06032e-05
mammalia	Canis familiaris dingo	20000	4.12517e-06
mammalia	Ovis aries	21150	0.000336672
mammalia	Gazella dorcos	21370	0.000107955
mammalia	Vombatus ursinus	22500	6.09432e-05
mammalia	Macropus robustus	29300	0.000281203
mammalia	Lasiorhinus latifrons	29917	3.46251e-05
mammalia	Mucropus fuliginosus	30000	0.000255186
mammalia	Macropus rufus	32490	0.000123214
mammalia	panthera pardus	41400	0.000215507
mammalia	Capra hircus	45000	0.000270227
mammalia	Sus scrofa	55300	0.000204517
mammalia	Dama dama	70000	0.000327054
mammalia	Arctocephalus pusillus doriferus	75000	0.00108147
mammalia	Lama glama	100000	0.00072342
mammalia	Equus asinus	177500	0.00542972
mammalia	Lobodon carcinophagus	215000	0.00627614
mammalia	Bos taurus	225000	0.000934957
mammalia	Ursus arctos	233000	0.000346176
mammalia	Alces alces	325000	0.00149806
mammalia	Hydrurga leptonyx	380000	0.000349999
mammalia	Camelus dromedarius	402000	0.000863728
mammalia	Equus caballus	675000	0.0244653
mammalia	Giraffa camelopardalis	750000	0.00399476
mammalia	Elephas maximus	4545400	0.0246623
reptilia	Brachylophus vitiensis	345	1.4712e-07
reptilia	Caretta caretta	13000	5.00257e-06
reptilia	Chelodina mydas	115000	7.4523e-05
reptilia	Chelodina rugosa	2146	1.31107e-06
reptilia	Chlamydosaurus kingii	635	3.52134e-08
reptilia	Corucia zebrata	1014	3.88704e-07
reptilia	Crocodylus johnsoni	16385	2.67361e-05
reptilia	Crocodylus porosus	470000	0.000355442
reptilia	Ctenophorus nuchalis	37	9.70599e-08
reptilia	Egernia cunninghami	261	2.9697e-07
reptilia	Emydura krefftii	1300	2.41909e-06
reptilia	Moloch horridus	31	4.39058e-07
reptilia	Nephrurus levis	11	1.00845e-07
reptilia	Physignathus lesueurii	504	4.49613e-07
reptilia	Tiliqua multifasciata	204	2.63887e-07
reptilia	Tiliqua nigrolutea	800	5.09919e-07
reptilia	Tiliqua rugosa	609	9.5987e-08
reptilia	Tliqua scincoides	493	7.17646e-07
reptilia	Varanus giganteus	5333	1.55427e-06
reptilia	Varanus gouldii	443	3.99368e-05
reptilia	Varanus indicus	1287	2.16658e-05
reptilia	Varanus komodoensis	12000	0.000281556
reptilia	Varanus mertensi	1121	5.47876e-05
reptilia	Varanus panoptes	2317	2.52219e-05
reptilia	Varanus spenceri	6000	0.000100701
reptilia	Varanus varius	6343	7.6829e-06

## Sheet: SI Figure 3
Taxon	Specimen	Observer 1 increment count	Observer 2 increment count	Observer 3 increment count
Morganucodon	NHMUK PV M 104126	5	6	5
Morganucodon	NHMUK PV M 104127	14	14	14
Morganucodon	NHMUK PV M 104128	5	5	5
Morganucodon	NHMUK PV M 104129	9	5	6
Morganucodon	NHMUK PV M 104130	5	5	5
Morganucodon	NHMUK PV M 104131	4	3	3
Morganucodon	NHMUK PV M 104132	4	3	4
Morganucodon	NHMUK PV M 104133	3	3	3
Morganucodon	NHMUK PV M 104134	4	4	4
Morganucodon	NHMUK PV M 104135	5	5	5
Morganucodon	NHMUK PV M 104136	2	2	2
Morganucodon	NHMUK PV M 104137	5	3	4
Morganucodon	NHMUK PV M 104138	10	10	9
Morganucodon	NHMUK PV M 27312	1	1	1
Morganucodon	NHMUK PV M 92528	3	2	3
Morganucodon	NHMUK PV M 95790	8	8	8
Morganucodon	NHMUK PV M 95805	8	4	8
Morganucodon	NHMUK PV M 95809	3	2	3
Morganucodon	NHMUK PV M 95810	5	6	5
Morganucodon	NHMUK PV M 96075	8	8	8
Morganucodon	NHMUK PV M 96085	3	2	3
Morganucodon	NHMUK PV M 96086	4	3	4
Morganucodon	NHMUK PV M 96141	5	5	3
Morganucodon	NHMUK PV M 96380	4	4	4
Morganucodon	NHMUK PV M 96396	4	4	4
Morganucodon	NHMUK PV M 96406	2	2	2
Morganucodon	NHMUK PV M 96413	5	5	5
Morganucodon	NHMUK PV M 96418	7	6	7
Morganucodon	NHMUK PV M 96441	5	3	5
Morganucodon	NHMUK PV M 96444	3	3	3
Morganucodon	NHMUK PV M 96463	6	6	6
Morganucodon	NHMUK PV M 96464	4	4	4
Morganucodon	NHMUK PV M 96474	4	4	5
Morganucodon	NHMUK PV M 96476	5	5	5
Morganucodon	NHMUK PV M 96490	3	3	3
Kuehneotherium	NHMUK PV M 20982	5	6	5
Kuehneotherium	NHMUK PV M 20990	3	3	3
Kuehneotherium	NHMUK PV M 21069	6	6	6
Kuehneotherium	NHMUK PV M 21080	5	5	4
Kuehneotherium	NHMUK PV M 21081	2	2	2
Kuehneotherium	NHMUK PV M 27257	4	3	4
Kuehneotherium	NHMUK PV M 27273	5	4	5
Kuehneotherium	NHMUK PV M 27301	2	2	2
Kuehneotherium	NHMUK PV M 27305	2	2	2
Kuehneotherium	NHMUK PV M 27308	6	6	5
Kuehneotherium	NHMUK PV M 27344	6	5	5
Kuehneotherium	NHMUK PV M 27436	4	4	4
Kuehneotherium	NHMUK PV M 27443	4	4	4
Kuehneotherium	NHMUK PV M 27505	6	6	5
Kuehneotherium	NHMUK PV M 27520	5	5	5
Kuehneotherium	NHMUK PV M 27529	5	5	5
Kuehneotherium	NHMUK PV M 27537	5	5	5
Kuehneotherium	NHMUK PV M 27538	6	6	6
Kuehneotherium	NHMUK PV M 27545	6	6	6
Kuehneotherium	NHMUK PV M 27550	4	5	5
Kuehneotherium	NHMUK PV M 27628	5	4	5
Kuehneotherium	NHMUK PV M 27653	9	9	9
Kuehneotherium	NHMUK PV M 27745	6	7	6
Kuehneotherium	NHMUK PV M 27816	3	3	3
Kuehneotherium	UCMZ Sy 106	8	8	8
Kuehneotherium	UCMZ Sy 121	4	4	3
Kuehneotherium	UCMZ Sy 141	9	9	9

## Sheet: SI Figure 4
Order	Taxon	Body mass (g)	Wild lifespan (years)	Captive lifespan (years)
Mammalia	Acinonyx jubatus	37900	12	19
Mammalia	Acomys cahirinus	42	1.6	5
Mammalia	Acomys russatus	55.4	3	3.8
Mammalia	Aepyceros melampus	52500	9	17.4
Mammalia	Ailuropoda melanoleceuca	125000	26	30
Mammalia	Ailurus fulgens	4325	14	13.4
Mammalia	Alcelaphus buselaphus	159000	20	19
Mammalia	Alces alces	325000	27	18.4
Mammalia	Alouatta palliata	4670	20	24
Mammalia	Alouatta seniculus	6543	25	22.8
Mammalia	Antechinomys laniger	25.8	3.3	3
Mammalia	Antechinus flavipes	46.5	3.5	3.9
Mammalia	Antechinus stuartii	25	2	5.4
Mammalia	Antechinus swainsoni	66.9	2	3.3
Mammalia	Antidorcas marsupialis	39000	20	19
Mammalia	Antilocapra americana	46100	10	12
Mammalia	Antilope cervicapra	37500	18	23.9
Mammalia	Aotus trivirgatus	820	20	25.3
Mammalia	Aplodontia rufa	630	10	6
Mammalia	Apodemus agrarius	21.2	1.5	4
Mammalia	Apodemus sylvaticus	23.9	1	4.4
Mammalia	Arctocebus calabarensis	206	9.5	13
Mammalia	Arvicola amphibius	94.7	2	2.5
Mammalia	Atelerix frontalis	555	4	6
Mammalia	Baiomys taylori	7.2	1.1	3
Mammalia	Bassariscus astutus	1015	7	14.3
Mammalia	Bettongia penicillata	1018	6	18.8
Mammalia	Bison bonasus	610000	20	26.4
Mammalia	Blarina brevicauda	21.6	2.2	2.2
Mammalia	Burramys parvus	44.3	4	6
Mammalia	Callimico goeldii	555	9	17.9
Mammalia	Callithrix jacchus	190	12	16
Mammalia	Canis latrans	10000	14.5	20
Mammalia	Canis lupus	26625	16	20
Mammalia	Canis mesomelas	10250	10	14
Mammalia	Capra ibex	82500	16	22.3
Mammalia	Castor fiber	25000	24	25
Mammalia	Cavia porcellus	629	14.8	12
Mammalia	Ceratotherium simum	2175000	50	45
Mammalia	Cercartetus nanus	64.8	5	8
Mammalia	Cercocebus albigena	9318	21	32.7
Mammalia	Cercocebus atys	8600	18	26.8
Mammalia	Cercocebus torquatus	9493	20.5	27
Mammalia	Cercopithecus diana	4550	34.8	37.3
Mammalia	Cervus elaphus	67000	16.1	24.7
Mammalia	Chaetodipus formosus	15.1	4	7.1
Mammalia	Chinchilla lanigera	426	11.3	17.2
Mammalia	Choloepus didactylus	6250	25	27.8
Mammalia	Clethrionomys glareolus	20.8	1.25	4.9
Mammalia	Colobus polykomos	9525	30.5	27.5
Mammalia	Connochaetes taurinus	164500	21	21.5
Mammalia	Cratogeomys castanops	270	2.6	4.7
Mammalia	Crocidura leucodon	11	2.9	2.9
Mammalia	Crocidura russula	10.8	1.5	4
Mammalia	Crocuta crocuta	63000	19	41.1
Mammalia	Cryptotis parva	6.3	1.8	3.5
Mammalia	Cynomys ludovicianus	1112	8	8.5
Mammalia	Damaliscus dorcas	84500	21.4	17
Mammalia	Damaliscus pygargus	84500	10	23
Mammalia	Dasycercus cristicauda	91	7	6
Mammalia	Dasypus novemcinctus	3510	15	22.3
Mammalia	Dasyuroides byrnei	91.7	4	6.3
Mammalia	Dasyurus geoffroii	1327	5	3
Mammalia	Dasyurus hallucatus	571	3	5.9
Mammalia	Diceros bicornis	1100000	40	45
Mammalia	Didelphis marsupialis	1244	2	4.2
Mammalia	Didelphis virginiana	2847	3	6.6
Mammalia	Dipodomys heermani	63.3	3	7
Mammalia	Dipodomys ordii	47.8	2	9.8
Mammalia	Echinops telfairi	116.4	1.2	13
Mammalia	Elaphurus davidianus	186500	23.3	27.5
Mammalia	Elephantulus myurus	62.97	1.1	9.3
Mammalia	Elephantulus rufescens	53	1.6	6
Mammalia	Elephas maximus	3672000	70	80
Mammalia	Eligmodontia typus	17.5	0.7	0.8
Mammalia	Eliomys quercinus	82.5	2.17	5.5
Mammalia	Enhydra lutris	26833	23	19
Mammalia	Equus burchellii	300000	22	40
Mammalia	Equus zebra	300000	24	33.2
Mammalia	Erethizon dorsatum	8600	18	23.4
Mammalia	Erinaceus europaeus	750	7	11.7
Mammalia	Felis chaus	10000	14	20
Mammalia	Fukomys damarensis	131.3	8.5	15.5
Mammalia	Galago senegalensis	192.2	16	17
Mammalia	Galea musteloides	322	1.3	1.8
Mammalia	Galerella sanguinea	519.6	10	12.6
Mammalia	Geocapromys ingrahami	775	8	9
Mammalia	Geomys bursaris	197	4	7.2
Mammalia	Georychus capensis	195	3	11.2
Mammalia	Gerbillus gerbillus	29.7	2.25	5.9
Mammalia	Gerbillus pyramidum	37	2.25	8.2
Mammalia	Giraffa camelopardalis	800000	26	36.2
Mammalia	Glis glis	174.4	9	8.7
Mammalia	Gorilla gorilla	139842	43	54
Reptilia	Acontias meleagris	7.3	3.9	3.9
Reptilia	Amblyrhynchus cristatus	7406.5	28	6.4
Reptilia	Anolis carolinensis	10.5	7.1	7.2
Reptilia	Aspidoscelis deppei	23.7	2	6
Reptilia	Basiliscus basiliscus	554	7	12.8
Reptilia	Blanus cinereus	2.4	0.7	16
Reptilia	Boa constrictor	35283	40.4	40.4
Reptilia	Boaedon fuliginosus	315.1	9	7
Reptilia	Caimen latirostris	60000	22	22
Reptilia	Chalcides ocellatus	22.06	8.9	14
Reptilia	Chlamydosarus kingi	620.8	6	15
Reptilia	Cnemidophorus murinus	85	5	7.8
Reptilia	Cnemidophorus sexlineatus	6	7.8	6
Reptilia	Coleonyx brevis	5.4	5	11
Reptilia	Coluber constrictor	262	10	20.2
Mammalia	Gymnobelideus leadbeateri	166	7.5	9
Mammalia	Herpestes auropunctatus	611	6.75	16.6
Mammalia	Hyaena brunnea	42250	12	13
Mammalia	Hylobates lar	6810	20	40
Mammalia	Hylobates syndactylus	10900	25	38
Mammalia	Ictonyx striatus	910	5	13.3
Mammalia	Isoodon macrourus	1551	2	6.8
Mammalia	Isoodon obesulus	717	3.5	6.5
Mammalia	Kobus ellipsiprymnus	175333	18.5	18.7
Mammalia	Lagorchestes conspicillatus	2660	6	8.8
Mammalia	Lemur catta	2555	27.1	30
Mammalia	Leontopithecus rosalia	654.5	12	24.8
Mammalia	Lepus americanus	1603	5	5.4
Mammalia	Lepus europaeus	4175	13	10.7
Mammalia	Litocranius walleri	43500	8	13
Mammalia	Loxodonta africana	4800000	65	80
Mammalia	Lutreolina crassicaudata	812	3	3
Mammalia	Lycaon pictus	8750	11	17
Mammalia	Lynx lynx	23000	17	26.8
Mammalia	Macaca arctoides	9275	30	24
Mammalia	Macaca mulatta	8235	28	35
Mammalia	Macaca sinica	4370	30	35
Mammalia	Macaca sylvanus	10875	22	17
Mammalia	Macropus fuliginosus	28250	20	23.2
Mammalia	Macropus giganteus	49500	20	24
Mammalia	Macropus parma	4250	8	15.9
Mammalia	Macropus robustus	30000	18.5	19.6
Mammalia	Macropus rufogriseus	16200	18.5	15.2
Mammalia	Macropus rufus	55000	22	16.3
Mammalia	Macrotis lagotis	1246	7.2	7.2
Mammalia	Madoqua kirkii	5000	5	10
Mammalia	Marmosa murina	26	1	3.6
Mammalia	Marmosa robinsoni	122	2	5
Mammalia	Marmota marmota	3500	15	18
Mammalia	Martes americana	966.5	13	17
Mammalia	Martes pennanti	3175	10	10
Mammalia	Meles meles	13000	15	16.2
Mammalia	Mellivora capensis	10000	26.4	26.5
Mammalia	Mephitis mephitis	3500	6	10
Mammalia	Meriones unguiculatus	53.2	3	2
Mammalia	Metachirus nudicaudatus	336	2	4
Mammalia	Microcebus murinus	64.8	10	14
Mammalia	Microcebus rufus	55.5	8	12
Mammalia	Micromys minutus	7.6	1	4
Mammalia	Microtus agrestis	25	1.66	3.3
Mammalia	Microtus arvalis	27.5	1.66	3
Mammalia	Microtus guentheri	43.8	0.5	3.9
Mammalia	Microtus ochrogaster	48.2	1	5.3
Mammalia	Monodelphis brevicaudata	91.5	1	3.9
Mammalia	Muscardinus avellanarius	23.5	4	6
Mammalia	Mustela erminea	125.5	4.5	12.5
Mammalia	Mustela lutreola	590	10	8.4
Mammalia	Mustela putorius	809	6	14
Mammalia	Mustela vison	660	10	11.4
Mammalia	Myodes glareolus	21.5	2	4.9
Mammalia	Neotoma floridana	291	3	8.6
Mammalia	Nycticebus coucang	1129	14	26.5
Mammalia	Ochotona princeps	109	4.3	7
Mammalia	Ochrotomys nuttalli	19.5	2.5	8.4
Mammalia	Octodon degus	235	4	7.1
Mammalia	Odocoileus hemionus	57000	22	20.5
Mammalia	Odocoileus virginianus	87000	19	23
Mammalia	Ondatra zibethicus	1005	3	10
Mammalia	Ornithorhynchus anatinus	1030	17	17
Mammalia	Orycteropus afer	48000	23	24
Mammalia	Oryctolagus cuniculus	2168	9	7.9
Mammalia	Ovibos moschatus	315000	23	27.4
Mammalia	Ovis canadensis	70275	19	20.6
Mammalia	Pan troglodytes	44984	55	59.4
Mammalia	Panthera leo	98000	15	25
Mammalia	Panthera pardus	53750	23.2	23
Mammalia	Panthera tigris	137900	26	26
Mammalia	Papio cynocephalus	23000	40	35.1
Mammalia	Papio hamadryas	18000	27	37.5
Mammalia	Perameles gunni	695	3	3
Mammalia	Perameles nasuta	645	3	5.6
Mammalia	Perodicticus potto	1225	10	26
Mammalia	Perognathus longimembris	8.5	4.3	8.3
Mammalia	Perognathus parvus	19.2	4	5.8
Mammalia	Peromyscus leucopus	22.3	2.1	7.9
Mammalia	Peromyscus maniculatus	20.5	2	8.3
Mammalia	Peromyscus polionotus	14	1	5.5
Mammalia	Phascogale tapoatafa	153.7	3.5	3
Mammalia	Phascolarctos cinereus	4765	13	20
Mammalia	Philander opossum	751	2.5	2.3
Mammalia	Planigale tenuirostris	7.1	3	5.2
Mammalia	Poliocitellus franklini	607	5	7.2
Mammalia	Pongo pygmaeus	64475	58	59
Mammalia	Potamochoerus porcus	88000	15	20
Mammalia	Potorous tridactylus	1430	7	12
Mammalia	Priodontes maximus	45190	15	4
Mammalia	Procavia capensis	2400	8.5	11
Mammalia	Procyon cancivorus	1160	16	19
Mammalia	Procyon lotor	5075	16	21
Mammalia	Proechimys semispinosus	498	4.4	4.8
Mammalia	Psammomys obesus	212	3	3,2
Mammalia	Pseudocheirus peregrinus	916	5	8
Mammalia	Puma concolor	63000	9	23.8
Mammalia	Rangifer tarandus	101250	4.6	20.2
Mammalia	Rattus fuscipes	76	3.8	5.3
Mammalia	Rattus lutreolus	109	2.4	4.4
Mammalia	Rattus norvegicus	206.9	3	3.8
Mammalia	Rattus rattus	200	3	4.2
Mammalia	Redunca fulvorufula	30000	12	15
Mammalia	Rhabdomys pumilio	39.6	1.6	2.9
Mammalia	Rhombomys opimus	285	4	4.5
Mammalia	Saguinus nigricollis	519.2	13	15.2
Mammalia	Saguinus oedipus	445.5	13	23.1
Mammalia	Sarcophilus harrisii	5775	7	8.2
Mammalia	Sciurus carolinensis	440	12.5	23.5
Mammalia	Sciurus niger	800	12.6	16
Mammalia	Sciurus vulgaris	600	12	14.8
Mammalia	Setonix brachyurus	2702	10	7
Mammalia	Sigmodon hispidus	159.6	2.5	5.2
Mammalia	Sminthopsis crassicaudata	16.4	1.3	5
Mammalia	Sorex araneus	8.4	1.5	3.2
Mammalia	Spalax ehrenbergi	133.8	3	20.2
Mammalia	Spermophilus citellus	240	6	6.7
Mammalia	Spermophilus lateralis	240	11	10.4
Mammalia	Suncus etruscus	2.4	1	2.7
Mammalia	Suncus murinus	39.7	3	3.2
Mammalia	Sundamys muelleri	334	0.5	2
Mammalia	Suricata suricata	850	15	12.5
Mammalia	Sus scrofa	180000	10	27
Mammalia	Sylvilagus audubonii	686.9	2	7.8
Mammalia	Sylvilagus floridanus	1150	5	9
Mammalia	Syncerus caffer	700000	18	29.5
Mammalia	Tachyglossus aculeatus	4250	48	50
Mammalia	Tamias minimus	49.3	0.66	10
Mammalia	Tamias striatus	87.4	3	8
Mammalia	Tamias townsendii	75	3	9.3
Mammalia	Tamiasciurus hudsonicus	219.6	7	9.8
Mammalia	Tarsius tarsier	173	10.75	8.2
Mammalia	Taurotragus oryx	500000	16	23.6
Mammalia	Taxidea taxus	9000	14	16
Mammalia	Thomomys bottae	143	4.5	6.1
Mammalia	Thylogale billardierii	5000	7	8.8
Mammalia	Tolypeutes matacus	1160	15	36.8
Mammalia	Tragelaphus imberbis	82500	10	15
Mammalia	Tragelaphus scriptus	60000	14	15.3
Mammalia	Trichosurus vulpecula	2005	10	14.7
Mammalia	Tupaia glis	123	4	12.4
Mammalia	Ursus americanus	154250	33	34
Mammalia	Ursus arctos	277500	25	50
Mammalia	Ursus maritimus	475000	30	38.2
Mammalia	Vicugna vicugna	50000	13	24.8
Mammalia	Vulpes lagopus	3600	10	16.3
Mammalia	Vulpes velox	1769	9	12.8
Mammalia	Vulpes vulpes	4440	15	15
Mammalia	Xerospermophilus mohavensis	240	5	7.8
Mammalia	Zapus hudsonicus	26.1	3	5
Reptilia	Crotalus durissus	2883	19.8	20
Reptilia	Ctenophorus fordi	4.4	2	10
Reptilia	Ctenosaura hemilopha	2724.7	13	13.8
Reptilia	Cyclura carinata	5609.2	14	22.9
Reptilia	Cyclura nubila	17648	40	54
Reptilia	Darevskia portschinskii	7	6	8.5
Reptilia	Diplodactylus conspicillatus	5.5	3.2	3
Reptilia	Egernia cunninghami	414.9	20	40
Reptilia	Egernia kingii	414.9	13	20
Reptilia	Elgaria coerulea	45.7	8	15
Reptilia	Eumeces fasciatus	13.2	8	9.3
Reptilia	Furcifer labordi	64.8	0.5	3
Reptilia	Gallotia intermedia	91.5	10.4	15
Reptilia	Gerrhonotus multicarinatus	29	5	8.3
Reptilia	Hemidactylus frenatus	6.3	4	11
Reptilia	Heterodon platirhinos	183	9.1	19.8
Reptilia	Holcosus quadrilineatus	20	2	2
Reptilia	Lamprolepis smaragdina	34.8	5	12.8
Reptilia	Liopholis inornata	12.7	10	13
Reptilia	Lissolepis coventryi	79.7	9	18.2
Reptilia	Lucasium stenodactylum	4.9	5	6.8
Reptilia	Lygodactylus capensis	1.9	2.1	4.6
Reptilia	Malpolon monspessulanus	388.4	20	25
Reptilia	Natrix erythrogaster	160	8.9	9.2
Reptilia	Natrix natrix	37.5	9	20
Reptilia	Nephrurus stellatus	16.6	8	10
Reptilia	Phrynocephalus guttatus	6.3	5	8
Reptilia	Phrynoscma solace	48	8	8
Reptilia	Phrynosoma m'calli	16	9	9
Reptilia	Physignathus lesuerii	504	6	18
Reptilia	Plestiodon obsoletus	30	7.3	7.3
Reptilia	Podarcis muralis	5.5	5	10.1
Reptilia	Ptyodactylus hasselquistii	8.5	3.4	12.6
Reptilia	Python molurus	33955	34.2	34.2
Reptilia	Python regius	830.5	8.7	47.5
Reptilia	Python sebae	16140	18	27.3
Reptilia	Rhinechis scalaris	386.6	16	19.8
Reptilia	Sceloporus arenicolus	12.1	2	6.7
Reptilia	Telescopus fallax	186.2	10	10
Reptilia	Teratoscincus roborowskii	20.4	6	13
Reptilia	Thamnophis sirtalis	150	14	14
Reptilia	Tiliqua rugosa	617	20.8	20.8
Reptilia	Tiliqua scincoides	493	30	26.6
Reptilia	Trioceros hoehnelii	29.8	4.5	6
Reptilia	Uma inornata	56.1	5	8.1
Reptilia	Varanus exanthematicus	1040	12.7	17
Reptilia	Varanus gouldi	674	7.8	18.3
Reptilia	Varanus griseus	647	14	21
Reptilia	Varanus niloticus	1926	8.5	14.6
Reptilia	Vipera berus	63	19	19
Reptilia	Xantusia vigilis	9	11	11

## Sheet: SI Figure 5a
taxon	order	lifespan (years)	body mass (g)
Acinonyx jubatus	mammal	19	53500
Acomys cahirinus	mammal	5	45.2
Addax nasomaculatus	mammal	25.3	92500
Aepyceros melampus	mammal	17.4	15900
Aepyprymnus rufescens	mammal	8	3250
Ailuropoda melanoleuca	mammal	30	117500
Ailurus fulgens	mammal	13.4	4325
Alcelaphus buselaphus	mammal	19	159000
Allactaga euphratica	mammal	4.2	232
Alouatta caraya	mammal	20	5463
Ammospermophilus leucurus	mammal	5.8	105
Ammotragus lervia	mammal	20.9	92000
Antechinomys laniger	mammal	3	24
Antidorcas marsupialis	mammal	19	39000
Antilocapra americana	mammal	12	46100
Aonyx capensis	mammal	11	23500
Aotus trivirgatus	mammal	25.3	900
Aplodontia rufa	mammal	6	1125
Apodemus agrarius	mammal	4	21.5
Apodemus flavicollis	mammal	4	29.4
Apodemus sylvaticus	mammal	4	23.4
Arctictis binturong	mammal	22.7	12250
Arctocebus calabarensis	mammal	13	360
Arctogalidia trivirgata	mammal	15.8	2250
Arctonyx collaris	mammal	13.9	10500
Arvicola sapidus	mammal	3.5	220
Ateles belzebuth	mammal	28	7535
Ateles fusciceps	mammal	21.5	7000
Ateles paniscus	mammal	37.8	7888
Atelocynus microtis	mammal	11	9500
Atherurus africanus	mammal	22.9	2750
Atilax paludinosus	mammal	17	3300
Atlantoxerus getulus	mammal	9	340
Axis axis	mammal	20.8	36000
Axis porcinus	mammal	20	43000
Babyrousa babyrussa	mammal	24	71500
Baiomys taylori	mammal	3	8
Bassariscus astutus	mammal	14.3	1015
Bdeogale nigripes	mammal	15	1950
Berylmys bowersi	mammal	2.9	360
Bettongia gaimardi	mammal	11.8	1750
Bison bison	mammal	40	630000
Bos gaurus	mammal	26.2	700
Bos taurus	mammal	20	755000
Boselaphus tragocamelus	mammal	21.7	180000
Bubalus mindorensis	mammal	28	240000
Budorcas taxicolor	mammal	15.8	180000
Burramys parvus	mammal	7	45
Cacajao melanocephalus	mammal	18	3100
Callicebus moloch	mammal	25.3	804
Callimico goeldii	mammal	17.9	555
Callithrix jacchus	mammal	16.8	255.2
Callosciurus erythraeus	mammal	16.1	272
Callosciurus notatus	mammal	9.6	190
Caluromys philander	mammal	6.3	350
Caluromysiops irrupta	mammal	7.8	445
Canis adustus	mammal	10	10250
Canis aureus	mammal	16	11000
Canis latrans	mammal	21.8	13250
Canis lupus	mammal	20	26625
Canis mesomelas	mammal	14	10250
Canis rufus	mammal	20	30000
Cannomys badius	mammal	3.3	650
Capra ibex	mammal	22.3	82500
Capricornis crispus	mammal	10	80000
Capromys pilorides	mammal	11.3	4683
Castor fiber	mammal	25	24000
Catagonus wagneri	mammal	1	39000
Cavia tschudii	mammal	6.3	637.5
Cebuella pygmaea	mammal	15.1	124
Cebus albifrons	mammal	40.5	2468
Cebus capucinus	mammal	47	2655
Cephalophus nigrifrons	mammal	19.7	13900
Cercartetus nanus	mammal	8	40
Cercocebus atys	mammal	26.8	9500
Cercocebus galeritus	mammal	21	9600
Cercocebus torquatus	mammal	27	9493
Cercopithecus ascanius	mammal	28.3	4000
Cercopithecus campbelli	mammal	33	3600
Cercopithecus cephus	mammal	23	3585
Cercopithecus diana	mammal	30	5500
Cercopithecus hamlyni	mammal	27	4425
Cercopithecus mitis	mammal	27.1	9000
Cercopithecus mona	mammal	22	4500
Cercopithecus neglectus	mammal	26.3	5945
Cercopithecus nictitans	mammal	23	5465
Cercopithecus petaurista	mammal	19	3650
Cercopithecus pogonias	mammal	24.1	3580
Cerdocyon thous	mammal	11.5	6500
Cervus elaphus	mammal	24.7	200000
Chaetodipus fallax	mammal	8.3	18.7
Chaetophractus villosus	mammal	20	3000
Cheirogaleus major	mammal	15	600
Cheirogaleus medius	mammal	19.3	380
Chinchilla lanigera	mammal	17.2	642.5
Chironectes minimus	mammal	2.9	700
Chiropotes albinasus	mammal	11.7	2910
Chiropotes satanas	mammal	15	2943
Choeropsis liberiensis	mammal	43.8	217500
Choloepus didactylus	mammal	27.8	6250
Choloepus hoffmanni	mammal	32.1	6250
Chrysocyon brachyurus	mammal	15	21500
Civettictis civetta	mammal	28	13667
Coendou prehensilis	mammal	17.3	3900
Colobus guereza	mammal	24.5	9950
Colobus polykomos	mammal	27.5	9525
Colomys goslingi	mammal	3	60
Conepatus chinga	mammal	6.6	3400
Conepatus leuconotus	mammal	7	1900
Connochaetes gnou	mammal	20	132250
Connochaetes taurinus	mammal	21.5	164500
Crocidura suaveolens	mammal	2.7	7.7
Crocuta crocuta	mammal	41.1	63000
Crossarchus obscurus	mammal	4.5	790
Cryptoprocta ferox	mammal	20	9500
Ctenodactylus vali	mammal	5	170
Cuon alpinus	mammal	16	2350
Cyclopes didactylus	mammal	2.3	266
Cynictis penicillata	mammal	15.2	598.5
Cynogale bennettii	mammal	5	4000
Cynomys ludovicianus	mammal	8.5	1125
Dama dama	mammal	20	70000
Dasycercus cristicauda	mammal	6	105
Dasykaluta rosamondae	mammal	3	30
Dasyprocta leporina	mammal	17.8	3265
Dasyuroides byrnei	mammal	6.3	105
Dasyurus albopunctatus	mammal	3	600
Dasyurus geoffroii	mammal	3	890
Dasyurus maculatus	mammal	4	5500
Dasyurus viverrinus	mammal	6.8	1090
Daubentonia madagascariensis	mammal	24.3	2278
Dendrohyrax arboreus	mammal	12.3	3000
Dendrohyrax dorsalis	mammal	5.5	3000
Dendrolagus matschiei	mammal	14	7200
Dendrolagus ursinus	mammal	20.2	8000
Dendromus mesomelas	mammal	3.3	13
Dicerorhinus sumatrensis	mammal	32.7	1.26e+06
Diceros bicornis	mammal	45	1.1e+06
Dicrostonyx torquatus	mammal	3.8	82
Dinomys branickii	mammal	9.4	12250
Dipodomys ordii	mammal	9.8	57
Distoechurus pennatus	mammal	1.5	51.5
Dolichotis patagonum	mammal	14	12500
Dremomys lokriah	mammal	7.1	170
Echinops telfairi	mammal	13	116.4
Echymipera rufescens	mammal	2.9	1250
Eira barbara	mammal	18	4500
Elephantulus intufi	mammal	8.8	52
Elephantulus rufescens	mammal	1.6	58
Elephas maximus	mammal	80	3.178e+06
Eligmodontia typus	mammal	0.8	18
Eliomys quercinus	mammal	5.5	82.5
Enhydra lutris	mammal	19	25850
Equus caballus	mammal	50	300000
Equus grevyi	mammal	22	384000
Equus hemionus	mammal	38.8	230000
Erinaceus europaeus	mammal	7	750
Erythrocebus patas	mammal	23.9	7750
Euphractus sexcinctus	mammal	18.8	33000
Felis silvestris	mammal	15	5500
Funisciurus congicus	mammal	9.5	110
Galago senegalensis	mammal	17	192.2
Galea musteloides	mammal	1.8	337.9
Galea spixii	mammal	4.6	450
Galictis vittata	mammal	10.5	2300
Galidia elegans	mammal	13.2	800
Gazella dorcas	mammal	17.1	14500
Genetta genetta	mammal	22.7	1867
Genetta tigrina	mammal	9.5	1820
Geocapromys brownii	mammal	8.3	1500
Geomys bursarius	mammal	7.2	176.7
Gerbillus pyramidum	mammal	8.2	37
Giraffa camelopardalis	mammal	36.2	800000
Glaucomys sabrinus	mammal	13	149
Glaucomys volans	mammal	12	65.4
Glis glis	mammal	8.7	125
Gorilla gorilla	mammal	54	180000
Grammomys dolichurus	mammal	4.4	60
Graphiurus murinus	mammal	5.8	24
Gulo gulo	mammal	18	16333
Gymnobelideus leadbeateri	mammal	9	127
Hapalemur griseus	mammal	17.1	1013
Heliosciurus rufobrachium	mammal	8.9	326.5
Helogale parvula	mammal	10	274.8
Hemicentetes semispinosus	mammal	2.6	202.5
Hemiechinus auritus	mammal	6.8	342
Hemigalus derbyanus	mammal	12	2400
Hemitragus jemlahicus	mammal	21.8	35200
Herpestes ichneumon	mammal	20	2850
Herpestes javanicus	mammal	8	800
Herpestes sanguineus	mammal	6	870
Heterocephalus glaber	mammal	5	35
Hippocamelus antisensis	mammal	10.6	68600
Hippopotamus amphibius	mammal	54.3	3.75e+06
Hippotragus equinus	mammal	17	225000
Hippotragus niger	mammal	19.8	225000
Hyaena brunnea	mammal	13	42250
Hyaena hyaena	mammal	24	40000
Hydropotes inermis	mammal	11.5	11500
Hylobates agilis	mammal	44	5925
Hylobates lar	mammal	40	6810
Hylobates moloch	mammal	29	6500
Hylobates pileatus	mammal	36	5735
Hylochoerus meinertzhageni	mammal	3	227500
Hystrix brachyura	mammal	27.3	8000
Hystrix pumila	mammal	9.5	4600
Ichneumia albicauda	mammal	12	3500
Ictonyx striatus	mammal	13.3	910
Kannabateomys amblyonyx	mammal	1.6	375
Kerodon rupestris	mammal	11	950
Kobus ellipsiprymnus	mammal	18.7	175333
Kobus kob	mammal	17	105000
Lagidium peruanum	mammal	19.5	1250
Lagostomus maximus	mammal	9.4	6000
Lagothrix lagotricha	mammal	30	6500
Lama guanicoe	mammal	28.3	127500
Lasiorhinus latifrons	mammal	24.5	25500
Lemmus lemmus	mammal	2	70
Lemniscomys striatus	mammal	2.5	42.3
Lemur catta	mammal	26	2200
Lenothrix canus	mammal	3.8	160
Leontopithecus rosalia	mammal	24.8	654.5
Leopardus tigrinus	mammal	20	2250
Leopardus wiedii	mammal	20	3667
Lepilemur mustelinus	mammal	12	670
Lepus californicus	mammal	6.8	4175
Lepus europaeus	mammal	7.4	4175
Litocranius walleri	mammal	13	43500
Lophiomys imhausi	mammal	7.5	755
Loris tardigradus	mammal	16.4	238.2
Loxodonta africana	mammal	80	4.8e+06
Lutra lutra	mammal	18.2	6750
Lutreolina crassicaudata	mammal	3	370
Macaca arctoides	mammal	24	9275
Macaca fascicularis	mammal	37.1	6363
Macaca fuscata	mammal	33	8883
Macaca mulatta	mammal	26	8235
Macaca nemestrina	mammal	27.1	7913
Macaca silenus	mammal	38	7875
Macaca sinica	mammal	29.3	4370
Macaca sylvanus	mammal	17	2420
Macropus agilis	mammal	10.2	16000
Macropus antilopinus	mammal	15.9	49500
Macropus dorsalis	mammal	12.4	49500
Macropus eugenii	mammal	9.8	6500
Macropus giganteus	mammal	24	49500
Macropus parryi	mammal	9.7	16500
Macropus robustus	mammal	19.6	30000
Macropus rufogriseus	mammal	15.2	16200
Macropus rufus	mammal	16.3	55000
Macrotis lagotis	mammal	7.2	1300
Mandrillus leucophaeus	mammal	33.4	18250
Mandrillus sphinx	mammal	31.7	23000
Manis crassicaudata	mammal	13.5	20000
Marmosa mexicana	mammal	7	57000
Marmota marmota	mammal	18	3500
Martes americana	mammal	17	884
Martes flavigula	mammal	14	2500
Martes foina	mammal	18.1	1700
Martes martes	mammal	17	1300
Martes zibellina	mammal	15	1067
Mazama americana	mammal	13.8	33000
Meles meles	mammal	16.2	13000
Mellivora capensis	mammal	26.5	10000
Melogale moschata	mammal	10.5	672
Melursus ursinus	mammal	30	100000
Mephitis mephitis	mammal	10	3500
Meriones crassus	mammal	5.6	35
Meriones unguiculatus	mammal	2	92.5
Mesembriomys gouldii	mammal	3.9	900
Mesocricetus auratus	mammal	3	105
Metachirus nudicaudatus	mammal	4	440
Microcebus murinus	mammal	15.5	64.8
Microcebus rufus	mammal	12	68500
Microdipodops megacephalus	mammal	5.4	13500
Microgale dobsoni	mammal	5.6	44.6
Microgale talazaci	mammal	5.8	44
Micromys minutus	mammal	3.8	6
Microtus agrestis	mammal	3.3	46
Microtus arvalis	mammal	3	27.5
Microtus guentheri	mammal	3.9	51.6
Microtus oeconomus	mammal	1.8	52.5
Microtus pinetorum	mammal	2.8	25.5
Millardia gleadowi	mammal	4	70
Miopithecus talapoin	mammal	27.7	1385
Mirounga angustirostris	mammal	15	1450
Mirza coquereli	mammal	15.3	311.2
Monachus monachus	mammal	23.7	275000
Monodelphis domestica	mammal	6	105
Mungos mungo	mammal	12	1300
Muntiacus muntjak	mammal	17.6	21000
Mus minutoides	mammal	3.1	7.2
Mus musculus	mammal	6	20.5
Muscardinus avellanarius	mammal	6	27.3
Mustela nigripes	mammal	12	1021
Mustela putorius	mammal	14	809
Mustela sibirica	mammal	8.8	565
Myocastor coypus	mammal	10	7500
Myoprocta acouchy	mammal	10	775
Myrmecobius fasciatus	mammal	6	471.5
Myrmecophaga tridactyla	mammal	25.8	28500
Mystromys albicaudatus	mammal	6	106
Nandinia binotata	mammal	15.8	3250
Nasalis larvatus	mammal	20	14618
Nasua nasua	mammal	17.7	4750
Neofelis nebulosa	mammal	17	19500
Neomys fodiens	mammal	1.6	15
Neotoma albigula	mammal	7.7	209
Neotragus pygmaeus	mammal	6	2250
Notomys alexis	mammal	5.2	35
Nyctereutes procyonoides	mammal	10.7	6500
Nycticebus coucang	mammal	20	890.5
Nyctomys sumichrasti	mammal	5.2	50
Ochrotomys nuttalli	mammal	8.4	22
Octodon degus	mammal	7.1	235
Octodontomys gliroides	mammal	7	150
Odocoileus virginianus	mammal	23	87000
Okapia johnstoni	mammal	33	250000
Ondatra zibethicus	mammal	10	1135.8
Onychomys leucogaster	mammal	5	32.5
Onychomys torridus	mammal	4.6	22
Oreotragus oreotragus	mammal	15	12000
Ornithorhynchus anatinus	mammal	17	1250
Orycteropus afer	mammal	24	60000
Oryx gazella	mammal	20	170000
Otocyon megalotis	mammal	13.8	4150
Otolemur garnettii	mammal	15.7	1300
Ourebia ourebi	mammal	14	17000
Pachyuromys duprasi	mammal	4.4	40
Paguma larvata	mammal	15.4	4300
Pan paniscus	mammal	48	39925
Pan troglodytes	mammal	59.4	44984
Panthera leo	mammal	30	175000
Panthera onca	mammal	22	81150
Panthera pardus	mammal	20	53750
Panthera tigris	mammal	25	257000
Panthera uncia	mammal	19	50000
Papio anubis	mammal	25.2	19500
Papio cynocephalus	mammal	35.1	23000
Papio hamadryas	mammal	35.6	18000
Papio papio	mammal	40	19500
Papio ursinus	mammal	45	23000
Paradoxurus hermaphroditus	mammal	22.4	3100
Paraechinus aethiopicus	mammal	4.5	188
Pectinator spekei	mammal	10	178
Pedetes capensis	mammal	13	3500
Perameles gunnii	mammal	3	766
Perodicticus potto	mammal	22	919.9
Perognathus longimembris	mammal	8.3	7.8
Peromyscus maniculatus	mammal	8.3	20.5
Petrogale penicillata	mammal	14.4	6000
Phacochoerus aethiopicus	mammal	18.8	75000
Phaner furcifer	mammal	12	400
Phascogale tapoatafa	mammal	3	193.5
Phascolarctos cinereus	mammal	20	9300
Philander mcilhennyi	mammal	2.3	450
Philander opossum	mammal	2.3	450
Phodopus sungorus	mammal	3.2	23.4
Pithecia aequatorialis	mammal	14.9	1800
Pithecia monachus	mammal	14	1780
Pithecia pithecia	mammal	20.7	1480
Plagiodontia aedium	mammal	9.9	1267
Platacanthomys lasiurus	mammal	1.7	75
Poecilogale albinucha	mammal	5.2	305
Pogonomys macrourus	mammal	2.4	57
Pongo pygmaeus	mammal	59	64475
Potamochoerus porcus	mammal	20	88000
Potos flavus	mammal	23.6	3000
Praomys tullbergi	mammal	5.2	30
Presbytis melalophos	mammal	16	6540
Priodontes maximus	mammal	4	33000
Prionodon linsang	mammal	10.7	700
Procapra gutturosa	mammal	7	30000
Procavia capensis	mammal	11	3600
Proechimys guyannensis	mammal	3.5	280
Proechimys semispinosus	mammal	4.8	500
Propithecus verreauxi	mammal	20.6	5000
Protoxerus stangeri	mammal	5.1	592
Pseudalopex gymnocercus	mammal	13.7	6500
Pseudocheirus peregrinus	mammal	8	859.3
Pseudois nayaur	mammal	15	55000
Pseudomys australis	mammal	5.6	65
Pteronura brasiliensis	mammal	12.8	24000
Ptilocercus lowii	mammal	2.7	51
Pygathrix nemaeus	mammal	25	9720
Rangifer tarandus	mammal	20.2	101250
Rattus rattus	mammal	4.2	200
Redunca arundinum	mammal	10	58000
Redunca redunca	mammal	18	45500
Rhabdomys pumilio	mammal	2.9	51
Rhinoceros sondaicus	mammal	21	1.75e+06
Rhinoceros unicornis	mammal	47	1.60233e+06
Saccostomus campestris	mammal	2.8	47.4
Saguinus imperator	mammal	17.9	518.5
Saguinus oedipus	mammal	23.1	445.5
Saimiri sciureus	mammal	27	925
Salanoia concolor	mammal	4.8	710
Sarcophilus harrisii	mammal	8.2	6500
Sciurus carolinensis	mammal	12	533
Sekeetamys calurus	mammal	5.4	65
Semnopithecus entellus	mammal	25	11450
Setifer setosus	mammal	10.5	427.6
Sminthopsis macroura	mammal	4.9	20
Solenodon cubanus	mammal	6	1000
Solenodon paradoxus	mammal	11.3	1000
Spalacopus cyanus	mammal	6	98
Speothos venaticus	mammal	10.3	6000
Spilogale putorius	mammal	10	600
Suncus etruscus	mammal	2.7	2
Sundamys muelleri	mammal	2	350
Suricata suricatta	mammal	12.5	776
Sylvicapra grimmia	mammal	12	18500
Sylvilagus floridanus	mammal	9	1150
Synaptomys cooperi	mammal	2.5	35
Syncerus caffer	mammal	29.5	700000
Tachyglossus aculeatus	mammal	50	3500
Tamandua mexicana	mammal	9.5	4500
Tamandua tetradactyla	mammal	9	4500
Tamias striatus	mammal	8	96
Tapirus terrestris	mammal	35	250000
Tarsius syrichta	mammal	13	125
Tenrec ecaudatus	mammal	5	650
Tetracerus quadricornis	mammal	10	19000
Thallomys paedulcus	mammal	3.5	68
Theropithecus gelada	mammal	28	21000
Thryonomys swinderianus	mammal	4.3	6600
Thylacinus cynocephalus	mammal	13	27500
Thylogale billardierii	mammal	8.8	5000
Tragelaphus imberbis	mammal	15	82500
Tragelaphus strepsiceros	mammal	20.8	217500
Tragulus javanicus	mammal	12	2850
Tragulus napu	mammal	14	6500
Tremarctos ornatus	mammal	25	109250
Trichosurus vulpecula	mammal	14.7	2395
Trichys fasciculata	mammal	10.1	1900
Tupaia belangeri	mammal	10	200
Tupaia glis	mammal	12.4	200
Tylomys nudicaudus	mammal	5.4	280
Urocyon cinereoargenteus	mammal	13	4750
Urogale everetti	mammal	11.5	350
Ursus maritimus	mammal	38.2	154250
Ursus thibetanus	mammal	33	100000
Varecia variegata	mammal	28	3482
Vicugna vicugna	mammal	24.8	50000
Viverra tangalunga	mammal	12	8000
Viverra zibetha	mammal	15	10000
Viverricula indica	mammal	10.5	2700
Vombatus ursinus	mammal	26.1	25500
Vormela peregusna	mammal	8.9	715
Vulpes macrotis	mammal	20	2500
Vulpes velox	mammal	12.8	2400
Vulpes vulpes	mammal	15	4132
Wallabia bicolor	mammal	12.4	14625
Wyulda squamicaudata	mammal	6	1500
Xerus erythropus	mammal	6	600
Xerus inauris	mammal	6	588
Zaedyus pichiy	mammal	9	1500
Zapus hudsonius	mammal	5	18
Ablepharus_rueppellii	reptile	10.3861	2.606
Abronia_graminea	reptile	3.14731	19.1895
Abronia_mixteca	reptile	5.77007	61.3071
Acanthocercus_atricollis	reptile	13.7433	122.461
Acanthodactylus_beershebensis	reptile	5.75329	16.7483
Acanthodactylus_schreiberi	reptile	7.44864	18.4499
Acanthodactylus_scutellatus	reptile	11.6451	14.1486
Acanthophis_antarcticus	reptile	11.708	252.348
Acanthophis_laevis	reptile	7.80534	317.418
Acanthophis_pyrrhus	reptile	4.28035	109.908
Acanthosaura_armata	reptile	2.62276	66.2294
Acanthosaura_crucigera	reptile	3.25222	90.5501
Acontias_meleagris	reptile	4.90981	29.7571
Acrantophis_dumerili	reptile	32.732	2974.31
Acrantophis_madagascariensis	reptile	35.7535	13326.3
Acrochordus_arafurae	reptile	11.0786	2287.97
Acrochordus_javanicus	reptile	7.30177	3363.94
Afroedura_africana	reptile	4.51115	5.56141
Afroedura_transvaalica	reptile	2.61856	7.99797
Agama_aculeata	reptile	2.72767	38.1536
Agama_agama	reptile	10.0714	81.8706
Agama_caudospinosa	reptile	12.0857	109.731
Agama_etoshae	reptile	2.62276	9.72888
Agama_hartmanni	reptile	2.62276	18.2272
Agama_impalearis	reptile	7.55355	57.8886
Agama_lionotus	reptile	5.0357	72.9918
Agama_mwanzae	reptile	5.0357	99.83
Agama_planiceps	reptile	7.44864	78.5623
Agama_rueppelli	reptile	3.98659	20.1162
Agkistrodon_bilineatus	reptile	30.5919	1330.6
Agkistrodon_contortrix	reptile	37.516	1248.16
Agkistrodon_piscivorus	reptile	30.8437	3333.04
Agkistrodon_taylori	reptile	25.0736	462.817
Ailuronyx_seychellensis	reptile	7.76336	28.7339
Algyroides_moreoticus	reptile	11.5401	2.9557
Algyroides_nigropunctatus	reptile	2.83259	7.97782
Alligator_mississippiensis	reptile	4.40624	1.69264
Alligator_Sinensis	reptile	11.9598	10.3242
Amblyrhynchus_cristatus	reptile	35.2499	7406.53
Ameiva_ameiva	reptile	5.79106	298.608
Amphisbaena_alba	reptile	19.0937	1016.95
Anguis_fragilis	reptile	67.982	28.8373
Anniella_pulchra	reptile	14.7924	9.55272
Anolis_allisoni	reptile	2.1024	20.3915
Anolis_allogus	reptile	2.1024	5.18965
Anolis_bimaculatus	reptile	8.81248	29.9804
Anolis_biporcatus	reptile	3.90267	30.7607
Anolis_carolinensis	reptile	9.06425	8.74855
Anolis_chlorocyanus	reptile	2.64374	10.5775
Anolis_cuvieri	reptile	11.6451	114.907
Anolis_equestris	reptile	20.7723	134.716
Anolis_leachii	reptile	8.81248	37.4895
Anolis_lineatopus	reptile	1.25893	8.07992
Anolis_luteogularis	reptile	3.65088	136.812
Anolis_petersii	reptile	1.67437	34.8631
Anolis_porcatus	reptile	6.60935	17.59
Anolis_roquet	reptile	8.4348	13.085
Anolis_sagrei	reptile	10.0714	8.74855
Anolis_semilineatus	reptile	4.02856	2.21263
Anolis_smallwoodi	reptile	4.90981	134.716
Anomalopus_swansoni	reptile	10.0714	2.88791
Anomalopus_verreauxi	reptile	8.81248	24.9718
Antaresia_childreni	reptile	32.3544	549.541
Aprasia_striolata	reptile	2.51785	8.16182
Aristelliger_lar	reptile	2.39196	80.1379
Arizona_elegans	reptile	24.0455	506.776
Aspidelaps_lubricus	reptile	11.3303	170.652
Aspidelaps_scutatus	reptile	16.9955	126.262
Aspidites_melanocephalus	reptile	28.4517	6242.19
Aspidoscelis_deppei	reptile	2.51785	23.7128
Aspidoscelis_sexlineata	reptile	6.92409	22.1625
Atlantolacerta_andreanskyi	reptile	6.29463	3.91571
Atractaspis_bibronii	reptile	30.0883	54.9569
Atractaspis_engaddensis	reptile	14.2678	44.5891
Atropoides_nummifer	reptile	23.9196	347.537
Atropoides_picadoi	reptile	16.366	890.271
Austrelaps_ramsayi	reptile	13.8482	317.418
Austrelaps_superbus	reptile	16.366	905.088
Basiliscus_basiliscus	reptile	8.81248	554.012
Basiliscus_galeritus	reptile	5.87918	485.316
Basiliscus_plumifrons	reptile	16.366	554.012
Basiliscus_vittatus	reptile	11.4562	393.666
Bavayia_cyclura	reptile	10.0714	7.48135
Bellatorias_frerei	reptile	13.6384	236.29
Bellatorias_major	reptile	28.9553	1758.49
Bitis_arietans	reptile	19.891	3122.27
Bitis_atropos	reptile	6.67231	91.5071
Bitis_caudalis	reptile	8.91739	117.875
Bitis_gabonica	reptile	22.6607	2882.99
Bitis_nasicornis	reptile	11.8339	885.966
Bitis_rhinoceros	reptile	16.7437	3025.05
Blaesodactylus_boivini	reptile	6.50444	65.1169
Blaesodactylus_sakalava	reptile	10.0714	21.2538
Blanus_cinereus	reptile	20.1428	16.5739
Blanus_strauchi	reptile	7.97319	9.73657
Boa_constrictor	reptile	50.8605	35283.8
Boaedon_fuliginosus	reptile	11.3303	315.09
Bogertophis_subocularis	reptile	29.9624	437.583
Boiga_cynodon	reptile	12.0857	1550.47
Boiga_dendrophila	reptile	21.4017	1200.52
Boiga_irregularis	reptile	23.9196	867.783
Boiga_trigonata	reptile	10.3232	206.564
Bothriechis_aurifer	reptile	17.2473	521.195
Bothriechis_lateralis	reptile	15.7366	521.195
Bothriechis_rowleyi	reptile	16.1142	476.986
Bothriechis_schlegelii	reptile	24.5491	292.549
Bothrochilus_boa	reptile	27.9481	2351.25
Bothrops_alternatus	reptile	19.1357	2399.66
Bothrops_asper	reptile	25.6821	7499.03
Bothrops_atrox	reptile	10.7009	1803.45
Bothrops_caribbaeus	reptile	18.1285	3917.39
Bothrops_jararaca	reptile	8.18301	2046.39
Bothrops_lanceolatus	reptile	16.366	3917.39
Bothrops_neuwiedi	reptile	19.0098	521.195
Brachylophus_fasciatus	reptile	15.6317	674.028
Brachylophus_vitiensis	reptile	17.625	560.808
Bradypodion_pumilum	reptile	4.28035	25.3609
Bradypodion_thamnobates	reptile	2.9333	24.9692
Brookesia_ebenaui	reptile	6.29463	3.99843
Brookesia_stumpffi	reptile	5.0357	5.11381
Bungarus_caeruleus	reptile	21.9053	970.494
Bungarus_fasciatus	reptile	16.6178	1777.06
Bungarus_multicinctus	reptile	17.2473	523.367
Bunopus_blanfordii	reptile	7.55355	5.0946
Caimen_latrirostris	reptile	74.2766	45000.1
Callopistes_flavipunctatus	reptile	5.35043	1161.33
Callopistes_maculatus	reptile	6.29463	163.427
Calloselasma_rhodostoma	reptile	7.17588	592.418
Calotes_versicolor	reptile	6.29463	81.8706
Calumma_parsonii	reptile	8.18301	418.912
Candoia_aspera	reptile	12.4634	480.839
Candoia_bibroni	reptile	21.2759	1924.17
Candoia_carinata	reptile	20.8982	188.166
Carphophis_amoenus	reptile	14.8973	12.0334
Causus_resimus	reptile	5.0357	225.646
Causus_rhombeatus	reptile	8.30891	448.927
Celestus_costatus	reptile	15.5225	35.9946
Celestus_warreni	reptile	9.44193	599.598
Cemophora_coccinea	reptile	13.0928	72.5904
Cerastes_cerastes	reptile	22.6607	371.3
Cerastes_gasperettii	reptile	25.1785	336.039
Cerastes_vipera	reptile	7.55355	61.5761
Cerrophidion_godmani	reptile	19.891	294.63
Chalcides_guentheri	reptile	8.81248	10.8177
Chalcides_lanzai	reptile	7.55355	38.7861
Chalcides_ocellatus	reptile	17.625	218.601
Chalcides_sepsoides	reptile	12.2116	7.87662
Chamaeleo_chamaeleon	reptile	7.55355	95.6319
Chamaeleo_dilepis	reptile	5.0357	138.132
Chamaeleo_gracilis	reptile	1.9933	103.358
Chamaeleo_namaquensis	reptile	1.78348	81.2909
Chamaeleo_senegalensis	reptile	1.88839	70.8502
Chamaesaura_aenea	reptile	2.30803	11.8843
Chamaesaura_macrolepis	reptile	1.6366	19.1032
Charina_bottae	reptile	33.3615	292.242
Chilabothrus_angulifer	reptile	28.4517	31573.2
Chilabothrus_chrysogaster	reptile	17.8767	1424.11
Chilabothrus_exsul	reptile	27.3187	374.933
Chilabothrus_inornatus	reptile	30.0883	8203.04
Chilabothrus_monensis	reptile	11.4688	1195.58
Chilabothrus_striatus	reptile	27.8222	4690.12
Chilabothrus_subflavus	reptile	30.5919	5189.14
Chilomeniscus_stramineus	reptile	5.0357	4.84006
Chironius_carinatus	reptile	6.7982	728.942
Chlamydosaurus_kingii	reptile	18.8839	620.796
Chondrodactylus_angulifer	reptile	13.5964	26.7283
Chondrodactylus_bibronii	reptile	7.65847	19.0722
Christinus_marmoratus	reptile	16.1142	7.12285
Chrysopelea_ornata	reptile	5.41337	485.371
Clelia_clelia	reptile	14.4776	1060.49
Clonophis_kirtlandii	reptile	10.575	59.1412
Cnemidophorus_arubensis	reptile	2.51785	62.4928
Cnemidophorus_murinus	reptile	6.29463	125.703
Cnemidophorus_vanzoi	reptile	6.60935	72.1405
Coleonyx_brevis	reptile	6.29463	5.44049
Coleonyx_elegans	reptile	13.8482	36.9885
Coleonyx_reticulatus	reptile	11.2044	16.704
Coleonyx_variegatus	reptile	19.1357	8.72533
Colopus_wahlbergii	reptile	6.92409	4.87091
Coluber_constrictor	reptile	12.5893	606.905
Coluber_flagellum	reptile	25.4303	1326.22
Concinnia_queenslandiae	reptile	12.5893	12.7378
Corallus_annulatus	reptile	19.2615	2281.76
Corallus_caninus	reptile	23.416	3214.8
Corallus_hortulanus	reptile	18.8839	3922.32
Cordylus_cordylus	reptile	19.6393	26.9774
Cordylus_jonesii	reptile	12.5893	20.0002
Cordylus_tropidosternum	reptile	9.96648	34.392
Cordylus_vittifer	reptile	9.44193	22.4414
Coronella_austriaca	reptile	15.1071	66.5189
Correlophus_sarasinorum	reptile	4.51115	51.1113
Corucia_zebrata	reptile	30.5919	1229.69
Corytophanes_cristatus	reptile	8.93836	58.5166
Crocodilurus_amazonicus	reptile	9.86159	1106.66
Crocodylus_moreleti	reptile	100.714	51000
Crocodylus_siamensis	reptile	61.6873	150000
Crotalus_adamanteus	reptile	28.7035	7630.73
Crotalus_atrox	reptile	33.991	6163.07
Crotalus_basiliscus	reptile	20.1428	4179.44
Crotalus_catalinensis	reptile	14.8553	321.47
Crotalus_cerastes	reptile	34.3687	313.8
Crotalus_durissus	reptile	24.9267	2882.99
Crotalus_enyo	reptile	21.5276	371.3
Crotalus_horridus	reptile	38.0196	3333.04
Crotalus_lepidus	reptile	42.2999	313.8
Crotalus_mitchellii	reptile	27.6964	1302.74
Crotalus_molossus	reptile	26.0597	1302.74
Crotalus_oreganus	reptile	39.0267	2140.83
Crotalus_pricei	reptile	19.7651	162.509
Crotalus_pusillus	reptile	7.17588	171.125
Crotalus_ravus	reptile	18.6321	184.601
Crotalus_ruber	reptile	24.1714	2238.09
Crotalus_scutulatus	reptile	18.1285	1387.5
Crotalus_stephensi	reptile	15.6107	1169.15
Crotalus_tigris	reptile	19.2615	396.105
Crotalus_triseriatus	reptile	8.81248	171.856
Crotalus_viridis	reptile	30.3401	2238.09
Crotalus_willardi	reptile	26.8151	162.509
Ctenophorus_decresii	reptile	11.3303	17.0368
Ctenophorus_fionni	reptile	12.5893	20.7739
Ctenophorus_fordi	reptile	2.51785	4.41585
Ctenophorus_nuchalis	reptile	13.8482	49.0895
Ctenosaura_bakeri	reptile	17.3732	1339.61
Ctenosaura_clarki	reptile	7.02901	674.028
Ctenosaura_hemilopha	reptile	16.366	2724.72
Ctenosaura_palearis	reptile	12.904	1277.4
Ctenosaura_pectinata	reptile	10.3232	2664.43
Ctenosaura_similis	reptile	28.1999	4980.39
Ctenotus_labillardieri	reptile	2.51785	8.87456
Cyclodomorphus_casuarinae	reptile	6.67231	128.746
Cyclodomorphus_michaeli	reptile	13.8482	128.746
Cyclura_carinata	reptile	17.625	5609.18
Cyclura_cornuta	reptile	28.8294	11014.6
Cyclura_nubila	reptile	67.982	17647.5
Cyclura_rileyi	reptile	11.5821	2624.74
Cyrtodactylus_marmoratus	reptile	3.88168	11.0257
Cyrtodactylus_mcdonaldi	reptile	12.5893	21.8229
Cyrtodactylus_pulchellus	reptile	5.9799	35.4752
Cyrtodactylus_tuberculatus	reptile	12.5893	48.2968
Cyrtopodion_scabrum	reptile	5.0357	5.80469
Daboia_palaestinae	reptile	15.8625	1696
Daboia_russelii	reptile	18.8839	3122.27
Dactylocnemis_pacificus	reptile	16.366	20.4221
Dalmatolacerta_oxycephala	reptile	4.72097	8.19157
Darevskia_portschinskii	reptile	7.55355	7.01047
Darevskia_praticola	reptile	10.7009	6.70616
Darevskia_saxicola	reptile	7.34374	15.6736
Dasypeltis_atra	reptile	6.54641	149.312
Dasypeltis_medici	reptile	10.8267	117.22
Dasypeltis_scabra	reptile	27.8222	170.867
Delma_impar	reptile	10.9149	5.04661
Delma_inornata	reptile	6.29463	7.46107
Dendrelaphis_punctulatus	reptile	22.6607	681.263
Dendroaspis_angusticeps	reptile	23.6678	2290.03
Dendroaspis_jamesoni	reptile	16.4919	2610.96
Dendroaspis_polylepis	reptile	32.9838	8213.57
Dendroaspis_viridis	reptile	23.5419	1873.61
Denisonia_devisi	reptile	32.732	73.7921
Diplodactylus_conspicillatus	reptile	3.96562	5.47262
Diplodactylus_vittatus	reptile	3.77677	4.17658
Diploglossus_monotropis	reptile	15.4848	224.846
Diporiphora_nobbi	reptile	3.98659	13.7819
Diporiphora_winneckei	reptile	7.55355	7.8702
Dipsina_multimaculata	reptile	12.5893	21.2713
Dipsosaurus_dorsalis	reptile	18.3803	159.703
Dispholidus_typus	reptile	10.9526	558.919
Dixonius_hangseesom	reptile	12.7991	1.74942
Dolichophis_jugularis	reptile	12.9669	1200.52
Dracaena_guianensis	reptile	11.708	2428.45
Drymarchon_corais	reptile	32.6062	1365.43
Drymarchon_couperi	reptile	32.0397	1364.11
Drymarchon_melanurus	reptile	11.3303	1827.59
Drymobius_margaritiferus	reptile	5.41337	246.444
Echis_carinatus	reptile	29.9624	272.265
Echis_coloratus	reptile	35.6276	383.571
Echis_leucogaster	reptile	8.60266	347.537
Echis_pyramidum	reptile	8.60266	324.795
Egernia_cunninghami	reptile	50.357	414.904
Egernia_depressa	reptile	4.90981	35.7414
Egernia_hosmeri	reptile	33.3615	143.64
Egernia_kingii	reptile	16.366	414.904
Egernia_saxatilis	reptile	10.0714	56.7346
Egernia_stokesii	reptile	31.4731	225.563
Egernia_striolata	reptile	18.8839	37.7521
Eirenis_coronelloides	reptile	8.81248	7.24089
Eirenis_decemlineatus	reptile	25.1785	68.0067
Eirenis_rothii	reptile	12.4844	8.15434
Elaphe_climacophora	reptile	16.4919	681.263
Elaphe_quadrivirgata	reptile	21.1499	328.168
Elaphe_sauromates	reptile	17.3102	681.263
Elaphe_schrenckii	reptile	17.2473	450.931
Elapsoidea_sundevallii	reptile	14.6035	252.348
Elgaria_coerulea	reptile	10.0714	45.6788
Elgaria_kingii	reptile	18.8839	50.5273
Epicrates_cenchria	reptile	39.0267	4570.45
Epicrates_crassus	reptile	21.2759	1615.91
Epicrates_maurus	reptile	34.3687	2188.58
Eremiascincus_pardalis	reptile	5.0357	8.50302
Eremiascincus_richardsonii	reptile	12.5893	46.5781
Eristicophis_macmahoni	reptile	18.3803	199.563
Erpeton_tentaculatum	reptile	17.1214	259.082
Eryx_colubrinus	reptile	26.0597	355.891
Eryx_conicus	reptile	35.5017	480.839
Eryx_jaculus	reptile	31.0955	254.229
Eryx_johnii	reptile	30.7178	480.839
Eryx_tataricus	reptile	30.2142	188.166
Eublepharis_macularius	reptile	36.5088	104.303
Euleptes_europaea	reptile	26.4374	2.09923
Eumeces_algeriensis	reptile	36.1941	236.29
Eumeces_schneideri	reptile	27.6964	159.682
Eunectes_deschauenseei	reptile	29.2071	6584.41
Eunectes_murinus	reptile	40.0338	345144
Eunectes_notaeus	reptile	29.7106	25204.8
Eutropis_longicaudata	reptile	3.90267	63.8039
Furcifer_labordi	reptile	0.629463	64.7754
Furcifer_lateralis	reptile	3.77677	55.7545
Furcifer_oustaleti	reptile	6.29463	434.309
Furcifer_pardalis	reptile	7.55355	268.831
Furcifer_polleni	reptile	6.29463	25.6241
Gallotia_atlantica	reptile	15.1071	28.6836
Gallotia_caesaris	reptile	15.1071	31.0991
Gallotia_galloti	reptile	18.8839	68.4222
Gallotia_intermedia	reptile	13.1138	91.4867
Gallotia_stehlini	reptile	16.366	1085.83
Garthia_gaudichaudii	reptile	6.54641	2.76903
Geckolepis_typica	reptile	12.5893	5.32475
Gehyra_australis	reptile	12.5893	10.6584
Gehyra_mutilata	reptile	11.6451	5.56141
Gehyra_oceanica	reptile	19.5134	60.6098
Gekko_gecko	reptile	29.5848	129.319
Gekko_monarchus	reptile	10.0714	20.1442
Gekko_petricolus	reptile	10.9149	19.6035
Gekko_smithii	reptile	22.6607	113.88
Gekko_vittatus	reptile	6.29463	48.2968
Gerrhonotus_parvus	reptile	7.55355	6.16797
Gerrhosaurus_flavigularis	reptile	14.1629	80.0155
Gerrhosaurus_multilineatus	reptile	10.4491	258.567
Gerrhosaurus_nigrolineatus	reptile	10.4491	157.276
Gerrhosaurus_skoogi	reptile	15.1071	103.923
Gerrhosaurus_typicus	reptile	2.89553	68.8343
Gloydius_blomhoffii	reptile	17.3732	166.063
Gloydius_brevicaudus	reptile	15.7366	192.381
Gloydius_halys	reptile	6.50444	225.646
Gonatodes_albogularis	reptile	16.366	2.7182
Gonionotophis_capensis	reptile	13.7223	728.803
Goniurosaurus_kuroiwae	reptile	11.8549	20.4315
Gonyosoma_oxycephalum	reptile	19.0098	1082.32
Heloderma_horridum	reptile	55.3928	3046.71
Heloderma_suspectum	reptile	50.357	958.453
Hemachatus_haemachatus	reptile	16.366	669.656
Hemicordylus_capensis	reptile	4.0915	36.1541
Hemidactylus_bouvieri	reptile	5.56026	2.81278
Hemidactylus_flaviviridis	reptile	13.8482	16.5534
Hemidactylus_frenatus	reptile	8.81248	6.31136
Hemidactylus_garnotii	reptile	1.67437	6.57491
Hemidactylus_mabouia	reptile	3.25222	14.2576
Hemidactylus_tanganicus	reptile	4.0915	10.299
Hemidactylus_turcicus	reptile	10.575	4.87091
Hemiergis_decresiensis	reptile	3.02142	3.04743
Hemisphaeriodon_gerrardii	reptile	16.2401	442.301
Hemitheconyx_caudicinctus	reptile	20.3946	94.3609
Hemorrhois_hippocrepis	reptile	7.93124	681.263
Hemorrhois_nummifer	reptile	17.3732	217.215
Hemorrhois_ravergieri	reptile	17.3732	271.209
Heterodon_nasicus	reptile	24.9267	351.7
Heterodon_platirhinos	reptile	11.4562	182.986
Heteronotia_binoei	reptile	17.1214	3.65964
Holcosus_quadrilineatus	reptile	2.51785	19.9683
Holcosus_undulatus	reptile	2.51785	80.9141
Homonota_fasciata	reptile	7.02901	5.68401
Homonota_underwoodi	reptile	7.02901	4.22023
Homonota_whitii	reptile	7.02901	2.13091
Homopholis_walbergii	reptile	7.23882	33.7803
Hoplocephalus_bungaroides	reptile	23.9196	195.822
Hoplocephalus_stephensii	reptile	13.8482	391.371
Hydrodynastes_gigas	reptile	21.2759	1317.65
Hydrosaurus_amboinensis	reptile	30.7178	1106.42
Hydrosaurus_pustulatus	reptile	19.1357	557.336
Hydrosaurus_weberi	reptile	11.0156	923.407
Hypnale_nepa	reptile	9.19016	32.9033
Hypsiglena_torquata	reptile	15.3589	51.0412
Hypsilurus_boydii	reptile	12.5893	131.479
Hypsilurus_spinipes	reptile	12.5893	53.9977
Iguana_iguana	reptile	35.2499	8220.68
Intellagama_lesueurii	reptile	35.2499	607.733
Karusasaurus_polyzonus	reptile	13.9489	45.9558
Kinyongia_fischeri	reptile	4.82589	147.829
Lacerta_bilineata	reptile	16.366	49.5732
Lacerta_media	reptile	13.3194	91.4867
Lacerta_trilineata	reptile	9.75668	117.182
Lachesis_muta	reptile	39.782	21669.1
Lachesis_stenophrys	reptile	10.7009	27352.6
Laemanctus_longipes	reptile	19.3875	105.697
Laemanctus_serratus	reptile	6.54641	227.509
Lamprolepis_smaragdina	reptile	6.29463	34.7644
Lampropeltis_alterna	reptile	24.8008	312.298
Lampropeltis_californiae	reptile	18.5062	681.263
Lampropeltis_calligaster	reptile	29.9624	289.123
Lampropeltis_getula	reptile	41.9222	755.357
Lampropeltis_holbrooki	reptile	48.4687	542.951
Lampropeltis_knoblochi	reptile	40.2856	50.369
Lampropeltis_nigra	reptile	16.8696	313.377
Lampropeltis_pyromelana	reptile	28.1999	145.211
Lampropeltis_splendida	reptile	16.1142	341.664
Lampropeltis_triangulum	reptile	28.4517	598.074
Lampropeltis_zonata	reptile	36.257	198.275
Lanthanotus_borneensis	reptile	9.86159	1334.99
Laudakia_nupta	reptile	11.2254	124.675
Laudakia_tuberculata	reptile	9.33704	81.8706
Leiocephalus_barahonensis	reptile	5.87918	18.2179
Leiocephalus_carinatus	reptile	13.5964	67.6611
Leiocephalus_personatus	reptile	4.19222	37.2498
Leiocephalus_schreibersii	reptile	12.5893	36.2766
Leioheterodon_madagascariensis	reptile	34.2428	471.795
Leiolepis_belliana	reptile	7.04998	138.051
Leiolepis_guttata	reptile	16.366	393.432
Leiolopisma_telfairii	reptile	15.3589	121.715
Lepidodactylus_lugubris	reptile	3.46205	2.97087
Lepidophyma_flavimaculatum	reptile	13.8482	72.9355
Lepidophyma_smithii	reptile	6.29463	28.1849
Lepidophyma_tuxtlae	reptile	5.56026	18.1836
Lepidothyris_fernandi	reptile	6.29463	143.64
Leptodeira_annulata	reptile	6.16873	143.185
Leptophis_mexicanus	reptile	9.69373	215.059
Lerista_bipes	reptile	10.3861	2.02795
Liasis_fuscus	reptile	33.7392	10123.4
Lichanura_trivirgata	reptile	39.0267	664.61
Liolaemus_nitidus	reptile	5.66517	39.2981
Liopholis_inornata	reptile	12.5893	12.7378
Liopholis_whitii	reptile	16.366	31.9441
Lioscincus_nigrofasciolatum	reptile	12.5893	31.0402
Lissolepis_coventryi	reptile	11.3303	79.7258
Lissolepis_luctuosa	reptile	22.9124	50.2254
Loxocemus_bicolor	reptile	41.2928	1697.47
Lucasium_damaeum	reptile	8.60266	3.72422
Lucasium_stenodactylum	reptile	6.29463	4.85429
Lycodon_rufozonatus	reptile	17.2473	251.141
Lycodonomorphus_rufulus	reptile	5.41337	95.0366
Lygodactylus_capensis	reptile	2.7041	1.85464
Lygodactylus_keniensis	reptile	5.77007	1.73796
Lygophis_anomalus	reptile	6.04284	70.3871
Lyriocephalus_scutatus	reptile	4.40624	155.962
Macrovipera_lebetina	reptile	16.7437	4769.84
Macrovipera_schweizeri	reptile	14.2258	634.61
Malpolon_insignitus	reptile	31.4731	1186.47
Malpolon_monspessulanus	reptile	25.1785	388.353
Mediodactylus_amictopholis	reptile	3.77677	1.41634
Mediodactylus_kotschyi	reptile	8.81248	3.84633
Mesalina_guttulata	reptile	5.53928	7.97782
Mesalina_rubropunctata	reptile	5.0357	7.01047
Mesaspis_moreletii	reptile	3.56696	13.5926
Micruroides_euryxanthus	reptile	22.1571	92.8201
Micrurus_fulvius	reptile	23.9196	401.655
Mixcoatlus_melanurus	reptile	21.5276	105.733
Mniarogekko_chahoua	reptile	6.29463	66.3089
Mochlus_sundevalli	reptile	3.14731	63.8039
Mokopirirakau_granulatus	reptile	26.4374	17.4583
Mokopirirakau_kahutarae	reptile	31.4731	15.3071
Moloch_horridus	reptile	17.4151	43.3894
Monopeltis_capensis	reptile	2.26607	31.3788
Montivipera_bornmuelleri	reptile	25.4932	217.002
Montivipera_latifii	reptile	5.35043	262.479
Montivipera_raddei	reptile	9.44193	687.785
Montivipera_xanthina	reptile	20.6464	1118.34
Morelia_spilota	reptile	24.6749	21710.2
Morelia_viridis	reptile	25.9339	3454.08
Myrrophis_chinensis	reptile	5.28748	311.164
Nadzikambia_mlanjensis	reptile	2.62276	14.4567
Naja_atra	reptile	14.7294	842.333
Naja_kaouthia	reptile	31.9767	1873.61
Naja_melanoleuca	reptile	37.7677	2756.09
Naja_mossambica	reptile	21.024	669.656
Naja_naja	reptile	40.6633	1683.49
Naja_nigricollis	reptile	29.2071	2756.09
Naja_nivea	reptile	32.732	1123.87
Naja_pallida	reptile	25.4303	669.656
Naja_samarensis	reptile	14.3518	207.001
Naja_sputatrix	reptile	16.9955	538.376
Namazonurus_peersi	reptile	5.0357	15.0551
Natrix_maura	reptile	11.5821	135.802
Natrix_natrix	reptile	25.1785	2800.93
Naultinus_elegans	reptile	28.9553	6.86404
Naultinus_gemmeus	reptile	20.1428	10.3242
Naultinus_grayii	reptile	28.9553	17.4583
Naultinus_manukanus	reptile	37.7677	10.7238
Naultinus_punctatus	reptile	8.81248	17.4583
Naultinus_rudis	reptile	16.366	7.48135
Naultinus_stellatus	reptile	12.5893	10.3242
Nebulifera_robusta	reptile	10.0714	12.4263
Nephrurus_amyae	reptile	16.366	36.9977
Nephrurus_asper	reptile	12.5893	26.4205
Nephrurus_stellatus	reptile	10.0714	16.5876
Nerodia_erythrogaster	reptile	18.6321	1442.53
Nerodia_fasciata	reptile	11.8339	1307.4
Nerodia_rhombifer	reptile	9.56784	1812.22
Nerodia_sipedon	reptile	26.4374	1083
Nerodia_taxispilota	reptile	7.67945	1856.99
Ninurta_coeruleopunctatus	reptile	3.99079	13.2336
Nucras_lalandii	reptile	8.39704	39.1439
Oedura_marmorata	reptile	26.6892	27.3296
Oedura_monilis	reptile	17.625	19.229
Oedura_tryoni	reptile	27.6964	13.3418
Oligosoma_aeneum	reptile	10.0714	5.79426
Oligosoma_grande	reptile	37.7677	36.7373
Oligosoma_homalonotum	reptile	25.1785	73.0626
Oligosoma_inconspicuum	reptile	12.5893	8.50302
Oligosoma_lichenigera	reptile	8.81248	10.4732
Oligosoma_macgregori	reptile	25.1785	32.8659
Oligosoma_moco	reptile	3.77677	8.14234
Oligosoma_ornatum	reptile	16.366	11.7951
Oligosoma_otagense	reptile	55.3928	54.0651
Oligosoma_polychroma	reptile	7.55355	10.0563
Omanosaura_jayakari	reptile	21.4017	176.742
Opheodrys_aestivus	reptile	9.06425	170.494
Opheodrys_vernalis	reptile	7.67945	68.6504
Ophiomorus_latastii	reptile	4.40624	2.76525
Ophiomorus_tridactylus	reptile	7.30177	6.15715
Ophiophagus_hannah	reptile	28.3259	17723.3
Ophisaurus_attenuatus	reptile	5.0357	46.743
Ophisaurus_compressus	reptile	4.0915	11.4837
Ophisaurus_koellikeri	reptile	11.708	24.4083
Ophisaurus_ventralis	reptile	18.6321	32.3712
Ophryacus_undulatus	reptile	18.758	184.601
Oplurus_cuvieri	reptile	26.6892	150.525
Oplurus_cyclurus	reptile	11.708	175.887
Orthriophis_moellendorffi	reptile	26.5633	1200.52
Orthriophis_taeniurus	reptile	14.6035	1459.6
Osteolaemus_tetraspis	reptile	88.1248	40000
Ouroborus_cataphractus	reptile	31.4731	58.3835
Ovophis_monticola	reptile	4.90981	997.718
Ovophis_okinavensis	reptile	23.9196	521.195
Oxybelis_aeneus	reptile	19.1357	341.664
Oxyuranus_microlepidotus	reptile	22.6607	2290.03
Oxyuranus_scutellatus	reptile	19.6393	4665.51
Pachydactylus_acuminatus	reptile	1.78348	2.84396
Pachydactylus_bicolor	reptile	1.36384	1.85464
Pachydactylus_capensis	reptile	10.0714	6.57491
Pachydactylus_geitje	reptile	4.40624	2.10272
Pachydactylus_laevigatus	reptile	6.29463	14.6993
Pachydactylus_maculatus	reptile	3.98659	4.2377
Pachydactylus_namaquensis	reptile	2.41294	12.1758
Pachydactylus_purcelli	reptile	1.78348	2.93881
Pachydactylus_rangei	reptile	11.0408	10.299
Pachydactylus_vanzyli	reptile	4.82589	6.05465
Pachydactylus_weberi	reptile	3.36133	2.81278
Panaspis_nimbaensis	reptile	2.51785	6.19685
Pantherophis_bairdi	reptile	20.5205	371.445
Pantherophis_emoryi	reptile	26.5633	345.09
Pantherophis_guttatus	reptile	40.6633	543.705
Pantherophis_obsoletus	reptile	42.6776	1281.37
Pantherophis_spiloides	reptile	17.4991	808.949
Pantherophis_vulpinus	reptile	21.4017	514.766
Paralaudakia_lehmanni	reptile	4.98534	81.8706
Paroedura_picta	reptile	6.29463	14.2576
Pedioplanis_lineoocellata	reptile	6.29463	7.01047
Phelsuma_astriata	reptile	9.31605	4.65358
Phelsuma_barbouri	reptile	6.54641	5.56141
Phelsuma_cepediana	reptile	11.708	4.65358
Phelsuma_dubia	reptile	5.77007	7.12285
Phelsuma_grandis	reptile	25.1785	30.1228
Phelsuma_guentheri	reptile	22.4089	69.8324
Phelsuma_guimbeaui	reptile	10.0714	5.0946
Phelsuma_inexpectata	reptile	8.81248	4.2377
Phelsuma_laticauda	reptile	10.9526	5.80469
Phelsuma_lineata	reptile	12.5893	5.80469
Phelsuma_madagascariensis	reptile	17.1214	31.5538
Phelsuma_quadriocellata	reptile	6.71007	4.87091
Phelsuma_serraticauda	reptile	6.54641	5.97895
Phelsuma_standingi	reptile	12.0857	15.6088
Phelsuma_sundbergi	reptile	20.0169	24.8143
Philodryas_viridissima	reptile	5.1616	199.239
Phoenicolacerta_laevis	reptile	5.72811	15.1538
Phrynocephalus_guttatus	reptile	6.29463	6.26734
Phrynocephalus_theobaldi	reptile	10.0714	4.18604
Phrynosoma_blainvillii	reptile	10.0714	44.8058
Phrynosoma_cornutum	reptile	12.5893	63.6834
Phrynosoma_coronatum	reptile	10.4491	44.8058
Phrynosoma_douglasii	reptile	9.12721	57.3361
Phrynosoma_hernandesi	reptile	10.7009	57.3361
Phrynosoma_mcallii	reptile	11.3303	39.9517
Phrynosoma_modestum	reptile	6.29463	12.613
Phrynosoma_solare	reptile	10.0714	48.0324
Phyllodactylus_microphyllus	reptile	2.1024	5.14393
Phyllodactylus_pulcher	reptile	3.88168	7.52587
Phyllodactylus_reissii	reptile	8.0781	10.9662
Phyllodactylus_tuberculosus	reptile	6.29463	25.5859
Phyllurus_platurus	reptile	25.1785	22.8506
Phymaturus_palluma	reptile	15.1071	56.5852
Physignathus_cocincinus	reptile	22.6607	393.432
Pituophis_catenifer	reptile	42.5517	1586.31
Pituophis_melanoleucus	reptile	28.1999	956.522
Platyceps_collaris	reptile	5.77007	117.22
Platyceps_elegantissimus	reptile	4.82589	47.3919
Platyceps_florulentus	reptile	11.708	117.22
Platyceps_karelini	reptile	19.1357	117.22
Platyceps_rhodorachis	reptile	5.66517	275.435
Platyceps_ventromaculatus	reptile	7.30177	210.786
Platysaurus_capensis	reptile	9.19016	17.0509
Platysaurus_guttatus	reptile	19.7651	41.8311
Platysaurus_imperator	reptile	17.625	104.921
Platysaurus_intermedius	reptile	16.8906	67.2831
Plestiodon_chinensis	reptile	8.68658	55.3887
Plestiodon_fasciatus	reptile	6.16873	13.228
Plestiodon_inexpectatus	reptile	2.83259	14.7768
Plestiodon_laticeps	reptile	9.69373	68.3251
Plestiodon_obsoletus	reptile	9.22792	68.3251
Plestiodon_tetragrammus	reptile	4.72097	8.87456
Plica_plica	reptile	6.54641	168.846
Podarcis_filfolensis	reptile	2.51785	14.6455
Podarcis_hispanicus	reptile	16.366	9.39946
Podarcis_lilfordi	reptile	17.52	12.2727
Podarcis_melisellensis	reptile	4.9308	9.39946
Podarcis_muralis	reptile	12.6942	10.9792
Podarcis_siculus	reptile	4.61606	16.7483
Podarcis_tiliguerta	reptile	18.8839	15.1538
Pogona_barbata	reptile	16.366	393.432
Pogona_minor	reptile	7.55355	120.274
Pristurus_rupestris	reptile	6.16873	0.81535
Protobothrops_elegans	reptile	12.9669	1169.15
Protobothrops_flavoviridis	reptile	31.3472	6659.09
Psammodromus_algirus	reptile	3.46205	18.4499
Psammophis_aegyptius	reptile	13.4285	471.795
Psammophis_schokari	reptile	11.2044	471.795
Psammophis_sibilans	reptile	12.9669	471.795
Psammophis_subtaeniatus	reptile	7.30177	388.353
Pseudaspis_cana	reptile	10.4491	1776.54
Pseudechis_australis	reptile	13.9741	2880.54
Pseudechis_porphyriacus	reptile	31.4731	1338.38
Pseudelaphe_flavirufa	reptile	20.5205	418.015
Pseudocerastes_fieldi	reptile	13.3236	371.3
Pseudocerastes_persicus	reptile	21.5276	652.023
Pseudocordylus_microlepidotus	reptile	3.52499	102.365
Pseudocordylus_spinosus	reptile	2.30803	17.7566
Pseudoferania_polylepis	reptile	6.29463	297.492
Pseudonaja_guttata	reptile	15.1071	567.192
Pseudonaja_textilis	reptile	18.8839	1683.49
Pseudopus_apodus	reptile	67.982	420.915
Pseudothecadactylus_lindneri	reptile	22.6607	25.1144
Pseudotrapelus_sinaitus	reptile	7.79275	31.5646
Ptenopus_garrulus	reptile	9.33704	5.23191
Ptychozoon_horsfieldii	reptile	9.56784	17.039
Ptychozoon_kuhli	reptile	7.97319	23.5883
Ptychozoon_lionotum	reptile	5.56026	19.0722
Ptyodactylus_guttatus	reptile	13.7433	21.3237
Ptyodactylus_hasselquistii	reptile	15.8415	29.5394
Ptyodactylus_oudrii	reptile	4.62026	6.26028
Ptyodactylus_puiseuxi	reptile	10.4911	18.1532
Ptyodactylus_ragazzii	reptile	13.2187	25.5859
Pygopus_nigriceps	reptile	8.81248	15.5278
Python_bivittatus	reptile	35.6276	197681
Python_curtus	reptile	34.9981	3454.08
Python_molurus	reptile	43.0552	119935
Python_regius	reptile	59.799	1610.62
Python_sebae	reptile	34.3687	50517.5
Rankinia_diemensis	reptile	12.5893	13.7819
Regina_septemvittata	reptile	24.2972	217.023
Rhacodactylus_auriculatus	reptile	10.0714	40.3965
Rhacodactylus_leachianus	reptile	37.7677	475.354
Rhamphiophis_oxyrhynchus	reptile	16.7437	566.007
Rhinechis_scalaris	reptile	20.1428	386.599
Rhinocheilus_lecontei	reptile	24.9267	339.392
Rhoptropus_boultoni	reptile	4.9308	8.30417
Rhoptropus_bradfieldi	reptile	8.71176	6.84539
Rieppeleon_kerstenii	reptile	4.40624	9.21238
Saara_asmussi	reptile	9.44193	492.753
Saltuarius_cornutus	reptile	2.51785	55.1816
Salvadora_hexalepis	reptile	18.0026	164.581
Salvadora_mexicana	reptile	7.93124	395.868
Salvator_merianae	reptile	25.1785	4434.01
Salvator_rufescens	reptile	13.5964	8398.54
Sanzinia_madagascariensis	reptile	27.4445	4056.48
Saurodactylus_mauritanicus	reptile	4.62026	0.976187
Sauromalus_hispidus	reptile	21.6535	1365.05
Sauromalus_varius	reptile	14.2258	1651.73
Sceloporus_arenicolus	reptile	2.51785	12.143
Sceloporus_cyanogenys	reptile	8.4348	90.1137
Sceloporus_cyanostictus	reptile	2.51785	17.5942
Sceloporus_orcutti	reptile	20.4575	48.0324
Sceloporus_poinsettii	reptile	10.0714	73.2826
Sceloporus_serrifer	reptile	8.4348	90.1137
Scelotes_limpopoensis	reptile	2.83259	3.65194
Scincopus_fasciatus	reptile	6.60935	247.365
Senticolis_triaspis	reptile	24.9267	386.599
Shinisaurus_crocodilurus	reptile	14.3518	1334.99
Sibon_nebulatus	reptile	5.41337	135.45
Sistrurus_catenatus	reptile	25.1785	568.01
Sistrurus_miliarius	reptile	20.2687	275.247
Smaug_breyeri	reptile	7.44864	102.365
Smaug_giganteus	reptile	31.3472	457.041
Smaug_regius	reptile	9.02229	97.387
Smaug_vandami	reptile	9.96648	102.365
Smaug_warreni	reptile	24.9267	130.047
Spalerosophis_diadema	reptile	21.4017	681.263
Sphaerodactylus_cinereus	reptile	4.30133	1.25484
Sphaerodactylus_notatus	reptile	1.6366	0.976187
Sphaerodactylus_pimienta	reptile	2.51785	1.35826
Sphaerodactylus_roosevelti	reptile	2.51785	1.46719
Sphenomorphus_indicus	reptile	7.55355	24.9694
Spilotes_pullatus	reptile	22.0312	3030.07
Stellagama_stellio	reptile	13.0425	582.166
Stenodactylus_doriae	reptile	11.2254	11.401
Stenodactylus_petrii	reptile	16.4709	7.40739
Strophurus_elderi	reptile	5.87499	2.26416
Strophurus_strophurus	reptile	2.09821	8.86145
Suta_suta	reptile	15.1071	73.7921
Takydromus_sexlineatus	reptile	1.88839	7.97782
Takydromus_tachydromoides	reptile	11.3303	7.97782
Tarentola_delalandii	reptile	8.81248	15.3109
Tarentola_fascicularis	reptile	3.0424	16.4096
Tarentola_gigas	reptile	6.29463	93.0094
Tarentola_mauritanica	reptile	17.625	16.4096
Telescopus_dhara	reptile	4.61606	598.074
Telescopus_fallax	reptile	12.5893	186.226
Telescopus_hoogstraali	reptile	12.5893	123.264
Telescopus_semiannulatus	reptile	9.56784	132.678
Teratoscincus_microlepis	reptile	14.0622	11.0614
Teratoscincus_scincus	reptile	16.366	41.309
Tetradactylus_africanus	reptile	1.57366	3.79157
Thamnophis_butleri	reptile	17.625	103.573
Thamnophis_couchii	reptile	9.69373	518.246
Thamnophis_cyrtopsis	reptile	13.5964	443.849
Thamnophis_elegans	reptile	22.4089	377.242
Thamnophis_hammondii	reptile	9.69373	352.672
Thamnophis_proximus	reptile	4.53214	562.3
Thamnophis_radix	reptile	10.575	383
Thamnophis_sauritus	reptile	13.3446	299.1
Thamnophis_sirtalis	reptile	17.625	862.299
Timon_lepidus	reptile	35.2499	383.342
Trachylepis_binotata	reptile	10.1973	47.7728
Trachylepis_brevicollis	reptile	3.0424	143.64
Trachylepis_capensis	reptile	4.40624	56.7346
Trachylepis_hoeschi	reptile	6.71007	21.5278
Trachylepis_occidentalis	reptile	8.68658	33.8059
Trachylepis_quinquetaeniata	reptile	6.08481	81.4549
Trachylepis_sechellensis	reptile	4.02856	26.7843
Trachylepis_spilogaster	reptile	2.76964	17.0306
Trachylepis_sulcata	reptile	3.46205	12.7378
Trapelus_agilis	reptile	3.88168	37.1603
Trapelus_mutabilis	reptile	5.9799	22.6928
Trapelus_savignii	reptile	6.81918	44.4916
Tretanorhinus_variabilis	reptile	6.50444	146.073
Trimeresurus_albolabris	reptile	14.3518	521.195
Trimeresurus_gramineus	reptile	10.575	753.421
Trimeresurus_popeiorum	reptile	17.625	600.705
Trimeresurus_purpureomaculatus	reptile	11.2044	600.705
Trimorphodon_biscutatus	reptile	14.8553	485.371
Trimorphodon_tau	reptile	6.04284	66.5189
Trioceros_affinis	reptile	6.29463	13.1141
Trioceros_ellioti	reptile	7.55355	21.2593
Trioceros_hoehnelii	reptile	5.66517	29.7805
Trioceros_jacksonii	reptile	11.3303	91.1759
Trioceros_melleri	reptile	15.1071	392.8
Trioceros_montium	reptile	12.5893	39.3047
Trioceros_quadricornis	reptile	6.29463	93.3254
Trogonophis_wiegmanni	reptile	17.625	14.0269
Tropidechis_carinatus	reptile	11.3303	252.348
Tropidolaemus_wagleri	reptile	7.30177	408.906
Tropidophis_canus	reptile	20.2477	22.8507
Tropidophis_greenwayi	reptile	12.9669	17.1671
Tropidophis_haetianus	reptile	19.3875	73.4585
Tropiocolotes_nattereri	reptile	3.35714	0.686314
Tropiocolotes_steudneri	reptile	4.19222	1.03399
Underwoodisaurus_milii	reptile	22.6607	22.8506
Uranoscodon_superciliosus	reptile	6.08481	141.818
Uromacer_oxyrhynchus	reptile	23.7937	681.434
Uroplatus_sikorae	reptile	8.81248	33.7803
Uvidicolus_sphyrurus	reptile	12.5893	7.88889
Varanus_acanthurus	reptile	12.5893	286
Varanus_albigularis	reptile	21.024	14985.5
Varanus_caudolineatus	reptile	15.1071	37.1244
Varanus_dumerilii	reptile	13.4705	4000.6
Varanus_exanthematicus	reptile	21.4017	9995.93
Varanus_giganteus	reptile	24.8008	21475.1
Varanus_gilleni	reptile	6.29463	117.698
Varanus_griseus	reptile	26.4374	5542.07
Varanus_indicus	reptile	21.9053	4352.01
Varanus_kordensis	reptile	17.9397	366.828
Varanus_melinus	reptile	10.7009	2870.71
Varanus_mertensi	reptile	25.5562	2692.58
Varanus_mitchelli	reptile	8.30891	818.297
Varanus_niloticus	reptile	18.3803	23747.4
Varanus_olivaceus	reptile	19.1357	9159.02
Varanus_prasinus	reptile	19.3875	573.528
Varanus_salvadorii	reptile	9.56784	14985.5
Varanus_salvator	reptile	19.7651	42129
Varanus_spenceri	reptile	5.41337	4352.01
Varanus_timorensis	reptile	18.758	436.941
Vipera_ammodytes	reptile	27.6964	687.8
Vipera_berus	reptile	23.9196	227.402
Virginia_striatula	reptile	9.06425	8.68632
Virginia_valeriae	reptile	11.9598	12.9801
Walterinnesia_aegyptia	reptile	14.2258	567.192
Woodworthia_chrysosireticus	reptile	11.3303	6.86404
Woodworthia_maculatus	reptile	46.5803	14.3018
Xantusia_henshawi	reptile	18.0026	7.02482
Xantusia_vigilis	reptile	13.7223	6.72758
Xenochrophis_piscator	reptile	11.3303	1802
Xenosaurus_grandis	reptile	16.0513	41.8324
Zamenis_longissimus	reptile	4.46918	681.263
Zamenis_situla	reptile	28.9553	117.22
Zonosaurus_laticaudatus	reptile	11.2254	125.295

[truncated: 5 more sheets: SI Figure 5b, SI Figure 5c, SI Figure 6a, SI Figure 6b, Sheet1]
