# Supplementary material for: Reptile-like physiology in Early Jurassic stem-mammals
Source: Nat Commun. 2020 Oct 12;11:5121. doi: 10.1038/s41467-020-18898-4 (PMC7550344; doi:10.1038/s41467-020-18898-4)
Supplement: Supplementary file 8 — Source Data [file 41467_2020_18898_MOESM8_ESM.zip › Source data/SI Figure 5.a. source tree.txt]

(((Ornithorhynchus_anatinus:50.6196742,Tachyglossus_aculeatus:50.61970138):144.2109436,((((Orycteropus_afer:94.46068264,((Elephantulus_intufi:18.55042522,Elephantulus_rufescens:18.55042522):72.58148905,(((Tenrec_ecaudatus:21.26773299,Hemicentetes_semispinosus:21.26773299):10.97370318,(Setifer_setosus:6.823316652,Echinops_telfairi:6.823316652):25.41811952):13.44543893,(Microgale_talazaci:27.70830526,Microgale_dobsoni:27.70830329):17.97856951):45.44503325):3.328774298):2.134394168,(((Dendrohyrax_arboreus:4.793057696,Dendrohyrax_dorsalis:4.793056709):10.77902293,Procavia_capensis:15.57208063):49.36756683,(Loxodonta_africana:5.164366166,Elephas_maximus:5.164365014):59.77526484):31.6554356):5.596547744,((((((Tamandua_tetradactyla:4.16052881,Tamandua_mexicana:4.16052881):11.96807347,Myrmecophaga_tridactyla:16.12860434):33.1693265,Cyclopes_didactylus:49.29793084):22.31231432,(Choloepus_hoffmanni:8.869330889,Choloepus_didactylus:8.869330889):62.74090912):9.484413065,((Zaedyus_pichiy:8.159833721,(Euphractus_sexcinctus:7.875815153,Chaetophractus_villosus:7.875814637):0.2840166088):28.02532119,Priodontes_maximus:36.18515233):44.90949816):13.50030577,((((Solenodon_cubanus:0.9549377989,Solenodon_paradoxus:0.9549380028):75.63638639,(((Crocidura_suaveolens:18.74371804,Suncus_etruscus:18.743721):31.01342995,Neomys_fodiens:49.75715128):20.59633569,(Erinaceus_europaeus:17.10079777,(Paraechinus_aethiopicus:12.7672181,Hemiechinus_auritus:12.76721687):4.333581713):53.25269532):6.237856917):0.4006855922,(((((((((Arctogalidia_trivirgata:8.976437379,((Paguma_larvata:4.631924824,Paradoxurus_hermaphroditus:4.631924523):2.429681001,Arctictis_binturong:7.061605825):1.914830952):1.544414281,(Cynogale_bennettii:6.380475232,Hemigalus_derbyanus:6.380474629):4.140376428):3.472153373,((Viverricula_indica:7.978401042,(Civettictis_civetta:5.618010128,(Viverra_tangalunga:2.772330725,Viverra_zibetha:2.772330725):2.845680307):2.360389107):2.932198018,(Genetta_genetta:2.310849406,Genetta_tigrina:2.310849556):8.599748721):3.082405671):6.963463949,((((((Helogale_parvula:3.577830095,Crossarchus_obscurus:3.577830095):3.195393702,Mungos_mungo:6.773223483):1.28153703,Suricata_suricatta:8.054761731):0.2422803207,((Atilax_paludinosus:4.937166034,Herpestes_javanicus:4.93716507):0.1849675977,((Ichneumia_albicauda:3.33648037,(Bdeogale_nigripes:2.811341646,Cynictis_penicillata:2.811341646):0.5251379708):1.342238158,(Herpestes_ichneumon:2.747467634,Herpestes_sanguineus:2.747467633):1.931250292):0.443415284):3.174907938):7.770118053,((Galidia_elegans:3.701578876,Salanoia_concolor:3.701577671):4.814784376,Cryptoprocta_ferox:8.516360842):7.550799865):3.365898531,((Hyaena_brunnea:1.948694825,Hyaena_hyaena:1.948694825):2.812394253,Crocuta_crocuta:4.761088776):14.67196805):1.523409443):1.440571035,(((((Panthera_onca:2.646366167,(Panthera_uncia:2.246481024,(Panthera_leo:1.739605359,Panthera_pardus:1.739605359):0.5068753633):0.3998851425):0.6599570487,Panthera_tigris:3.306324119):1.199814795,Neofelis_nebulosa:4.506137708):1.127028571,(((Leopardus_wiedii:1.974093889,Leopardus_tigrinus:1.97409401):2.581162989,Felis_silvestris:4.55525715):0.8403441499,Acinonyx_jubatus:5.395600245):0.2375651303):12.41024923,Prionodon_linsang:18.04341581):4.353622696):5.220556163,Nandinia_binotata:27.61759467):13.31137585,((((Nyctereutes_procyonoides:7.934880842,Otocyon_megalotis:7.934880842):1.090761537,((((Cerdocyon_thous:0.1952756429,Speothos_venaticus:0.1952756429):1.380068136,Atelocynus_microtis:1.575343568):0.9106940739,Pseudalopex_gymnocercus:2.48603734):3.316068716,(((Canis_mesomelas:2.468693128,(Canis_latrans:1.674843229,(Canis_aureus:1.059470134,Canis_lupus:1.059470314):0.6153730954):0.793849899):0.8895479444,(Canis_adustus:3.284157316,(Cuon_alpinus:0.4003542063,Canis_rufus:0.4003542063):2.883801604):0.07408493089):0.8663508284,Chrysocyon_brachyurus:4.224591599):1.577514758):3.223537528):0.1745746269,((Vulpes_vulpes:4.220587235,Vulpes_velox:4.220588139):1.661523867,(Vulpes_macrotis:0.270578091,Urocyon_cinereoargenteus:0.2705780609):5.611533011):3.318106447):25.83967431,((Ailuropoda_melanoleuca:10.47951109,(((Melursus_ursinus:3.24694854,Ursus_thibetanus:3.246949022):0.2847530352,Ursus_maritimus:3.531702178):4.832399121,Tremarctos_ornatus:8.364102805):2.115411594):17.81657212,(((Ailurus_fulgens:23.93827599,(((Bassariscus_astutus:14.09759782,Nasua_nasua:14.09760143):4.001409133,Potos_flavus:18.09901057):4.306821761,((Arctonyx_collaris:3.139642296,Meles_meles:3.139643199):9.721423307,(((((((Vormela_peregusna:5.98568743,(Ictonyx_striatus:4.052108388,Poecilogale_albinucha:4.052108388):1.933576632):3.75846905,Galictis_vittata:9.74415648):0.4701829484,(Pteronura_brasiliensis:9.297280608,(Enhydra_lutris:5.908932089,(Lutra_lutra:3.77350741,Aonyx_capensis:3.773507409):2.135423475):3.388350326):0.9170588203):0.4041645585,(Mustela_sibirica:1.24586348,(Mustela_nigripes:0.6953618731,Mustela_putorius:0.695361843):0.5505016373):9.372641201):0.7398518329,Melogale_moschata:11.35835522):0.6372341179,(Eira_barbara:8.833763065,((((Martes_americana:2.144827947,(Martes_zibellina:0.7615092028,Martes_martes:0.7615092028):1.383318745):1.322436859,Martes_foina:3.467263903):2.855380618,Martes_flavigula:6.322644219):0.9288037913,Gulo_gulo:7.251448613):1.582313548):3.161827174):0.4304089321,Mellivora_capensis:12.42599917):0.435066431):9.54476371):1.532446075):0.5799092238,((Conepatus_leuconotus:5.4344637,Conepatus_chinga:5.434464303):5.293982567,(Mephitis_mephitis:7.785302524,Spilogale_putorius:7.785301017):2.943142237):13.78973955):2.918014337,(Monachus_monachus:5.034172036,Mirounga_angustirostris:5.034172247):22.4020274):0.8598830506):6.743808348):5.889078973):17.51011086,Manis_crassicaudata:58.439058):5.754607,(((((Potamochoerus_porcus:7.763556183,((Phacochoerus_aethiopicus:3.621321955,Hylochoerus_meinertzhageni:3.621321955):1.370166411,Babyrousa_babyrussa:4.991488366):2.772069251):19.39063368,Catagonus_wagneri:27.15419165):25.69285309,(((((Okapia_johnstoni:8.431918012,Giraffa_camelopardalis:8.431918012):8.051376413,Antilocapra_americana:16.48329442):1.56883861,(((((Dama_dama:4.261754098,Cervus_elaphus:4.261753738):1.269409871,(Axis_axis:1.939130803,Axis_porcinus:1.939130731):3.592032914):3.145341498,Muntiacus_muntjak:8.676504677):1.26085459,((Rangifer_tarandus:8.350622934,((Odocoileus_virginianus:2.700505263,Mazama_americana:2.700505048):3.991365929,Hippocamelus_antisensis:6.691871193):1.658753176):0.7769002996,Hydropotes_inermis:9.127526856):0.8098354953):6.598244831,((((((Ourebia_ourebi:7.935987189,Procapra_gutturosa:7.935990059):2.202092975,((Litocranius_walleri:4.785659444,Antidorcas_marsupialis:4.785659444):0.9541955956,Gazella_dorcas:5.739855542):4.398225841):2.051280993,((Neotragus_pygmaeus:10.06158589,(Oreotragus_oreotragus:9.692970961,(Sylvicapra_grimmia:5.593516009,Cephalophus_nigrifrons:5.593517443):4.099453518):0.3686138495):1.278087467,((((Connochaetes_taurinus:0.6877784542,Connochaetes_gnou:0.6877784542):5.577554712,Alcelaphus_buselaphus:6.265333525):2.923912847,((Hippotragus_equinus:4.529944385,Hippotragus_niger:4.529943309):0.4201083843,(Addax_nasomaculatus:1.520188901,Oryx_gazella:1.52018908):3.429863151):4.239191808):1.622208772,((((Hemitragus_jemlahicus:3.270676994,Capra_ibex:3.270677029):1.57793373,(Pseudois_nayaur:4.168779596,Budorcas_taxicolor:4.168779596):0.6798311645):2.188888622,Ammotragus_lervia:7.037499383):1.024571221,Capricornis_crispus:8.062070353):2.749383211):0.5282185704):0.8496899552):0.0611461014,((Kobus_ellipsiprymnus:4.529757863,Kobus_kob:4.52975858):2.588467346,(Redunca_redunca:2.302812928,Redunca_arundinum:2.302812928):4.815412999):5.132280866):1.554919734,Aepyceros_melampus:13.80542975):0.1551490232,((Tetracerus_quadricornis:4.416352234,Boselaphus_tragocamelus:4.416353023):6.944010761,((Tragelaphus_imberbis:7.348814622,Tragelaphus_strepsiceros:7.34881534):3.225836323,(((Bos_taurus:3.105374946,Bison_bison:3.105375125):0.1609572595,Bos_gaurus:3.266332492):5.153079909,(Syncerus_caffer:5.362892519,Bubalus_mindorensis:5.362891084):3.056522035):2.155238545):0.7857102555):2.60021503):2.575026254):1.516530551):17.56715108,(Tragulus_napu:5.15124087,Tragulus_javanicus:5.15124087):30.46804217):10.95567392,(Choeropsis_liberiensis:6.545286813,Hippopotamus_amphibius:6.545287531):40.02967265):6.272085277):5.246620901,(Vicugna_vicugna:1.49675487,Lama_guanicoe:1.496754871):56.59691059):5.8093727e-05,(((((Rhinoceros_unicornis:5.738233148,Rhinoceros_sondaicus:5.738233148):7.228833598,Dicerorhinus_sumatrensis:12.96706675):1.429940024,Diceros_bicornis:14.39700833):18.04635048,Tapirus_terrestris:32.4433556):6.962550839,(Equus_caballus:5.705941681,(Equus_hemionus:3.319191438,Equus_grevyi:3.319191645):2.386750244):33.69996641):18.68782335):6.099965):12.798361):11.03175,(((Ptilocercus_lowii:67.21752298,((Tupaia_glis:14.9242471,Tupaia_belangeri:14.92424757):6.227040351,Urogale_everetti:21.15128436):46.06622777):14.85641202,((((Nycticebus_coucang:14.77132163,Loris_tardigradus:14.77132152):8.503981363,((Perodicticus_potto:15.14419552,Arctocebus_calabarensis:15.14419552):7.254962844,(Galago_senegalensis:8.353938743,Otolemur_garnettii:8.353939384):14.04521861):0.8761433772):28.03543662,(Daubentonia_madagascariensis:43.45945419,((((Phaner_furcifer:20.75082091,Lepilemur_mustelinus:20.75082408):0.4384626015,((Cheirogaleus_medius:5.090514862,Cheirogaleus_major:5.090514861):12.70003212,((Microcebus_murinus:7.01197572,Microcebus_rufus:7.011975605):2.12083303,Mirza_coquereli:9.132808561):8.657736165):3.398739917):2.188953606,(Varecia_variegata:14.82647293,(Lemur_catta:6.123327463,Hapalemur_griseus:6.123327086):8.703145362):8.551766555):1.190504038,Propithecus_verreauxi:24.56874312):18.89070474):7.851294348):18.95137443,((((((Cacajao_melanocephalus:6.263115277,(Chiropotes_satanas:0.2012935795,Chiropotes_albinasus:0.2012935795):6.061821321):3.39104223,(Pithecia_pithecia:4.489735504,(Pithecia_aequatorialis:2.838407064,Pithecia_monachus:2.838406914):1.651328742):5.164421325):5.848765314,Callicebus_moloch:15.50292248):2.182909998,(((((Callimico_goeldii:9.443219777,(Cebuella_pygmaea:4.599359579,Callithrix_jacchus:4.599359199):4.843859938):1.81157251,Leontopithecus_rosalia:11.25479349):0.3199149022,(Saguinus_oedipus:5.384381853,Saguinus_imperator:5.384381514):6.190326731):3.550303724,((Saimiri_sciureus:11.60444645,(Cebus_capucinus:2.20157736,Cebus_albifrons:2.201577624):9.402868146):2.977933014,Aotus_trivirgatus:14.58237852):0.5426334474):2.047193329,((((Ateles_paniscus:2.060733045,Ateles_belzebuth:2.060732894):0.5737685766,Ateles_fusciceps:2.634501621):6.602279598,Lagothrix_lagotricha:9.236782349):3.987051584,Alouatta_caraya:13.22383623):3.948370988):0.5136260149):15.28880504,(((((Pan_troglodytes:1.598317185,Pan_paniscus:1.598317185):4.108881896,Gorilla_gorilla:5.707200211):5.183953406,Pongo_pygmaeus:10.89115249):2.175202138,(Hylobates_pileatus:2.253773558,(Hylobates_lar:1.890302933,(Hylobates_moloch:1.408642968,Hylobates_agilis:1.408642892):0.4816600781):0.3634707753):10.81258144):8.331602904,((((Semnopithecus_entellus:6.922115677,Presbytis_melalophos:6.922115827):0.3713690621,(Pygathrix_nemaeus:5.336259175,Nasalis_larvatus:5.336259853):1.957224961):2.137537727,(Colobus_polykomos:0.6449241437,Colobus_guereza:0.6449241437):8.786096513):3.39014963,(((((Macaca_nemestrina:1.563621451,Macaca_silenus:1.563621639):2.684601131,(Macaca_fascicularis:3.336183303,(Macaca_arctoides:2.026535796,((Macaca_fuscata:0.904527233,Macaca_sinica:0.9045271652):0.4937084846,Macaca_mulatta:1.398235718):0.6283002665):1.309647131):0.9120396181):1.42949933,Macaca_sylvanus:5.677720669):2.453004624,((Theropithecus_gelada:4.841027656,((Papio_ursinus:1.181599137,Papio_cynocephalus:1.181599137):0.3624005217,(Papio_papio:1.303039478,(Papio_anubis:0.8751750435,Papio_hamadryas:0.8751748928):0.4278644347):0.2409603685):3.29702683):1.687422342,((Mandrillus_sphinx:3.308929798,Mandrillus_leucophaeus:3.308929798):0.8527861902,((Cercocebus_atys:2.383933047,Cercocebus_torquatus:2.38393267):1.048623191,Cercocebus_galeritus:3.432556276):0.7291600143):2.366732503):1.602277933):2.00043148,(((((Cercopithecus_neglectus:1.235744812,Cercopithecus_diana:1.235744812):4.584121583,(Cercopithecus_campbelli:3.589912338,(Cercopithecus_mona:1.447627892,Cercopithecus_pogonias:1.447627892):2.142284822):2.229955188):0.510190126,(((Cercopithecus_mitis:2.010446009,Cercopithecus_nictitans:2.010446009):2.758710568,((Cercopithecus_petaurista:1.98755415,Cercopithecus_ascanius:1.98755415):0.5782225345,Cercopithecus_cephus:2.565776684):2.203380119):1.06098056,Erythrocebus_patas:5.830138644):0.4999205144):0.1546368911,Cercopithecus_hamlyni:6.484692998):1.891876381,Miopithecus_talapoin:8.376572393):1.754587018):2.69001389):8.576783474):11.57668108):34.48464414,Tarsius_syrichta:67.45927236):2.802835309):11.81180404):4.14082,(((((((Muscardinus_avellanarius:20.01207008,Eliomys_quercinus:20.01206976):8.758987795,Graphiurus_murinus:28.77105724):3.000833038,Glis_glis:31.77189185):24.23158023,(Aplodontia_rufa:36.42987695,((((Xerus_erythropus:9.31151073,(Atlantoxerus_getulus:9.047961913,Xerus_inauris:9.047960656):0.2635472787):16.34824846,((((Cynomys_ludovicianus:9.065530713,Marmota_marmota:9.065533446):4.40401317,Ammospermophilus_leucurus:13.46954511):5.839430926,Tamias_striatus:19.30897478):1.589754292,((Funisciurus_congicus:13.44699303,Protoxerus_stangeri:13.4469924):1.377547246,Heliosciurus_rufobrachium:14.82454028):6.074190992):4.761030744):1.8552389,(Dremomys_lokriah:13.83038835,(Callosciurus_notatus:10.20357825,Callosciurus_erythraeus:10.20357945):3.626811727):13.68460858):0.6515650964,(Sciurus_carolinensis:21.72065483,(Glaucomys_volans:1.942776237,Glaucomys_sabrinus:1.942776237):19.77787718):6.445910394):8.263318168):19.57358728):10.87700335,(((Trichys_fasciculata:17.39720157,((Hystrix_pumila:3.112348728,Hystrix_brachyura:3.112348669):3.408688308,Atherurus_africanus:6.521038158):10.87616607):29.36212119,((Thryonomys_swinderianus:38.51385029,Heterocephalus_glaber:38.51384143):5.557661253,((((Dinomys_branickii:25.43148139,((Lagidium_peruanum:10.19075331,Chinchilla_lanigera:10.19075508):7.981327321,Lagostomus_maximus:18.17208241):7.259401646):11.01244514,((((Geocapromys_brownii:8.801638133,Capromys_pilorides:8.801635592):3.656374976,Plagiodontia_aedium:12.45801323):8.301804403,((Kannabateomys_amblyonyx:17.46527332,Myocastor_coypus:17.4652745):1.121488868,(Proechimys_semispinosus:0.5538697955,Proechimys_guyannensis:0.5538698251):18.03289416):2.173053676):4.136967574,(Octodontomys_gliroides:7.081365222,(Octodon_degus:4.37939299,Spalacopus_cyanus:4.379392962):2.701972261):17.81542293):11.54714132):3.926669914,Coendou_prehensilis:40.37059555):0.4818113298,((Myoprocta_acouchy:10.4324311,Dasyprocta_leporina:10.4324308):20.24057092,((Kerodon_rupestris:11.76274782,Dolichotis_patagonum:11.76274487):9.911439584,((Galea_musteloides:10.18179951,Galea_spixii:10.1817995):11.16086691,Cavia_tschudii:21.34266701):0.3315174435):8.998817563):10.17940369):3.219102586):2.687813884):19.77375773,(Ctenodactylus_vali:9.122691026,Pectinator_spekei:9.122688368):57.41039301):0.3473950087):8.03634,((((Microdipodops_megacephalus:14.28142782,Dipodomys_ordii:14.28142687):11.82868908,(Geomys_bursarius:23.06628133,(Perognathus_longimembris:20.29752496,Chaetodipus_fallax:20.29752725):2.768755323):3.04383547):28.79000632,Castor_fiber:54.90012892):15.07435708,((((Cannomys_badius:55.72373752,(((Lophiomys_imhausi:47.65473774,((((Meriones_unguiculatus:7.892090929,Meriones_crassus:7.892089257):9.261335314,(Gerbillus_pyramidum:12.53287475,Sekeetamys_calurus:12.53287331):4.620550205):4.612158034,Pachyuromys_duprasi:21.76558562):22.22518958,Acomys_cahirinus:43.99077458):3.663961275):3.518241978,((((((Rhabdomys_pumilio:11.39734469,Lemniscomys_striatus:11.397344):5.387843365,(Grammomys_dolichurus:5.486144352,Thallomys_paedulcus:5.486144979):11.29904307):8.349027184,Millardia_gleadowi:25.1342158):1.79028586,(((Mus_minutoides:14.31324802,Mus_musculus:14.31324865):9.01062194,(Colomys_goslingi:12.76609048,Praomys_tullbergi:12.76609259):10.55777957):1.385368141,(Apodemus_agrarius:15.97866825,(Apodemus_sylvaticus:3.308367409,Apodemus_flavicollis:3.308367409):12.67030147):8.730567971):2.215262456):0.5412238271,(((Notomys_alexis:10.07677279,Pseudomys_australis:10.07677097):2.202521392,Mesembriomys_gouldii:12.27929174):3.032709665,Pogonomys_macrourus:15.31200104):12.15372168):0.6838301822,(Micromys_minutus:25.00593459,(((Rattus_rattus:9.853997543,Sundamys_muelleri:9.853996507):1.456399121,Berylmys_bowersi:11.31039726):3.858247918,Lenothrix_canus:15.16864599):9.837290983):3.143619038):23.02342295):0.9879937341,(((((((Synaptomys_cooperi:12.34079076,Lemmus_lemmus:12.34079064):4.981985707,((((Microtus_agrestis:8.459951677,(Microtus_arvalis:5.88710585,Microtus_guentheri:5.887105881):2.572844573):0.6537188141,Microtus_pinetorum:9.11366839):0.6470719875,Microtus_oeconomus:9.76074113):3.694076935,Arvicola_sapidus:13.45481722):3.867958622):0.940659927,Ondatra_zibethicus:18.26343451):0.7682462151,Dicrostonyx_torquatus:19.03168387):19.27312938,(Mesocricetus_auratus:27.03270364,Phodopus_sungorus:27.03270144):11.27210936):1.150029003,(((Ochrotomys_nuttalli:26.78779038,(((Onychomys_torridus:5.065370658,Onychomys_leucogaster:5.065371599):11.20596105,Peromyscus_maniculatus:16.27133218):8.314186764,Baiomys_taylori:24.58552161):2.202269716):1.018557936,Neotoma_albigula:27.80634929):11.45238871,((Tylomys_nudicaudus:29.07879266,Nyctomys_sumichrasti:29.07879332):8.722144922,Eligmodontia_typus:37.80094106):1.457799412):0.1961030948):10.37657223,(Mystromys_albicaudatus:42.98771155,(Dendromus_mesomelas:32.16360995,Saccostomus_campestris:32.16360796):10.82410477):6.843697678):2.329569):3.562752):2.926997,Platacanthomys_lasiurus:58.650711):2.439593,(Zapus_hudsonius:25.1548784,Allactaga_euphratica:25.15487575):35.93547019):5.781885,Pedetes_capensis:66.87220679):3.102265):4.942342):8.569961,((Lepus_californicus:4.6063593,Lepus_europaeus:4.6063595):9.890532499,Sylvilagus_floridanus:14.49689364):68.98988351):2.727968):1.809053):6.571181):7.596647):55.714693,(((Caluromysiops_irrupta:14.60961583,Caluromys_philander:14.60961583):23.91086064,((Monodelphis_domestica:27.15716679,Marmosa_mexicana:27.15716715):4.472935964,(Metachirus_nudicaudatus:20.89361951,((Lutreolina_crassicaudata:10.24646006,(Philander_opossum:0.8521557686,Philander_mcilhennyi:0.8521557686):9.39430378):3.567113843,Chironectes_minimus:13.81357427):7.080045243):10.7364847):6.890372631):38.80209507,(((Phascolarctos_cinereus:33.6645464,(Vombatus_ursinus:5.888145788,Lasiorhinus_latifrons:5.888145422):27.77640061):17.86632397,(((Burramys_parvus:30.3945093,Cercartetus_nanus:30.3945093):10.81637236,(Wyulda_squamicaudata:11.27985666,Trichosurus_vulpecula:11.27985666):29.93102499):2.880589119,(((Pseudocheirus_peregrinus:33.07038192,Gymnobelideus_leadbeateri:33.07038192):5.078171274,Distoechurus_pennatus:38.14855136):3.267001365,(((((Dendrolagus_ursinus:7.478461497,Dendrolagus_matschiei:7.478463072):1.406363412,Petrogale_penicillata:8.884826191):0.4018407225,Thylogale_billardierii:9.286665742):1.630929915,(((((((Macropus_agilis:0.3363898733,Macropus_eugenii:0.3363898733):2.715787334,Macropus_dorsalis:3.052176987):1.779723977,Macropus_rufogriseus:4.831902063):0.2569596638,Macropus_parryi:5.088862642):0.3379304134,Wallabia_bicolor:5.42679214):1.534584741,((Macropus_antilopinus:3.044955763,Macropus_robustus:3.044955763):1.514865286,Macropus_rufus:4.559821415):2.401554734):1.093065194,Macropus_giganteus:8.054442442):2.863155988):7.62359551,(Aepyprymnus_rufescens:10.80211671,Bettongia_gaimardi:10.80211598):7.739076203):22.87435945):2.675918043):7.439399599):13.31058659,(((Perameles_gunnii:16.18501487,Echymipera_rufescens:16.18501432):15.03929975,Macrotis_lagotis:31.22431095):31.70985634,((Thylacinus_cynocephalus:19.89790001,Myrmecobius_fasciatus:19.89790001):15.49075539,((((Sarcophilus_harrisii:9.344425648,(Dasyurus_maculatus:8.098873393,((Dasyurus_viverrinus:5.050919622,Dasyurus_geoffroii:5.050919256):0.3252616788,Dasyurus_albopunctatus:5.376180568):2.722691359):1.245555185):5.011801207,(Dasyuroides_byrnei:10.9615404,(Dasykaluta_rosamondae:8.764881634,Dasycercus_cristicauda:8.764880535):2.196660227):3.394687558):8.859974703,Phascogale_tapoatafa:23.21619973):6.016809218,(Sminthopsis_macroura:17.63890027,Antechinomys_laniger:17.63889881):11.59410721):6.155647927):27.54551189):1.907286734):12.48110726):80.58374296):36.924317):130.66935502,((((((((((((Oplurus_cyclurus:20.371852,Oplurus_cuvieri:20.371852):45.651532,(Phymaturus_palluma:46.68185739,Liolaemus_nitidus:46.68185557):19.34149216):4.665651,(((Dipsosaurus_dorsalis:34.76494461,(Brachylophus_fasciatus:1.295285888,Brachylophus_vitiensis:1.295285888):33.46964689):3.862615944,((((Sauromalus_hispidus:1.001590254,Sauromalus_varius:1.001590254):12.09401669,Iguana_iguana:13.09560659):4.373701226,(((Ctenosaura_hemilopha:7.470832724,Ctenosaura_pectinata:7.470834135):2.31466252,(((Ctenosaura_bakeri:4.080314932,Ctenosaura_palearis:4.080314226):4.489210703,Ctenosaura_similis:8.569524559):1.085681772,Ctenosaura_clarki:9.655205801):0.1302903781):4.238569648,Amblyrhynchus_cristatus:14.02406595):3.445242923):7.254544202,((Cyclura_cornuta:7.920457826,Cyclura_carinata:7.920457826):2.631802984,(Cyclura_rileyi:2.577595418,Cyclura_nubila:2.577596124):7.974665392):14.17159297):13.90370147):24.56085045,(Uranoscodon_superciliosus:51.34719654,Plica_plica:51.34719049):11.8412027):7.500622):8.677873,(((((Laemanctus_serratus:4.562579016,Laemanctus_longipes:4.562579016):32.81707962,Corytophanes_cristatus:37.37966793):2.515999947,(Basiliscus_galeritus:32.97362524,(Basiliscus_vittatus:25.79923321,(Basiliscus_plumifrons:5.829332864,Basiliscus_basiliscus:5.829332864):19.96989802):7.174403644):6.922028701):22.88842013,(Leiocephalus_carinatus:34.43857752,((Leiocephalus_schreibersii:19.79820596,Leiocephalus_personatus:19.7982068):5.624345654,Leiocephalus_barahonensis:25.42256015):9.016026087):28.34550177):3.136603,(((((((Anolis_allogus:37.13599763,Anolis_sagrei:37.1359964):5.809181505,((Anolis_biporcatus:37.41081614,Anolis_lineatopus:37.41081644):1.461064241,Anolis_petersii:38.87188134):4.073298296):3.625473626,Anolis_cuvieri:46.57065462):0.1580959732,((Anolis_leachii:19.4574725,Anolis_bimaculatus:19.4574725):27.04277604,((Anolis_porcatus:10.05724086,Anolis_carolinensis:10.05724086):6.423435075,Anolis_allisoni:16.48067844):30.01956673):0.2285026438):1.140747044,Anolis_semilineatus:47.86949393):1.52780529,(((Anolis_equestris:1.879364663,Anolis_luteogularis:1.879364663):2.788778451,Anolis_smallwoodi:4.668142805):24.08595932,Anolis_chlorocyanus:28.75410275):20.64319833):11.13154748,Anolis_roquet:60.52884453):5.391827243):13.446217):4.521838,(((((Phrynosoma_solare:16.43830689,(Phrynosoma_coronatum:6.363607232,Phrynosoma_blainvillii:6.363606425):10.07470168):1.450719846,Phrynosoma_mcallii:17.88902755):1.664690044,(Phrynosoma_modestum:15.08304037,(Phrynosoma_douglasii:6.777856872,Phrynosoma_hernandesi:6.777857074):8.305181478):4.470678434):2.35749349,Phrynosoma_cornutum:21.91121149):24.77811399,((((Sceloporus_cyanostictus:8.835726027,(Sceloporus_cyanogenys:1.822665305,Sceloporus_serrifer:1.822665305):7.013061127):1.186014874,Sceloporus_poinsettii:10.0217407):13.06601414,Sceloporus_orcutti:23.08775363):1.354654404,Sceloporus_arenicolus:24.44240864):22.24691865):37.19940784):63.498297,(((((((Hydrosaurus_weberi:2.122454,Hydrosaurus_pustulatus:2.122454):1.943027,Hydrosaurus_amboinensis:4.065481):79.841191,(Physignathus_cocincinus:43.54419268,(((Hypsilurus_spinipes:26.4029194,Hypsilurus_boydii:26.4029194):9.35128253,Moloch_horridus:35.75420286):0.9701604476,(Intellagama_lesueurii:35.040527,((Chlamydosaurus_kingii:31.47966546,((Diporiphora_winneckei:20.97513341,Diporiphora_nobbi:20.97513399):5.229794547,((Pogona_barbata:12.90659489,Pogona_minor:12.90659558):7.773598952,Rankinia_diemensis:20.68019268):5.524736901):5.274734727):3.18842155,(((Ctenophorus_decresii:4.213811373,Ctenophorus_fionni:4.213811373):19.51106011,Ctenophorus_fordi:23.72487287):1.030105068,Ctenophorus_nuchalis:24.75497932):9.913105376):0.3724427667):1.683834681):6.81982891):40.36246983):18.658986,((((Stellagama_stellio:37.67599174,((Laudakia_nupta:23.69922063,Laudakia_tuberculata:23.69921489):11.00847139,Paralaudakia_lehmanni:34.70769008):2.968305458):0.8350025844,(Phrynocephalus_guttatus:13.86382518,Phrynocephalus_theobaldi:13.86382405):24.64717333):16.19723639,(((Acanthocercus_atricollis:28.81481218,Pseudotrapelus_sinaitus:28.81480952):21.39486154,(((((Agama_lionotus:11.85441968,Agama_mwanzae:11.85441911):4.596568682,(Agama_caudospinosa:9.119811085,Agama_rueppelli:9.119811085):7.331176522):5.204685124,(Agama_planiceps:8.35862456,Agama_agama:8.35862456):13.29705064):4.19608049,(Agama_aculeata:17.33222134,Agama_etoshae:17.33222134):8.519532261):4.575843351,(Agama_hartmanni:9.88130087,Agama_impalearis:9.881298968):20.54629913):19.7820684):3.416157415,((Trapelus_agilis:12.34335725,Trapelus_savignii:12.34335706):1.775344912,Trapelus_mutabilis:14.1187014):39.50711813):1.082411187):31.75970078,((Calotes_versicolor:53.62941737,(Acanthosaura_armata:16.99712405,Acanthosaura_crucigera:16.99712405):36.63229616):1.874741305,Lyriocephalus_scutatus:55.50417206):30.9637627):16.097712):5.751481,(Leiolepis_belliana:42.94455704,Leiolepis_guttata:42.94454951):65.37258196):4.523644,Saara_asmussi:112.8407283):2.043844,((((((((Trioceros_melleri:26.36394805,((Trioceros_ellioti:9.226681267,Trioceros_hoehnelii:9.226680779):1.258897424,Trioceros_jacksonii:10.48557942):15.87837302):2.284968531,Trioceros_affinis:28.64891926):1.794293657,(Trioceros_quadricornis:15.88745079,Trioceros_montium:15.88745274):14.55576116):7.769836522,Kinyongia_fischeri:38.21304676):0.9280668496,(((Chamaeleo_namaquensis:30.48702819,((Chamaeleo_senegalensis:17.9990612,(Chamaeleo_dilepis:11.74865161,Chamaeleo_gracilis:11.74865039):6.250409588):1.584494416,Chamaeleo_chamaeleon:19.58355659):10.90348136):6.331567675,Calumma_parsonii:36.81860562):1.464058363,((Bradypodion_pumilum:11.03331087,Bradypodion_thamnobates:11.03331107):26.74167007,Nadzikambia_mlanjensis:37.77499558):0.5076771825):0.8584510891):1.132977966,((Furcifer_polleni:11.53836224,Furcifer_pardalis:11.53836102):1.993744303,((Furcifer_labordi:7.195030579,Furcifer_lateralis:7.195030823):5.498975632,Furcifer_oustaleti:12.69400695):0.83809838):26.74198796):8.797333129,Rieppeleon_kerstenii:49.07142738):16.50562663,(Brookesia_ebenaui:20.98784833,Brookesia_stumpffi:20.9878475):44.5892073):49.307565):32.502399):15.500231,((((((((((Ophisaurus_ventralis:22.5350449,Ophisaurus_attenuatus:22.5350449):1.624866642,(Pseudopus_apodus:14.28129912,Anguis_fragilis:14.28130023):9.878614864):6.001968726,(Ophisaurus_koellikeri:14.46341654,Ophisaurus_compressus:14.46341654):15.69846428):11.33154118,((Elgaria_coerulea:10.49853643,Elgaria_kingii:10.49853572):16.88648723,(((Abronia_mixteca:16.44527378,Mesaspis_moreletii:16.44527307):1.300456337,Abronia_graminea:17.74572945):3.844202036,Gerrhonotus_parvus:21.5899291):5.795089788):14.10840024):14.765416,((Celestus_costatus:41.33107229,Celestus_warreni:41.33107369):12.04150316,Diploglossus_monotropis:53.37256846):2.886263226):0.803174,Anniella_pulchra:57.06200829):29.440577,(Heloderma_suspectum:30.161633,Heloderma_horridum:30.161633):56.340958):8.671913,Xenosaurus_grandis:95.17450109):12.689088,Shinisaurus_crocodilurus:107.863601):23.409089,(Lanthanotus_borneensis:65.778125,((((((Varanus_prasinus:5.451956377,Varanus_kordensis:5.451955623):5.823380616,(Varanus_indicus:1.435034468,Varanus_melinus:1.435034845):9.840301111):3.13061952,Varanus_olivaceus:14.40595416):2.72277894,(Varanus_dumerilii:12.32351328,Varanus_salvator:12.32350982):4.805225008):1.823518222,((((Varanus_mertensi:10.77373322,Varanus_spenceri:10.77373794):0.6291733328,Varanus_giganteus:11.40291071):4.130276845,Varanus_salvadorii:15.53318378):1.508919102,(((Varanus_caudolineatus:5.459049258,Varanus_gilleni:5.459049258):7.710235574,Varanus_acanthurus:13.16928587):2.229580394,(Varanus_timorensis:5.489060498,Varanus_mitchelli:5.489060497):9.909804822):1.643240393):1.910147114):5.077612154,(((Varanus_albigularis:10.65976599,Varanus_exanthematicus:10.65976693):6.785513985,Varanus_niloticus:17.44528092):2.970741031,Varanus_griseus:20.41602101):3.613843881):41.74825634):65.494554):31.614591):1.849334,((((((Acrantophis_dumerili:0.5704582737,Acrantophis_madagascariensis:0.5704582737):12.30685283,Sanzinia_madagascariensis:12.87730963):41.0543209,((((((Corallus_caninus:14.01358559,(Corallus_annulatus:9.227801934,Corallus_hortulanus:9.227802063):4.785783655):3.374325582,((((Eunectes_notaeus:5.742968674,Eunectes_murinus:5.742968674):6.464517219,Eunectes_deschauenseei:12.20748589):0.7581522599,((Epicrates_maurus:1.238659492,Epicrates_cenchria:1.238659492):2.604274424,Epicrates_crassus:3.842934302):9.122705008):1.831998788,((Chilabothrus_subflavus:9.084982754,(Chilabothrus_chrysogaster:2.194561643,(Chilabothrus_striatus:1.002147499,Chilabothrus_exsul:1.002147499):1.192414658):6.890420982):2.18359484,((Chilabothrus_monensis:5.336467885,Chilabothrus_inornatus:5.336467885):3.07946914,Chilabothrus_angulifer:8.415937025):2.852639282):3.529059219):2.590274359):7.491725708,Boa_constrictor:24.87963816):11.00484384,(Eryx_colubrinus:13.82402681,(((Eryx_conicus:4.59403937,Eryx_johnii:4.59403937):2.960199546,Eryx_jaculus:7.554238916):4.316185381,Eryx_tataricus:11.87042506):1.953600992):22.06045245):5.540728,(Candoia_aspera:21.40969247,(Candoia_bibroni:15.15192826,Candoia_carinata:15.15193331):6.257752848):20.01550953):6.297332,(Lichanura_trivirgata:19.70473651,Charina_bottae:19.70473962):28.01780237):6.209096):17.413056,(Loxocemus_bicolor:29.390239,(((((Python_bivittatus:5.934667107,Python_molurus:5.934667107):3.179720313,Python_sebae:9.114388568):0.7316609642,Python_curtus:9.846048614):0.01047950584,Python_regius:9.856528248):4.319240247,(((Aspidites_melanocephalus:7.91228923,Liasis_fuscus:7.912289229):0.3932963976,Bothrochilus_boa:8.305586569):0.8399168154,((Morelia_spilota:6.996869236,Morelia_viridis:6.996869581):0.201090882,Antaresia_childreni:7.197961726):1.94754152):5.030265822):15.21446968):41.954446):16.489974,((Acrochordus_arafurae:44.71622,Acrochordus_javanicus:44.716216):31.491399,((((((((((Gonyosoma_oxycephalum:25.66340023,((Orthriophis_taeniurus:13.56777308,Orthriophis_moellendorffi:13.56777275):3.420001655,((((Zamenis_situla:6.370593823,Rhinechis_scalaris:6.370593823):2.543723885,Zamenis_longissimus:8.914317708):7.60233474,Coronella_austriaca:16.51664999):0.01223402581,((Senticolis_triaspis:14.90996727,(((Pantherophis_guttatus:3.153840438,Pantherophis_emoryi:3.153839947):7.878035005,(((Pantherophis_bairdi:6.058390554,(Pantherophis_spiloides:3.10187343,Pantherophis_obsoletus:3.10187343):2.956518106):3.214843905,Pantherophis_vulpinus:9.273236261):1.101275608,(Pituophis_catenifer:3.017150486,Pituophis_melanoleucus:3.017151141):7.357359581):0.6573630839):2.466730569,((((Lampropeltis_calligaster:10.68849655,(((Lampropeltis_triangulum:4.798792026,Lampropeltis_alterna:4.798791371):0.6112394778,((Lampropeltis_nigra:2.589808516,Lampropeltis_holbrooki:2.589808516):1.347140165,(Lampropeltis_splendida:2.463594502,(Lampropeltis_getula:0.5159854076,Lampropeltis_californiae:0.5159854076):1.947609095):1.473353851):1.473082823):3.793232956,(Lampropeltis_zonata:6.352802578,(Lampropeltis_pyromelana:3.261855436,Lampropeltis_knoblochi:3.261855436):3.090946323):2.850463421):1.485231603):1.083596541,Cemophora_coccinea:11.77209375):0.846720787,Bogertophis_subocularis:12.61881388):0.1304663895,((Rhinocheilus_lecontei:9.664214426,Pseudelaphe_flavirufa:9.664214426):2.442423183,Arizona_elegans:12.10663761):0.6426430558):0.7493240378):1.4113624):1.369951247,(Elaphe_climacophora:9.562315988,((Elaphe_quadrivirgata:8.966535274,Elaphe_schrenckii:8.966535602):0.3702013522,Elaphe_sauromates:9.336736954):0.2255783787):6.717603344):0.248967217):0.4588890053):8.675625492):0.5183120754,((((Chilomeniscus_stramineus:21.92900949,(Drymarchon_corais:0.9026377573,(Drymarchon_couperi:0.5714961274,Drymarchon_melanurus:0.5714961274):0.3311415338):21.02637126):0.6228580258,(((Salvadora_hexalepis:11.16838937,(Trimorphodon_biscutatus:3.877255448,Trimorphodon_tau:3.877254583):7.291137671):9.392697544,Salvadora_mexicana:20.56109557):1.022925956,((Coluber_constrictor:11.68230845,Coluber_flagellum:11.68230893):8.62933488,Spilotes_pullatus:20.31164429):1.272374345):0.9678508994):2.132184486,((Opheodrys_vernalis:4.636844837,Opheodrys_aestivus:4.636844837):16.4231956,((Oxybelis_aeneus:18.14287648,Leptophis_mexicanus:18.14287282):1.979871304,Chironius_carinatus:20.1227449):0.9372930389):3.624014548):0.06634924123,Drymobius_margaritiferus:24.75039889):1.431313127):0.482589,((((Dasypeltis_scabra:7.638765126,Dasypeltis_medici:7.638764771):0.9802080252,Dasypeltis_atra:8.618973151):13.50790175,((((Telescopus_hoogstraali:13.78010161,Telescopus_semiannulatus:13.78010291):1.80607504,Telescopus_dhara:15.5861744):1.554051001,Telescopus_fallax:17.14022777):3.078313157,(((Boiga_cynodon:13.6447989,Boiga_dendrophila:13.64479505):2.297927091,Boiga_irregularis:15.94272568):2.986236394,Boiga_trigonata:18.92896634):1.289578964):1.908332913):4.156687083,Lycodon_rufozonatus:26.28356057):0.3807490451):9.533788,((((Eirenis_decemlineatus:12.28648287,(Eirenis_rothii:9.66024051,Eirenis_coronelloides:9.660240638):2.626241576):4.333617721,Dolichophis_jugularis:16.6201002):8.020810293,(((Hemorrhois_nummifer:9.221206138,Hemorrhois_ravergieri:9.221206138):6.483349127,Hemorrhois_hippocrepis:15.70455526):7.405731229,(((((Platyceps_elegantissimus:14.39468282,Platyceps_florulentus:14.3946777):2.214605338,(Platyceps_ventromaculatus:15.39721031,Platyceps_collaris:15.39720608):1.212072084):1.105119495,Platyceps_karelini:17.71440343):0.09839414094,Platyceps_rhodorachis:17.81279752):4.390914121,Spalerosophis_diadema:22.20370997):0.9065740861):1.530625288):11.40037258,Dispholidus_typus:36.04129154):0.156809458):4.826844,(Dendrelaphis_punctulatus:31.93311445,Chrysopelea_ornata:31.93311805):9.091828769):5.577907,(((((Tretanorhinus_variabilis:16.80051176,Hypsiglena_torquata:16.80051293):1.305604394,Sibon_nebulatus:18.10611713):0.2321753449,Leptodeira_annulata:18.33829228):4.67927465,(((Clelia_clelia:18.56046025,Hydrodynastes_gigas:18.560461):0.9143637677,Philodryas_viridissima:19.474825):0.9398137259,(Uromacer_oxyrhynchus:15.61192788,Lygophis_anomalus:15.61192822):4.802709701):2.602928762):10.416646,((Heterodon_platirhinos:10.334958,Heterodon_nasicus:10.33495849):17.5113383,Carphophis_amoenus:27.84629897):5.587908076):13.168637):4.620237,(Xenochrophis_piscator:39.54770959,((Natrix_maura:16.93686218,Natrix_natrix:16.93686218):10.25206606,(((((Thamnophis_sauritus:2.465556333,Thamnophis_proximus:2.465556333):5.606941692,Thamnophis_sirtalis:8.072498025):2.092646148,(Thamnophis_cyrtopsis:7.202295589,((Thamnophis_elegans:3.431101225,(Thamnophis_radix:0.1074833771,Thamnophis_butleri:0.1074833771):3.323617067):0.2883448015,(Thamnophis_hammondii:3.152880598,Thamnophis_couchii:3.152879679):0.5665665769):3.482850942):2.962847435):2.891999352,(Regina_septemvittata:11.45237856,((Nerodia_erythrogaster:5.98979381,(Nerodia_sipedon:4.980795216,Nerodia_fasciata:4.980795675):1.008998135):1.14946917,(Nerodia_rhombifer:5.170035294,Nerodia_taxispilota:5.170035294):1.969225848):4.313116731):1.604763538):0.8282153988,(Virginia_striatula:11.88992614,(Clonophis_kirtlandii:6.764582548,Virginia_valeriae:6.764582548):5.125344509):1.995431866):13.30357115):12.3587802):11.67537268):4.819431,(((((Atractaspis_bibronii:17.21341213,Atractaspis_engaddensis:17.21341568):15.80108785,((Boaedon_fuliginosus:17.4436856,Lycodonomorphus_rufulus:17.44368585):7.27187992,Gonionotophis_capensis:24.71556241):8.298942328):9.406643,(((Malpolon_monspessulanus:0.7610507309,Malpolon_insignitus:0.7610507309):13.327528,Rhamphiophis_oxyrhynchus:14.08857844):2.655201508,(((Psammophis_aegyptius:5.355706134,Psammophis_schokari:5.355706134):4.295455099,(Psammophis_sibilans:5.135890727,Psammophis_subtaeniatus:5.135891121):4.515271274):5.074650406,Dipsina_multimaculata:14.7258146):2.017968306):25.67737312):5.120076,Leioheterodon_madagascariensis:47.54121727):2.468735,(Pseudaspis_cana:45.525811,((Micruroides_euryxanthus:29.41688911,Micrurus_fulvius:29.41688679):3.433395118,(((Elapsoidea_sundevallii:30.11948385,((((Suta_suta:23.09142296,Denisonia_devisi:23.09142182):1.256051443,(((Oxyuranus_scutellatus:7.965536371,Oxyuranus_microlepidotus:7.965536371):5.553052597,Pseudonaja_guttata:13.51858795):1.386780129,Pseudonaja_textilis:14.90536864):9.442105538):0.3329157743,(((Acanthophis_laevis:1.92654357,Acanthophis_antarcticus:1.926544025):4.604671751,Acanthophis_pyrrhus:6.531216345):15.60536009,(Pseudechis_porphyriacus:19.25398673,Pseudechis_australis:19.25399082):2.88258311):2.543814199):0.4117360969,((Tropidechis_carinatus:9.09774671,(Hoplocephalus_stephensii:4.158818409,Hoplocephalus_bungaroides:4.158818409):4.938928301):2.345931878,(Austrelaps_ramsayi:3.030158217,Austrelaps_superbus:3.030158673):8.41352037):13.64844576):5.02735188):1.86151934,((Bungarus_caeruleus:11.26116507,Bungarus_multicinctus:11.26116507):4.027644959,Bungarus_fasciatus:15.28881003):16.69218633):0.7159849721,(((Naja_nivea:15.3074644,(((((Naja_naja:0.6688224994,Naja_atra:0.6688224994):3.287975579,(Naja_kaouthia:1.613498155,Naja_samarensis:1.613498155):2.343299696):1.667269066,Naja_sputatrix:5.624067827):7.923358892,Naja_melanoleuca:13.54742547):0.4226245045,((Naja_nigricollis:5.307889957,Naja_mossambica:5.307890526):4.053131855,Naja_pallida:9.361021812):4.609027365):1.337413403):4.585812063,(((Aspidelaps_scutatus:12.53976638,Aspidelaps_lubricus:12.53976638):1.832560785,Hemachatus_haemachatus:14.37232944):3.25393921,Walterinnesia_aegyptia:17.62627092):2.267003948):8.185270127,(((Dendroaspis_viridis:2.695443368,Dendroaspis_jamesoni:2.695443368):9.1259329,(Dendroaspis_polylepis:10.73562383,Dendroaspis_angusticeps:10.73562383):1.085752322):13.47250758,Ophiophagus_hannah:25.29388385):2.784657511):4.618436791):0.1532998196):12.67551981):4.484154):6.032559):6.223161,((Pseudoferania_polylepis:22.1467581,Erpeton_tentaculatum:22.14676108):13.76648211,Myrrophis_chinensis:35.91324178):26.35244152):3.520352,((((((((Montivipera_xanthina:2.346978314,Montivipera_bornmuelleri:2.346977405):1.996358576,(Montivipera_latifii:1.68009193,Montivipera_raddei:1.68009193):2.663245718):5.878395738,(Macrovipera_schweizeri:2.646618489,Macrovipera_lebetina:2.646618489):7.575114139):8.828488249,((Daboia_russelii:13.39199557,Daboia_palaestinae:13.39199406):4.218014027,(Vipera_berus:9.658706381,Vipera_ammodytes:9.658705927):7.951300941):1.440213707):1.725523779,((Pseudocerastes_fieldi:8.069303126,Eristicophis_macmahoni:8.069303126):6.532391,Pseudocerastes_persicus:14.60169413):6.174052045):4.241652045,(Causus_resimus:10.91369359,Causus_rhombeatus:10.91369283):14.10370463):3.178103386,((((Echis_coloratus:14.02039952,(Echis_leucogaster:2.544053222,Echis_pyramidum:2.544052768):11.47634645):0.378929897,Echis_carinatus:14.39932911):11.7258843,((Cerastes_cerastes:9.377934645,Cerastes_gasperettii:9.377934645):2.00269579,Cerastes_vipera:11.38063043):14.74458298):1.330610678,(Bitis_arietans:19.63693591,((Bitis_caudalis:14.02772626,Bitis_atropos:14.02772626):2.739349104,(Bitis_nasicornis:4.521794151,(Bitis_rhinoceros:3.308843642,Bitis_gabonica:3.308843642):1.212950508):12.24528121):2.869860391):7.818887733):0.739677053):2.152925489,(((Calloselasma_rhodostoma:15.01518274,Hypnale_nepa:15.01518273):5.915044972,((((Trimeresurus_albolabris:3.11719959,Trimeresurus_purpureomaculatus:3.117199589):10.24339268,Trimeresurus_popeiorum:13.36059101):3.748879486,Trimeresurus_gramineus:17.10947018):2.07016169,(((((Gloydius_halys:7.868105606,(Gloydius_blomhoffii:3.452964851,Gloydius_brevicaudus:3.452964851):4.415141071):7.452216122,Ovophis_okinavensis:15.32032552):1.792434141,((((Bothriechis_lateralis:6.466958445,(Bothriechis_rowleyi:2.318428748,Bothriechis_aurifer:2.318428748):4.148530963):7.605981133,Bothriechis_schlegelii:14.07294306):1.180998921,(((Atropoides_picadoi:10.50825966,Cerrophidion_godmani:10.5082584):0.04424907349,Atropoides_nummifer:10.55250611):4.148296859,(((Bothrops_neuwiedi:6.459821638,Bothrops_jararaca:6.459820785):1.5305787,(((Bothrops_caribbaeus:2.354513769,Bothrops_lanceolatus:2.354513769):1.551591365,Bothrops_atrox:3.906104818):0.3295181464,Bothrops_asper:4.235624229):3.754777341):0.7020527103,Bothrops_alternatus:8.692452701):6.008348971):0.5531377782):1.267332928,(((Ophryacus_undulatus:8.952947297,Mixcoatlus_melanurus:8.952947298):4.955673262,(Lachesis_stenophrys:3.803330968,Lachesis_muta:3.803330968):10.10529276):2.174026025,(((Agkistrodon_piscivorus:3.804767231,(Agkistrodon_bilineatus:2.837567884,Agkistrodon_taylori:2.837567884):0.9672002967):3.686376701,Agkistrodon_contortrix:7.491144882):7.375689202,((Sistrurus_catenatus:9.093289886,Sistrurus_miliarius:9.093289886):1.900015679,(((((((Crotalus_stephensi:2.014094886,Crotalus_basiliscus:2.014094886):2.912392483,Crotalus_molossus:4.926487337):1.937589795,Crotalus_durissus:6.864076848):2.071130377,(Crotalus_willardi:8.061932254,Crotalus_horridus:8.061933519):0.8732749707):0.3276940281,(((Crotalus_tigris:5.448849557,(Crotalus_mitchellii:4.460823435,Crotalus_adamanteus:4.460823435):0.988027071):2.019706122,((Crotalus_viridis:1.954922083,Crotalus_oreganus:1.954922083):1.955316264,Crotalus_scutulatus:3.910237714):3.558318281):1.166596422,((Crotalus_catalinensis:2.708973237,Crotalus_atrox:2.708973237):1.225008702,Crotalus_ruber:3.93398099):4.701169846):0.6277497849):1.339678865,(((Crotalus_pusillus:4.826475954,(Crotalus_lepidus:4.465787087,Crotalus_triseriatus:4.465788036):0.3606895001):3.870158361,Crotalus_ravus:8.696634315):1.013528979,(Crotalus_cerastes:8.769681301,Crotalus_enyo:8.769681301):0.9404835753):0.892416824):0.1945521514,Crotalus_pricei:10.79713217):0.1961731998):3.87352757):1.215815664):0.4386251606):0.5914838074):0.5995139141,Ovophis_monticola:17.71227231):0.4025505794,(Protobothrops_flavoviridis:8.600356553,Protobothrops_elegans:8.600354023):9.514468869):1.064808975):1.7505947):2.093213092,Tropidolaemus_wagleri:23.02344017):7.324993809):35.4376):10.42158):11.627049):12.131053,((Tropidophis_haetianus:1.29584466,Tropidophis_greenwayi:1.29584466):19.79382447,Tropidophis_canus:21.08966848):78.87605215):64.770878):7.080392,((((((Gallotia_atlantica:17.14032455,((Gallotia_caesaris:8.396244028,Gallotia_galloti:8.396244028):3.576928708,Gallotia_intermedia:11.97317119):5.167150275):4.018442306,Gallotia_stehlini:21.15875916):5.532809916,Psammodromus_algirus:26.69157677):50.68979652,(((Podarcis_filfolensis:19.47725525,((Podarcis_hispanicus:15.71106887,Podarcis_muralis:15.71106803):3.269730525,((Podarcis_tiliguerta:13.40678747,Podarcis_siculus:13.40678747):1.536185153,(Podarcis_lilfordi:12.17948539,Podarcis_melisellensis:12.17948602):2.763484925):4.037828237):0.4964558583):29.72229617,(((((Takydromus_tachydromoides:32.39206126,Takydromus_sexlineatus:32.39206964):10.67775865,Phoenicolacerta_laevis:43.06983457):0.326683368,((Darevskia_portschinskii:18.10685827,(Darevskia_praticola:13.68376312,Darevskia_saxicola:13.68376459):4.423094312):21.99565287,(Algyroides_nigropunctatus:23.94057588,Algyroides_moreoticus:23.94057588):16.16192688):3.294001555):1.583355299,(((Lacerta_media:8.421424849,Lacerta_trilineata:8.421424849):14.94085952,Lacerta_bilineata:23.36228437):17.71770095,Timon_lepidus:41.07998323):3.899882258):0.3857561497,Dalmatolacerta_oxycephala:45.36561744):3.833923916):26.18150106,(((Nucras_lalandii:65.09322064,Pedioplanis_lineoocellata:65.09323385):3.795145187,((((Acanthodactylus_scutellatus:41.18009793,Acanthodactylus_schreiberi:41.1800975):5.940692497,Acanthodactylus_beershebensis:47.12079273):11.40353769,(Mesalina_rubropunctata:15.78958468,Mesalina_guttulata:15.78958404):42.73474491):5.364838992,Omanosaura_jayakari:63.88917361):4.99920606):1.420755748,Atlantolacerta_andreanskyi:70.309122):5.071917907):2.000323276):79.310753,((Blanus_cinereus:29.062877,Blanus_strauchi:29.062879):34.134632,(Trogonophis_wiegmanni:52.069269,(Monopeltis_capensis:42.33229116,Amphisbaena_alba:42.33228889):9.736972126):11.128241):93.494625):9.565374,(((Callopistes_flavipunctatus:35.00175524,Callopistes_maculatus:35.00175524):14.95323383,((Crocodilurus_amazonicus:17.6607171,Dracaena_guianensis:17.66071793):4.772761112,(Salvator_merianae:6.614016313,Salvator_rufescens:6.614016862):15.81945998):27.52149906):42.44670193,((Holcosus_undulatus:40.16914485,Holcosus_quadrilineatus:40.16915268):7.813906276,((((Cnemidophorus_murinus:11.82676376,Cnemidophorus_arubensis:11.82676366):11.60602511,Cnemidophorus_vanzoi:23.43278526):14.77754207,Ameiva_ameiva:38.21032967):3.49391745,(Aspidoscelis_deppei:28.53722755,Aspidoscelis_sexlineata:28.53722572):13.16702323):6.278805571):44.41863075):73.855815):5.559487):0.62646,(((((((Gerrhosaurus_typicus:37.03644103,Gerrhosaurus_skoogi:37.03644103):13.20319891,((Gerrhosaurus_nigrolineatus:8.46590398,Gerrhosaurus_flavigularis:8.46590398):17.50674667,Gerrhosaurus_multilineatus:25.9726518):24.26698546):13.15634116,Tetradactylus_africanus:63.3960003):8.979775696,Zonosaurus_laticaudatus:72.37577403):16.516964,(((Platysaurus_intermedius:29.50240304,Platysaurus_capensis:29.50240304):3.047076562,(Platysaurus_guttatus:19.67908684,Platysaurus_imperator:19.67908684):12.87039277):15.58500939,(Smaug_giganteus:40.35885951,(((Smaug_breyeri:8.496932843,Smaug_vandami:8.496932843):5.428718232,(Smaug_regius:10.1175446,Smaug_warreni:10.11754409):3.80810392):25.99184595,((((Chamaesaura_macrolepis:25.96864578,Chamaesaura_aenea:25.96864834):6.616087432,(Pseudocordylus_microlepidotus:11.71588083,Pseudocordylus_spinosus:11.71588083):20.86885239):3.075118722,(Karusasaurus_polyzonus:32.95127434,Namazonurus_peersi:32.9512769):2.708577593):0.7397730905,(Ninurta_coeruleopunctatus:33.29045956,((Ouroborus_cataphractus:24.79795832,Hemicordylus_capensis:24.79796088):6.153238677,(Cordylus_cordylus:24.84891107,((Cordylus_vittifer:18.42006911,Cordylus_tropidosternum:18.42007091):0.9701346488,Cordylus_jonesii:19.3902053):5.458704756):6.102289248):2.339256684):3.109171852):3.517883487):0.441346906):7.775627194):40.758239):26.831068,((Xantusia_vigilis:31.273561,Xantusia_henshawi:31.273567):17.368547,(Lepidophyma_smithii:10.06542463,(Lepidophyma_tuxtlae:4.856120578,Lepidophyma_flavimaculatum:4.856120578):5.209304048):38.576681):67.081699):9.507483,((((((Corucia_zebrata:28.51676141,((((((Lissolepis_luctuosa:15.43495068,((Egernia_hosmeri:11.50651892,Egernia_stokesii:11.50651892):3.716337468,Egernia_kingii:15.2228564):0.2120938177):3.812679805,Egernia_depressa:19.2476308):0.6714241859,((Egernia_cunninghami:7.117859806,Egernia_striolata:7.117859806):3.052372933,Egernia_saxatilis:10.17023274):9.748821462):2.665258123,((Cyclodomorphus_casuarinae:10.33023093,Cyclodomorphus_michaeli:10.33022936):6.684606788,Hemisphaeriodon_gerrardii:17.01483662):5.56947618):1.27037131,(Bellatorias_major:10.58737488,Bellatorias_frerei:10.58737488):13.26730876):2.227235011,(Lissolepis_coventryi:25.78137756,(Liopholis_whitii:16.87168136,Liopholis_inornata:16.87167931):8.909694942):0.3005434459):2.434836466):32.19510058,(((Trachylepis_quinquetaeniata:32.62722499,(Trachylepis_sechellensis:30.59092208,(((Trachylepis_binotata:22.37498026,Trachylepis_hoeschi:22.37498338):0.6833624725,(Trachylepis_sulcata:19.34598138,Trachylepis_spilogaster:19.34598948):3.712358549):3.130651884,(Trachylepis_occidentalis:11.36736599,Trachylepis_capensis:11.36736599):14.82163236):4.401922165):2.036305869):2.508918438,Trachylepis_brevicollis:35.13613906):13.74296873,Eutropis_longicaudata:48.8791159):11.8327405):1.30603,((((Lepidothyris_fernandi:17.30187359,Mochlus_sundevalli:17.30187329):11.83865071,Lamprolepis_smaragdina:29.14052506):9.473706373,Ablepharus_rueppellii:38.61423295):2.627868196,((Panaspis_nimbaensis:28.81101418,((Oligosoma_lichenigera:11.76772951,(((((Oligosoma_macgregori:5.716757995,Oligosoma_ornatum:5.716758474):1.992814743,Oligosoma_homalonotum:7.709573576):0.06286342245,Oligosoma_aeneum:7.77243683):0.6798565749,(Oligosoma_otagense:7.961398786,((Oligosoma_grande:6.552733075,Oligosoma_inconspicuum:6.552733795):0.1687003054,Oligosoma_polychroma:6.721433141):1.239965645):0.4908944999):1.543685616,Oligosoma_moco:9.995979979):1.771749527):8.783467603,Lioscincus_nigrofasciolatum:20.55119663):8.259816115):1.679875383,Leiolopisma_telfairii:30.49088382):10.75121076):20.775793):9.832124,(Sphenomorphus_indicus:51.19816085,(((Anomalopus_swansoni:20.18767559,Anomalopus_verreauxi:20.18767559):16.84129643,Concinnia_queenslandiae:37.0289761):0.4656822454,((Lerista_bipes:33.58302599,Ctenotus_labillardieri:33.583027):2.861619546,((Eremiascincus_richardsonii:15.40482641,Eremiascincus_pardalis:15.40482941):17.40828023,Hemiergis_decresiensis:32.81311029):3.631538405):1.050006432):13.70351109):20.65184913):11.402432,((((Plestiodon_chinensis:30.8450544,((Plestiodon_inexpectatus:14.2585436,Plestiodon_obsoletus:14.2585451):0.9858498699,((Plestiodon_laticeps:8.331326011,Plestiodon_fasciatus:8.331326011):1.788839655,Plestiodon_tetragrammus:10.12016545):5.124229721):15.60065902):26.77938691,(Ophiomorus_tridactylus:48.74313365,Ophiomorus_latastii:48.74312726):8.881314056):2.046206164,((Scincopus_fasciatus:29.25702283,Eumeces_algeriensis:29.25702795):3.499018722,Eumeces_schneideri:32.75605497):26.91460379):7.798935881,((Chalcides_guentheri:27.97003569,((Chalcides_sepsoides:14.04960032,Chalcides_lanzai:14.04960032):6.889580718,Chalcides_ocellatus:20.93918146):7.030852955):34.62966636,Scelotes_limpopoensis:62.59970844):4.869881944):15.78284823):14.768919,Acontias_meleagris:98.021369):27.20993):47.21216):10.634044,((((((((Tarentola_mauritanica:15.32547771,Tarentola_fascicularis:15.32547771):7.003164743,(Tarentola_gigas:16.23162926,Tarentola_delalandii:16.23162421):6.09701122):47.81832102,(((((Phyllodactylus_reissii:20.43266269,Phyllodactylus_pulcher:20.43266479):18.08259317,Phyllodactylus_tuberculosus:38.51525727):0.6035103292,Phyllodactylus_microphyllus:39.1187718):15.04007141,((Homonota_fasciata:15.8880727,Homonota_underwoodi:15.8880727):9.021345763,Homonota_whitii:24.90941692):29.24942475):7.854414889,Garthia_gaudichaudii:62.01325389):8.133703966):2.462952426,((((Ptyodactylus_puiseuxi:13.3100401,Ptyodactylus_hasselquistii:13.3100401):1.762007382,Ptyodactylus_guttatus:15.07204636):9.031314155,Ptyodactylus_oudrii:24.10336164):3.480511858,Ptyodactylus_ragazzii:27.5838749):45.02602837):11.55493849,((((((((Gekko_vittatus:38.00897716,Gekko_petricolus:38.00898281):4.753310513,((Ptychozoon_lionotum:24.60778712,Ptychozoon_horsfieldii:24.60778323):6.307218231,Ptychozoon_kuhli:30.9150073):11.84728622):5.520717696,(Gekko_gecko:9.171645486,Gekko_smithii:9.171645486):39.11135151):3.03292916,Gekko_monarchus:51.31593025):7.172062048,Lepidodactylus_lugubris:58.48798607):11.30381181,(((Gehyra_australis:38.95270305,Gehyra_oceanica:38.9527054):6.130083538,Gehyra_mutilata:45.08278893):23.0651906,(Heteronotia_binoei:37.30544289,Dixonius_hangseesom:37.30543821):30.84253859):1.643828863):1.998776823,(((((Cyrtodactylus_tuberculatus:6.614887577,Cyrtodactylus_mcdonaldi:6.614887283):25.41102531,Cyrtodactylus_pulchellus:32.02591523):5.108805538,Cyrtodactylus_marmoratus:37.13471637):16.14369376,((((Hemidactylus_mabouia:32.88658694,(Hemidactylus_bouvieri:22.64365372,Hemidactylus_tanganicus:22.64365417):10.24293863):8.331910404,Hemidactylus_turcicus:41.21850291):3.409919073,(Hemidactylus_frenatus:37.78183271,Hemidactylus_flaviviridis:37.7818371):6.846585173):1.066153696,Hemidactylus_garnotii:45.69457436):7.583833861):5.674242697,((((Tropiocolotes_steudneri:30.04159736,Tropiocolotes_nattereri:30.04160351):9.795659112,(Stenodactylus_petrii:23.97982439,Stenodactylus_doriae:23.97982512):15.85743017):6.388071605,(Mediodactylus_kotschyi:19.11704239,Mediodactylus_amictopholis:19.11704238):27.10828452):2.524820028,(Bunopus_blanfordii:31.82676366,Cyrtopodion_scabrum:31.82676293):16.92338576):10.20250648):12.83792879):2.653763,((((((Phelsuma_standingi:27.8559546,(((Phelsuma_guimbeaui:8.963251252,Phelsuma_inexpectata:8.963251253):3.908606389,Phelsuma_cepediana:12.87185688):2.72833618,Phelsuma_guentheri:15.60019837):12.25576381):4.647718665,(((Phelsuma_serraticauda:21.36013504,((Phelsuma_lineata:10.1935415,Phelsuma_quadriocellata:10.19354271):6.267029803,Phelsuma_laticauda:16.46057175):4.899557213):2.33594371,Phelsuma_dubia:23.69607419):7.008950941,((Phelsuma_astriata:10.37654068,Phelsuma_sundbergi:10.37654068):11.88168381,(Phelsuma_madagascariensis:16.18640374,Phelsuma_grandis:16.18639631):6.07182985):8.446798072):1.79865101):2.912567166,Phelsuma_barbouri:35.41623891):31.63182557,(Lygodactylus_keniensis:42.53915389,Lygodactylus_capensis:42.53915419):24.50891438):6.3723853,(Uroplatus_sikorae:65.92899315,Ptenopus_garrulus:65.92899345):7.491464216):0.6414742083,((((((((Blaesodactylus_boivini:23.62665011,Blaesodactylus_sakalava:23.62665163):13.88323187,Homopholis_walbergii:37.50988653):4.38198073,Geckolepis_typica:41.89186118):12.37398979,(Afroedura_africana:25.0352548,Afroedura_transvaalica:25.03525329):29.23060528):5.034787513,((Rhoptropus_bradfieldi:19.83799972,Rhoptropus_boultoni:19.83799972):33.46009794,(((((Colopus_wahlbergii:34.90201321,(Pachydactylus_rangei:23.02922993,Pachydactylus_vanzyli:23.02921627):11.87279391):1.733290963,(((((Pachydactylus_acuminatus:22.87487405,Pachydactylus_weberi:22.87488133):2.43887611,Pachydactylus_purcelli:25.31374788):6.34097472,Pachydactylus_capensis:31.65472563):1.03953509,(Pachydactylus_geitje:15.8373484,Pachydactylus_maculatus:15.83735447):16.85690383):2.049228461,Pachydactylus_bicolor:34.74348827):1.891820452):2.071190675,Pachydactylus_laevigatus:38.70650699):1.474568887,Pachydactylus_namaquensis:40.18106814):5.437893999,(Chondrodactylus_angulifer:39.64713837,Chondrodactylus_bibronii:39.64713836):5.971831361):7.679142202):6.002536272):5.753655459,Christinus_marmoratus:65.05430609):3.078871146,Paroedura_picta:68.13316509):3.019370421,Ailuronyx_seychellensis:71.1525422):2.909389383):0.3824088383):9.720508):2.176241,(((Teratoscincus_scincus:22.88570364,Teratoscincus_microlepis:22.88570644):57.7103721,(((Sphaerodactylus_notatus:30.06396795,Sphaerodactylus_roosevelti:30.06396656):6.837077646,(Sphaerodactylus_pimienta:23.47207851,Sphaerodactylus_cinereus:23.47207571):13.42896878):40.04150791,Gonatodes_albogularis:76.94254635):3.653528542):1.086865256,(((Saurodactylus_mauritanicus:59.3187646,Pristurus_rupestris:59.31874651):6.803547327,Euleptes_europaea:66.12230211):8.724755677,Aristelliger_lar:74.8470634):6.835876901):4.658143027):4.361591,(((Hemitheconyx_caudicinctus:57.65874998,Eublepharis_macularius:57.65874999):7.031373989,Goniurosaurus_kuroiwae:64.69011992):15.93035884,(((Coleonyx_variegatus:20.02698749,Coleonyx_brevis:20.02698749):22.75295824,Coleonyx_elegans:42.77994775):1.644518567,Coleonyx_reticulatus:44.42445539):36.19602541):10.08220427):9.060019,((((Phyllurus_platurus:27.78400572,Saltuarius_cornutus:27.7840052):6.649094173,((Underwoodisaurus_milii:22.43467667,(Nephrurus_stellatus:16.92628148,(Nephrurus_asper:1.61259782,Nephrurus_amyae:1.61259782):15.31368229):5.508395184):3.323866923,Uvidicolus_sphyrurus:25.75853324):8.674556644):10.56160458,((Pygopus_nigriceps:21.98430923,(Delma_inornata:11.9074692,Delma_impar:11.9074699):10.07683905):0.2158822266,Aprasia_striolata:22.20019202):22.79451572):8.673482,((Pseudothecadactylus_lindneri:45.80659291,((((Rhacodactylus_auriculatus:13.48862515,Mniarogekko_chahoua:13.48862366):2.705473156,Rhacodactylus_leachianus:16.19409978):2.385919746,Bavayia_cyclura:18.58001671):1.722583127,Correlophus_sarasinorum:20.30260296):25.50399545):4.129621297,((((((Diplodactylus_vittatus:21.46109803,Diplodactylus_conspicillatus:21.46109966):3.007160673,(Lucasium_stenodactylum:1.074736968,Lucasium_damaeum:1.074736968):23.39352307):2.390121737,(Strophurus_strophurus:15.95806169,Strophurus_elderi:15.95805724):10.90032038):0.9816756409,((Oedura_monilis:20.11572549,Oedura_tryoni:20.11572995):4.909500023,Oedura_marmorata:25.02522625):2.814830423):2.558955606,Nebulifera_robusta:30.39901139):11.85086637,((((Naultinus_grayii:2.647893395,((Naultinus_punctatus:1.248380096,Naultinus_elegans:1.248380096):0.9148599684,((Naultinus_stellatus:0.3122869961,Naultinus_manukanus:0.3122869961):0.5087444991,Naultinus_rudis:0.8210313466):1.342208569):0.4846533303):1.27585574,Naultinus_gemmeus:3.923748986):10.00726797,(Dactylocnemis_pacificus:10.52126898,(Mokopirirakau_kahutarae:2.013052458,Mokopirirakau_granulatus:2.013052458):8.508216517):3.409747985):6.941695463,(Woodworthia_chrysosireticus:11.8009655,Woodworthia_maculatus:11.8009655):9.071748415):21.37716979):7.686337938):3.731968348):46.094515):83.314789):92.822506009,(((Crocodylus_moreletii:10.21,Crocodylus_siamensis:10.21):11.89,Osteolaemus_tetraspis:22.10):65.04,((Alligator_mississippiensis:47.25,Alligator_sinensis:47.25):18.23,Caimen_latrirostris:65.48):21.66):188.76):49.6);
