# Supplementary material for: Reptile-like physiology in Early Jurassic stem-mammals
Source: Nat Commun. 2020 Oct 12;11:5121. doi: 10.1038/s41467-020-18898-4 (PMC7550344; doi:10.1038/s41467-020-18898-4)
Supplement: Supplementary file 8 — Source Data [file 41467_2020_18898_MOESM8_ESM.zip › Source data/SI Figure 6.b. mammal source tree.txt]

((((((Loxodonta_africana:41.55380738,Procavia_capensis:41.55380788):41.45704666,Elephantulus_rufescens:83.0108489):3.654286771,Choloepus_didactylus:86.66514778):16.190749,((((Cryptotis_parva:12.85277443,Blarina_brevicauda:12.85277735):35.48955464,(((Crocidura_leucodon:14.78119658,Crocidura_russula:14.78119642):1.93517724,Suncus_murinus:16.71637228):0.699232913,Suncus_etruscus:17.41560775):30.92672972):32.0048118,(((((Potamochoerus_porcus:6.226554868,Sus_scrofa:6.226553433):51.01363879,(((Cervus_elaphus:10.06297994,(Rangifer_tarandus:7.574561108,(Odocoileus_virginianus:1.082776706,Odocoileus_hemionus:1.082776706):6.491785299):2.48841869):5.799126932,(((((Madoqua_kirkii:9.376976871,Antidorcas_marsupialis:9.376976152):2.76394341,((Ovibos_moschatus:8.548281754,(Ovis_canadensis:6.609142047,Capra_ibex:6.609142049):1.939137913):2.203220149,(Connochaetes_taurinus:6.06726525,Damaliscus_pygargus:6.067264173):4.68423486):1.389419812):0.05749123696,Redunca_fulvorufula:12.19841109):1.490175006,Aepyceros_melampus:13.6885886):0.4591483126,(Syncerus_caffer:11.39572329,Tragelaphus_scriptus:11.39572282):2.752012089):1.714371249):0.9977407106,Antilocapra_americana:16.85984672):40.38034694):3.814718117,Vicugna_vicugna:61.05490029):3.585966281,Diceros_bicornis:64.64090614):6.51909,((((Vulpes_vulpes:4.761277693,Vulpes_velox:4.761277065):5.090573447,(Canis_mesomelas:3.198695779,(Canis_latrans:2.284704345,Canis_lupus:2.284704345):0.913990806):6.653155297):27.46013329,(((((Procyon_lotor:6.461706744,Bassariscus_astutus:6.461707999):17.12057083,(Meles_meles:13.66612758,(Mustela_putorius:11.57146693,Ictonyx_striatus:11.57146847):2.094660048):9.916149998):1.466878169,Ailurus_fulgens:25.04915606):0.7845686437,Mephitis_mephitis:25.83372439):4.789364706,(Ursus_maritimus:3.616563796,Ursus_americanus:3.616563451):27.00652435):6.688895332):5.529567473,((Crocuta_crocuta:17.28470413,Suricata_suricatta:17.28470414):5.953691351,((Panthera_pardus:2.162510362,Panthera_leo:2.162510362):4.733339903,((Lynx_lynx:4.593205827,Puma_concolor:4.593205953):1.010204413,Felis_chaus:5.603410554):1.29243993):16.34254312):19.60316018):28.31841017):9.187216):7.644972,(((Ochotona_princeps:51.02207394,(Sylvilagus_floridanus:13.3044446,Lepus_europaeus:13.30444375):37.71762295):18.02682,(((Eliomys_quercinus:49.24453128,((Tamias_townsendii:18.75316779,Cynomys_ludovicianus:18.75316987):6.674754071,(Tamiasciurus_hudsonicus:12.67110477,(Sciurus_vulgaris:9.44131098,(Sciurus_carolinensis:5.926481661,Sciurus_niger:5.926479949):3.514831593):3.22979404):12.7568158):23.81660847):11.65146537,(Erethizon_dorsatum:32.46701643,(Proechimys_semispinosus:20.65947881,Octodon_degus:20.65947903):11.80753813):28.42898402):5.346281,((Zapus_hudsonius:56.91959559,((((Neotoma_floridana:24.79120516,((Peromyscus_leucopus:4.89854342,(Peromyscus_maniculatus:1.962887942,Peromyscus_polionotus:1.962887747):2.935655393):16.94682342,Baiomys_taylori:21.84536264):2.945841405):9.358861966,Sigmodon_hispidus:34.150069):0.460306737,(Microtus_ochrogaster:7.933610987,Microtus_arvalis:7.933611829):26.67676316):12.72304914,((Acomys_cahirinus:42.82623712,((Meriones_unguiculatus:11.4369493,Psammomys_obesus:11.43694948):6.210989371,Gerbillus_pyramidum:17.64793672):25.17829979):4.08308552,((Rattus_lutreolus:7.116403512,Rattus_rattus:7.116403815):20.20381747,Rhabdomys_pumilio:27.32022062):19.58909962):0.4240964066):9.586168):4.434917,(Dipodomys_merriami:28.83594658,Perognathus_longimembris:28.83594886):32.51858435):4.887776):2.806606):4.003636,(((Galago_senegalensis:19.58589052,Perodicticus_potto:19.58589311):24.07875088,Microcebus_murinus:43.66464594):18.97457963,(((((Pan_troglodytes:4.937286746,Gorilla_gorilla:4.937286745):4.939459421,Pongo_pygmaeus:9.876743251):1.718777322,Hylobates_lar:11.59552122):6.412695644,(Macaca_mulatta:6.133533649,Papio_hamadryas:6.133533811):11.87468111):9.731461411,(((Callimico_goeldii:7.550958922,Callithrix_jacchus:7.550958922):1.082782958,Leontopithecus_rosalia:8.633742042):0.7457082908,Saguinus_oedipus:9.379449684):18.3602268):34.89954146):10.41330501):14.939626):14.86374):53.764596,(Didelphis_virginiana:66.72575446,(((Trichosurus_vulpecula:38.19776835,((Thylogale_billardierii:8.616166247,((Macropus_parma:6.332921538,Macropus_robustus:6.33292187):0.2765872182,(Macropus_fuliginosus:2.171377886,Macropus_giganteus:2.171377886):4.438131301):2.006656235):8.31323419,Potorous_tridactylus:16.92939928):21.26837106):5.941926732,Phascolarctos_cinereus:44.13969113):11.18795746,((Perameles_gunnii:7.990853087,(Isoodon_macrourus:2.974280555,Isoodon_obesulus:2.974280555):5.016572863):44.73440313,Antechinus_flavipes:52.72525638):2.602392371):11.39810719):89.89472036):43.689661,Tachyglossus_aculeatus:200.310142);
