# Supplementary material for: Reptile-like physiology in Early Jurassic stem-mammals
Source: Nat Commun. 2020 Oct 12;11:5121. doi: 10.1038/s41467-020-18898-4 (PMC7550344; doi:10.1038/s41467-020-18898-4)
Supplement: Supplementary file 8 — Source Data [file 41467_2020_18898_MOESM8_ESM.zip › Source data/SI Figure 6.a. mammal source tree.txt]

((Ornithorhynchus_anatinus:51.52278548,Tachyglossus_aculeatus:51.52276842):136.8843935,((((Orycteropus_afer:83.0563334,(Elephantulus_myurus:28.50948692,Elephantulus_rufescens:28.50948923):54.54683876):1.564836049,Procavia_capensis:84.62116223):0.6312377354,((((Scalopus_aquaticus:66.28053073,Erinaceus_europaeus:66.28053508):5.978189324,(((Vulpes_vulpes:12.47897347,(Canis_mesomelas:4.002209022,Canis_latrans:4.002209736):8.476763202):27.95872685,(((Taxidea_taxus:16.86398038,(Martes_americana:14.09992869,Mustela_erminea:14.0999272):2.764051865):9.873922234,Procyon_lotor:26.7379019):1.35070081,Ailurus_fulgens:28.088602):12.34909833):6.473911572,(Acinonyx_jubatus:7.836478587,(Panthera_tigris:4.961352625,Panthera_leo:4.961351912):2.875127603):39.07513167):25.34712736):2.029086,(((((Galago_senegalensis:18.5934455,Perodicticus_potto:18.59344373):3.979315111,Nycticebus_coucang:22.57275932):42.40556982,Aotus_trivirgatus:64.97832698):0.3145805206,Tupaia_glis:65.292927):7.418864,((((Aplodontia_rufa:33.43802813,(((Tamias_striatus:5.209368219,Tamias_minimus:5.209368479):12.70376106,(Spermophilus_citellus:6.344010224,(Xerospermophilus_mohavensis:3.243112544,Cynomys_ludovicianus:3.243112546):3.100897887):11.56911905):6.104047789,(Sciurus_carolinensis:11.73917271,Tamiasciurus_hudsonicus:11.7391737):12.27800518):9.420846634):11.51233808,Muscardinus_avellanarius:44.950361):13.98159379,(((Galea_musteloides:15.0771303,Cavia_porcellus:15.07713053):17.90003574,(Chinchilla_lanigera:28.99931071,((Ctenomys_talarum:14.50617993,Octodon_degus:14.50617911):5.096091214,Proechimys_semispinosus:19.60227161):9.397038038):3.977855775):4.842102782,Georychus_capensis:37.81926646):21.112677):5.239133,((((Thomomys_talpoides:9.16947069,Thomomys_bottae:9.169470132):16.98754662,Perognathus_longimembris:26.15701936):0.9799860989,(Dipodomys_merriami:7.349568511,Dipodomys_ordii:7.349570375):19.78743508):34.61368549,(Napaeozapus_insignis:57.97779198,(((((Gerbillus_pyramidum:7.296684675,Gerbillus_gerbillus:7.296684798):10.83332165,Meriones_unguiculatus:18.1300062):21.81938646,(Acomys_russatus:12.80117093,Acomys_cahirinus:12.80117339):27.14821897):6.387750969,((Micromys_minutus:25.45353954,(Rattus_lutreolus:3.663671648,Rattus_fuscipes:3.663671617):21.78986851):1.860135669,(Apodemus_sylvaticus:25.43161128,(Otomys_irroratus:19.15917127,Rhabdomys_pumilio:19.15917299):6.272435702):1.882067619):19.02346689):1.228584602,(((Ochrotomys_nuttalli:24.58095848,((Reithrodontomys_megalotis:17.28200571,(Peromyscus_leucopus:4.539466841,Peromyscus_maniculatus:4.539466304):12.74253793):6.211349799,Baiomys_taylori:23.49335834):1.087603635):9.705981,(Eligmodontia_typus:24.22803434,Sigmodon_hispidus:24.22803248):10.05890837):0.2417745644,((Ondatra_zibethicus:12.66027119,(((Microtus_guentheri:4.442373955,Microtus_arvalis:4.442373928):2.548745951,Microtus_agrestis:6.991119637):0.6491647445,(Microtus_ochrogaster:6.679083487,Microtus_pennsylvanicus:6.679082598):0.9612023204):5.019987991):0.5436901091,Phenacomys_intermedius:13.2039613):21.32475193):13.03701312):10.41207):3.772888):2.420399):8.54069):1.57605):4.210397,(Dasypus_novemcinctus:36.61727467,(Tolypeutes_matacus:16.08519276,Priodontes_maximus:16.0851886):20.53208422):41.88094613):6.754193):73.861738,((Monodelphis_brevicaudata:32.92001953,(Metachirus_nudicaudatus:17.94424036,(((Didelphis_virginiana:5.268883377,Didelphis_marsupialis:5.268881987):2.089408735,Philander_opossum:7.358292112):2.514533313,Lutreolina_crassicaudata:9.872824381):8.071413546):14.97578125):40.65675317,(((((Burramys_parvus:30.98833951,Cercartetus_nanus:30.98833951):7.128040891,Trichosurus_vulpecula:38.11638215):4.959814547,(Potorous_tridactylus:41.69123715,(Tarsipes_rostratus:33.74145357,Pseudocheirus_peregrinus:33.74145357):7.949786712):1.384955368):6.233434367,Phascolarctos_cinereus:49.30962585):13.25443308,((Macrotis_lagotis:31.19635609,(Isoodon_macrourus:10.91873,Perameles_nasuta:10.91873209):20.27762539):27.97366798,((Planigale_tenuirostris:20.70328108,Sminthopsis_crassicaudata:20.70328178):5.347774674,(((Dasyurus_hallucatus:11.28580724,(Sarcophilus_harrisii:7.714982826,Dasyurus_geoffroii:7.714984528):3.57082094):2.565078383,(Dasyuroides_byrnei:11.62430607,Dasycercus_cristicauda:11.6243045):2.2265806):7.048800549,Phascogale_tapoatafa:20.89968381):5.151371945):33.11896763):3.394035543):11.01272212):85.53735128):29.293051);
