# Supplementary material for: Reptile-like physiology in Early Jurassic stem-mammals
Source: Nat Commun. 2020 Oct 12;11:5121. doi: 10.1038/s41467-020-18898-4 (PMC7550344; doi:10.1038/s41467-020-18898-4)
Supplement: Supplementary file 8 — Source Data [file 41467_2020_18898_MOESM8_ESM.zip › Source data/SI Figure 6.b. reptile source tree.txt]

((Sphenodon_punctatus:246.808129,((Xantusia_vigilis:122.764636,Emoia_atrocostata:122.7646262):50.556285,((((Iguana_iguana:86.98206706,Anolis_acutus:86.9820613):3.005367,((((Sceloporus_magister:25.3163523,Sceloporus_undulatus:25.31635275):2.183235688,Sceloporus_graciosus:27.49958777):17.21461385,Uta_stansburiana:44.71420071):4.975693521,Callisaurus_draconoides:49.68989581):40.29753743):74.296764,(Varanus_griseus:24.02323729,Varanus_niloticus:24.02323278):140.2609698):4.324596,(Diadophis_punctatus:87.25542386,Python_molurus:87.255421):81.353382):4.712118):73.487223):29.09,Alligator_mississippiensis:275.9);
