# Supplementary material for: Reptile-like physiology in Early Jurassic stem-mammals
Source: Nat Commun. 2020 Oct 12;11:5121. doi: 10.1038/s41467-020-18898-4 (PMC7550344; doi:10.1038/s41467-020-18898-4)
Supplement: Supplementary file 8 — Source Data [file 41467_2020_18898_MOESM8_ESM.zip › Source data/SI Figure 5.b. mammal source tree.txt]

((Ornithorhynchus_anatinus:51.26467644,Tachyglossus_aculeatus:51.26467643):147.193338,(((((Scalopus_aquaticus:71.29085209,Erinaceus_europaeus:71.29085417):4.558448002,(((Vulpes_vulpes:8.651721179,(Canis_mesomelas:3.10847443,Canis_latrans:3.108474493):5.543247346):28.18615983,(Ailurus_fulgens:23.47610913,((Taxidea_taxus:15.71126197,(Mustela_erminea:13.03416944,Martes_americana:13.03417):2.6770919):6.757150202,Procyon_lotor:22.46841406):1.007696016):13.36177314):4.517498122,(Acinonyx_jubatus:7.03416342,(Panthera_tigris:3.854852687,Panthera_leo:3.854854261):3.17930853):34.32121539):34.49394815):16.271347,((Tupaia_glis:78.93105861,(((Galago_senegalensis:23.49639982,Perodicticus_potto:23.49639702):1.570294191,Nycticebus_coucang:25.06668623):49.43379928,Aotus_trivirgatus:74.50048888):4.430545064):3.615384,((((Aplodontia_rufa:34.28923651,(((Tamias_striatus:8.083271884,Tamias_minimus:8.083273012):12.33703229,(Spermophilus_citellus:6.939357317,(Xerospermophilus_mohavensis:4.477962524,Cynomys_ludovicianus:4.477962524):2.461395076):13.48094855):7.84787956,(Sciurus_carolinensis:14.2158346,Tamiasciurus_hudsonicus:14.21583652):14.05234856):6.021046009):14.29957454,Muscardinus_avellanarius:48.58880653):18.52704908,(((Galea_musteloides:20.10226857,Cavia_porcellus:20.10226764):19.86713354,(Chinchilla_lanigera:35.82211799,((Ctenomys_talarum:21.08209577,Octodon_degus:21.08209651):6.774462117,Proechimys_semispinosus:27.8565577):7.965557173):4.147285686):7.124414118,Georychus_capensis:47.09381312):20.02204568):0.636773,(((Spalax_ehrenbergi:53.54116307,((((Ochrotomys_nuttalli:22.02835169,((Reithrodontomys_megalotis:15.3374441,(Peromyscus_leucopus:4.783178133,Peromyscus_maniculatus:4.783178133):10.55426722):4.908069708,Baiomys_taylori:20.24551426):1.782836359):11.70759687,(Eligmodontia_typus:24.17209051,Sigmodon_hispidus:24.17209131):9.563855919):0.2834847811,((Ondatra_zibethicus:14.62101427,(((Microtus_guentheri:3.962435398,Microtus_arvalis:3.962435025):3.120135576,Microtus_agrestis:7.082570176):0.9900458656,(Microtus_pennsylvanicus:6.809859682,Microtus_ochrogaster:6.809857874):1.262757742):6.548397747):0.2071731689,Phenacomys_intermedius:14.82818645):19.1912437):13.74897206,(((Meriones_unguiculatus:18.74157371,(Gerbillus_pyramidum:6.108329152,Gerbillus_gerbillus:6.108329151):12.63324417):22.36107867,(Acomys_russatus:13.69411324,Acomys_cahirinus:13.6941117):27.40854266):4.439563837,((Micromys_minutus:23.61965086,(Rattus_fuscipes:4.054097796,Rattus_lutreolus:4.0540975):19.565552):2.676099029,(Apodemus_sylvaticus:24.8982179,(Rhabdomys_pumilio:18.1835766,Otomys_irroratus:18.18357657):6.714640585):1.397532495):19.24646689):2.226186666):5.772771):6.117404,Napaeozapus_insignis:59.65858221):4.089622,(((Thomomys_talpoides:9.414577645,Thomomys_bottae:9.41457603):13.99534776,Perognathus_longimembris:23.4099225):3.248332085,(Dipodomys_ordii:6.258211194,Dipodomys_merriami:6.258211518):20.40004598):37.08992627):4.004416):14.793816):9.574237):6.433839,(((Orycteropus_afer:76.70456146,(Elephantulus_myurus:26.26841611,Elephantulus_rufescens:26.26841377):50.43614796):1.996695619,Procavia_capensis:78.70124199):12.84298732,(Dasypus_novemcinctus:36.23762276,(Tolypeutes_matacus:19.13829371,Priodontes_maximus:19.1382941):17.09932906):55.30664081):7.010256):64.426202,((Monodelphis_brevicaudata:28.08376278,(Metachirus_nudicaudatus:17.79471071,(((Didelphis_virginiana:5.227588277,Didelphis_marsupialis:5.227588277):1.925733254,Philander_opossum:7.153322517):3.046364122,Lutreolina_crassicaudata:10.199685):7.595024067):10.28905239):37.33475955,(((((Burramys_parvus:27.35013544,Cercartetus_nanus:27.35013543):9.277648271,Trichosurus_vulpecula:36.62778404):3.75357993,(Potorous_tridactylus:38.6983647,(Tarsipes_rostratus:31.23332247,Pseudocheirus_peregrinus:31.23332706):7.465040922):1.682999919):3.165004468,Phascolarctos_cinereus:43.54636843):12.87276035,((Macrotis_lagotis:28.44159855,(Perameles_nasuta:8.864577369,Isoodon_macrourus:8.86457474):19.57702281):26.7727989,((Sminthopsis_crassicaudata:20.0320174,Planigale_tenuirostris:20.03201839):5.198395534,(((Dasyurus_hallucatus:8.721763355,(Sarcophilus_harrisii:7.265817627,Dasyurus_geoffroii:7.265817627):1.455947371):4.269685337,(Dasyuroides_byrnei:10.39447366,Dasycercus_cristicauda:10.39447268):2.596976344):7.406571945,Phascogale_tapoatafa:20.39802294):4.832393288):29.98398418):1.204729044):8.999395182):97.56217711):35.477297);
