# Supplementary material for: Reptile-like physiology in Early Jurassic stem-mammals
Source: Nat Commun. 2020 Oct 12;11:5121. doi: 10.1038/s41467-020-18898-4 (PMC7550344; doi:10.1038/s41467-020-18898-4)
Supplement: Supplementary file 8 — Source Data [file 41467_2020_18898_MOESM8_ESM.zip › Source data/Figure 6.a. reptile source tree.txt]

((Sphenodon_punctatus:238.234698,((((((Boa_constrictor:86.93834,(Python_regius:18.87834235,(Python_molurus:16.70761737,Python_sebae:16.70761737):2.17072479):68.05998516):4.881158,(((Coluber_constrictor:53.31090019,Diadophis_punctatus:53.310901):2.151559,(Thamnophis_proximus:25.66294958,Natrix_natrix:25.66294827):29.79950363):13.386354,Vipera_berus:68.84880427):22.970682):67.383289,((((Crotaphytus_collaris:74.245559,Amblyrhynchus_cristatus:74.24555959):8.668209,((Anolis_acutus:55.95066038,Anolis_carolinensis:55.9506593):1.765835168,Anolis_limifrons:57.71649601):25.19725019):3.255505,((((Sceloporus_graciosus:26.69652171,(Sceloporus_olivaceus:16.81554401,(Sceloporus_occidentalis:10.34460796,Sceloporus_undulatus:10.34460861):6.47093519):9.880977479):14.54658928,Sceloporus_variabilis:41.24310882):0.2845031893,Urosaurus_graciosus:41.52761353):2.601562505,Uta_stansburiana:44.12916499):42.04009651):57.616759,(Amphibolurus_muricatus:109.6423468,Uromastyx_aegyptia:109.6423671):34.143665):15.41675):4.66222,((Blanus_cinereus:136.731161,((((Podarcis_erhardii:12.91652772,Podarcis_gaigeae:12.91652681):5.007479904,Podarcis_muralis:17.92400798):31.13889277,(Lacerta_viridis:22.78543416,Lacerta_agilis:22.78543507):26.27745731):15.27003227,((Acanthodactylus_erythrurus:25.8826761,Acanthodactylus_pardalis:25.88267428):16.80894227,Acanthodactylus_boskianus:42.69161563):21.64130629):72.39823543):16.103461,Cnemidophorus_murinus:152.8346371):11.030361):8.667325,((((((Tiliqua_scincoides:15.04277422,Egernia_cunninghami:15.04277384):1.223456069,Tiliqua_rugosa:16.26622991):67.60760717,Scincella_lateralis:83.87382456):3.664793,Chalcides_ocellatus:87.53863335):22.417486,Acontias_meleagris:109.9561072):34.898251,Xantusia_vigilis:144.854364):27.677972):9.881973,(Hemidactylus_frenatus:89.88010063,Ptyodactylus_hasselquistii:89.8800918):92.534203):55.820347):37.66,Alligator_mississippiensis:275.9);
