# Supplementary material for: Reptile-like physiology in Early Jurassic stem-mammals
Source: Nat Commun. 2020 Oct 12;11:5121. doi: 10.1038/s41467-020-18898-4 (PMC7550344; doi:10.1038/s41467-020-18898-4)
Supplement: Supplementary file 8 — Source Data [file 41467_2020_18898_MOESM8_ESM.zip › Source data/Figure 5.b. source tree.txt]

(((Ornithorhynchus_anatinus:46.47024484,Tachyglossus_aculeatus:46.47024484):142.9897219,((((((Priodontes_maximus:16.8006623,Tolypeutes_matacus:16.8006623):12.78260894,Dasypus_novemcinctus:29.58327124):31.38831814,Choloepus_didactylus:60.97158939):24.96472895,((Orycteropus_afer:81.45150648,((Elephantulus_myurus:28.12003334,Elephantulus_rufescens:28.12003334):46.91763443,Echinops_telfairi:75.03766777):6.413838711):4.248498417,((Loxodonta_africana:3.38326582,Elephas_maximus:3.38326582):53.48988944,Procavia_capensis:56.87315526):28.82684964):0.2363134381):4.352610831,((((((((Crocidura_leucodon:12.75140666,Crocidura_russula:12.75140666):1.485576824,Suncus_murinus:14.23698348):0.3420004262,Suncus_etruscus:14.57898391):30.43677774,(((Sorex_alpinus:10.91742416,((Sorex_araneus:1.805291142,Sorex_coronatus:1.805291142):4.842222013,Sorex_minutus:6.647513155):4.269911003):8.377997088,(Sorex_cinereus:7.473085575,Sorex_vagrans:7.473085575):11.82233567):10.28230968,(Cryptotis_parva:10.18387969,Blarina_brevicauda:10.18387969):19.39385124):15.43803073):17.0233667,(Erinaceus_europaeus:13.0394695,Atelerix_frontalis:13.0394695):48.99965885):4.926410971,(Galemys_pyrenaicus:28.82748457,Scalopus_aquaticus:28.82748457):38.13805475):2.688906974,(((Equus_zebra:37.59309915,(Diceros_bicornis:7.251279793,Ceratotherium_simum:7.251279793):30.34181935):22.6716041,(((Sus_scrofa:4.528132475,Potamochoerus_porcus:4.528132475):45.81567814,((Antilocapra_americana:15.79050213,Giraffa_camelopardalis:15.79050213):1.62464444,((((Rangifer_tarandus:5.862572595,(Odocoileus_virginianus:1.189089526,Odocoileus_hemionus:1.189089526):4.673483069):1.936790895,Alces_alces:7.79936349):0.559229373,(Elaphurus_davidianus:3.298928532,Cervus_elaphus:3.298928532):5.059664331):7.335403503,(((((Madoqua_kirkii:9.17653086,((Litocranius_walleri:6.248212773,Antidorcas_marsupialis:6.248212773):1.019701993,Antilope_cervicapra:7.267914766):1.908616094):2.601501903,((Ovibos_moschatus:7.315683018,(Ovis_canadensis:6.260901287,Capra_ibex:6.260901287):1.054781731):2.584516526,((Alcelaphus_buselaphus:5.194107757,Damaliscus_pygargus:5.194107757):0.737628732,Connochaetes_taurinus:5.931736489):3.968463055):1.877833219):0.1272795601,(Redunca_fulvorufula:8.355065976,Kobus_ellipsiprymnus:8.355065976):3.550246347):1.124376336,Aepyceros_melampus:13.02968866):0.644746902,((Tragelaphus_imberbis:7.958379723,Tragelaphus_scriptus:7.958379723):2.808380501,(Syncerus_caffer:7.129593701,Bison_bonasus:7.129593701):3.637166523):2.907675338):2.019560805):1.721150204):32.92866405):4.247060802,Vicugna_vicugna:54.59087142):5.673831828):0.3833483711,(((((Vulpes_lagopus:0.5044159381,Vulpes_velox:0.5044159381):3.580935508,Vulpes_vulpes:4.085351447):3.758637476,(Lycaon_pictus:4.316593813,(Canis_mesomelas:2.553132641,(Canis_latrans:1.690545574,Canis_lupus:1.690545574):0.8625870668):1.763461173):3.52739511):18.06729639,((Ursus_americanus:3.210627049,(Ursus_maritimus:0.7286176686,Ursus_arctos:0.7286176686):2.48200938):18.28426574,((Ailurus_fulgens:18.17345697,((Taxidea_taxus:11.38992685,(((((Ictonyx_striatus:7.481505845,Enhydra_lutris:7.481505845):0.5433022373,(Mustela_erminea:3.815146322,(Mustela_lutreola:0.8154169512,Mustela_putorius:0.8154169512):2.99972937):4.209661761):0.8338253235,(Martes_pennanti:6.643477165,Martes_americana:6.643477165):2.215156241):0.2547337954,Mellivora_capensis:9.113367201):0.4288635506,Meles_meles:9.542230752):1.8476961):5.700271243,(Procyon_lotor:5.316741465,Bassariscus_astutus:5.316741465):11.77345663):1.083258876):0.4624867097,Mephitis_mephitis:18.63594368):2.858949109):4.416392524):6.747027588,((Hyaena_brunnea:3.748415233,Crocuta_crocuta:3.748415233):15.1063248,(((Lynx_lynx:4.052983952,(Acinonyx_jubatus:2.948208419,Puma_concolor:2.948208419):1.104775533):0.3501743385,Felis_chaus:4.403158291):0.9757553296,(Panthera_tigris:3.22506318,(Panthera_leo:1.692909094,Panthera_pardus:1.692909094):1.532154086):2.15385044):13.47582641):13.80357287):27.98973872):9.006394678):17.63594459,((((((Aplodontia_rufa:37.6596337,(((Tamias_striatus:7.896367324,(Tamias_minimus:3.770989537,Tamias_townsendii:3.770989537):4.125377787):13.95728076,(((Urocitellus_richardsonii:7.328984094,(Xerospermophilus_mohavensis:5.027600173,Cynomys_ludovicianus:5.027600173):2.301383922):1.202756623,Spermophilus_citellus:8.531740717):0.6520460466,Marmota_marmota:9.183786764):12.66986132):7.006918587,(((Sciurus_carolinensis:8.6996609,Sciurus_niger:8.6996609):4.2562089,Sciurus_vulgaris:12.9558698):1.446403899,Tamiasciurus_hudsonicus:14.4022737):14.45829297):8.799067028):14.51035115,(Muscardinus_avellanarius:18.19568173,Eliomys_quercinus:18.19568173):33.97430312):10.01989938,((((Chinchilla_lanigera:29.44316156,((Proechimys_semispinosus:18.60116201,Geocapromys_ingrahami:18.60116201):3.449446757,(Ctenomys_talarum:17.81424454,Octodon_degus:17.81424454):4.236364227):7.392552792):2.069304908,Erethizon_dorsatum:31.51246647):0.4553705862,(Galea_musteloides:16.30242725,Cavia_porcellus:16.30242725):15.6654098):4.438425769,(Fukomys_damarensis:10.63352246,Georychus_capensis:10.63352246):25.77274036):25.7836214):1.901911413,((((((Thomomys_bottae:9.403678447,Thomomys_talpoides:9.403678447):1.649036702,Cratogeomys_castanops:11.05271515):13.51699012,(((Perognathus_longimembris:9.579225185,Perognathus_parvus:9.579225185):6.351037774,Chaetodipus_formosus:15.93026296):7.359106941,Liomys_adspersus:23.2893699):1.280335369):2.919097532,(Dipodomys_ordii:6.524743259,(Dipodomys_nitratoides:1.542405867,Dipodomys_merriami:1.542405867):4.982337392):20.96405954):19.8277105,Castor_fiber:47.3165133):16.49050715,((Sicista_betulina:31.48054138,(Napaeozapus_insignis:6.309416814,Zapus_princeps:6.309416814):25.17112457):28.73486568,(Spalax_ehrenbergi:53.34639247,(((((Gerbillus_pyramidum:5.751043339,Gerbillus_gerbillus:5.751043339):9.94431574,((Meriones_unguiculatus:9.010157667,Psammomys_obesus:9.010157667):2.825653652,Rhombomys_opimus:11.83581132):3.85954776):21.76723945,(Acomys_russatus:11.57314416,Acomys_cahirinus:11.57314416):25.88945437):6.368689118,((Micromys_minutus:23.16576681,((((Rattus_fuscipes:4.049492619,Rattus_lutreolus:4.049492619):2.631374483,Rattus_norvegicus:6.680867102):0.7414190872,Rattus_rattus:7.422286189):0.3254490631,Sundamys_muelleri:7.747735252):15.41803156):1.331843567,((Rhabdomys_pumilio:17.26886394,Otomys_irroratus:17.26886394):5.981795872,(Apodemus_agrarius:15.52463448,Apodemus_sylvaticus:15.52463448):7.726025332):1.246950565):19.33367727):1.189418186,((((Ochrotomys_nuttalli:24.62910395,((Reithrodontomys_megalotis:17.21777497,(Peromyscus_leucopus:4.959984122,(Peromyscus_polionotus:1.871896616,Peromyscus_maniculatus:1.871896616):3.088087506):12.25779085):4.88137952,Baiomys_taylori:22.09915449):2.529949459):1.810371477,Neotoma_floridana:26.43947543):8.03848154,(Sigmodon_hispidus:24.25449542,Eligmodontia_typus:24.25449542):10.22346155):0.2022360967,((Ondatra_zibethicus:14.97678541,((((((Microtus_arvalis:4.53089427,Microtus_guentheri:4.53089427):2.098812189,Microtus_subterraneus:6.629706459):0.724649198,Microtus_agrestis:7.354355657):0.281041357,(Microtus_pennsylvanicus:6.236344166,Microtus_ochrogaster:6.236344166):1.399052848):5.006493535,Arvicola_amphibius:12.64189055):0.7817389118,Myodes_glareolus:13.42362946):1.55315595):0.2840328261,Phenacomys_intermedius:15.26081824):19.41937483):10.34051277):8.325686638):6.869014592):3.591613384):0.2847751909):11.61218621,((Ochotona_curzoniae:11.37820969,(Ochotona_collaris:2.678112288,Ochotona_princeps:2.678112288):8.700097401):38.78379418,(((Sylvilagus_floridanus:7.251345092,Sylvilagus_audubonii:7.251345092):6.180671939,Oryctolagus_cuniculus:13.43201703):2.323319199,(Lepus_americanus:6.497511225,Lepus_europaeus:6.497511225):9.257825005):34.40666764):25.54197798):5.261816656,((((((Perodicticus_potto:12.37011351,Arctocebus_calabarensis:12.37011351):8.352854156,Galago_senegalensis:20.72296767):1.533076361,Nycticebus_coucang:22.25604403):27.71265586,(Lemur_catta:22.92174797,(Microcebus_murinus:6.16240871,Microcebus_rufus:6.16240871):16.75933926):27.04695192):19.02015055,((((((Pan_troglodytes:5.322544436,Gorilla_gorilla:5.322544436):5.177828576,Pongo_pygmaeus:10.50037301):2.847417299,Hylobates_lar:13.34779031):8.061076469,((((Macaca_sylvanus:4.554530046,((Macaca_arctoides:0.04888144382,Macaca_sinica:0.04888144382):2.101949097,Macaca_mulatta:2.15083054):2.403699505):2.627993518,((Cercocebus_atys:2.443737631,Cercocebus_torquatus:2.443737631):4.345946291,(Papio_cynocephalus:1.824780762,Papio_hamadryas:1.824780762):4.96490316):0.3928396419):0.4843972233,Cercopithecus_diana:7.666920787):5.497187883,Colobus_polykomos:13.16410867):8.244758111):11.44134321,(((((Callimico_goeldii:8.473787038,Callithrix_jacchus:8.473787038):0.2632765699,Leontopithecus_rosalia:8.737063608):1.916061793,Saguinus_oedipus:10.6531254):3.484101458,Aotus_trivirgatus:14.13722686):2.321070065,(Alouatta_seniculus:4.535735483,Alouatta_palliata:4.535735483):11.92256144):16.39191307):33.3291362,Tarsius_tarsier:66.1793462):2.809504242):0.05483918825,Tupaia_glis:69.04368963):11.92210888):6.32459238):2.998538281):66.32313854,(((Monodelphis_brevicaudata:24.54368916,(Marmosa_murina:17.39953018,Marmosa_robinsoni:17.39953018):7.144158981):1.754662816,(Metachirus_nudicaudatus:15.36032476,(((Didelphis_virginiana:5.25434802,Didelphis_marsupialis:5.25434802):1.439446495,Philander_opossum:6.693794515):1.788270369,Lutreolina_crassicaudata:8.482064883):6.878259875):10.93802722):40.54046437,(((((Burramys_parvus:23.47274837,Cercartetus_nanus:23.47274837):7.882473312,(Trichosurus_vulpecula:1.770866551,Trichosurus_caninus:1.770866551):29.58435513):4.520731374,(((Bettongia_penicillata:11.67447884,Potorous_tridactylus:11.67447884):4.717484189,((((((Macropus_rufus:3.852484374,Macropus_robustus:3.852484374):1.900923381,(Macropus_rufogriseus:4.097906845,Macropus_parma:4.097906845):1.65550091):0.3518596751,(Macropus_fuliginosus:2.333985374,Macropus_giganteus:2.333985374):3.771282056):1.488845145,Lagorchestes_conspicillatus:7.594112576):1.062322862,Setonix_brachyurus:8.656435437):0.7198498808,Thylogale_billardierii:9.376285318):7.015677712):18.9456869,(Tarsipes_rostratus:30.21411845,(Pseudocheirus_peregrinus:27.08603408,Gymnobelideus_leadbeateri:27.08603408):3.128084371):5.123531478):0.5383031268):2.887886857,Phascolarctos_cinereus:38.76383991):12.34581749,((Macrotis_lagotis:24.77925355,((Isoodon_macrourus:2.978665521,Isoodon_obesulus:2.978665521):6.424508392,Perameles_nasuta:9.403173913):15.37607964):24.40295806,((((Antechinus_stuartii:9.86496417,Antechinus_flavipes:9.86496417):2.615416258,Phascogale_tapoatafa:12.48038043):5.548202813,((Dasyurus_hallucatus:8.038874089,(Sarcophilus_harrisii:6.944709142,Dasyurus_geoffroii:6.944709142):1.094164947):3.6027358,(Dasyuroides_byrnei:8.576804309,Dasycercus_cristicauda:8.576804309):3.064805579):6.386973353):4.274763097,((Sminthopsis_crassicaudata:15.24730261,(Antechinomys_laniger:13.73701607,Sminthopsis_psammophila:13.73701607):1.510286542):3.496173017,(Planigale_ingrami:7.791728879,Planigale_tenuirostris:7.791728879):10.95174675):3.559870708):26.87886527):1.927445793):15.72915894):89.77325136):32.84789901):136.04003326,((Sphenodon_punctatus:239.8840904,(((((((((((((((Iguana_iguana:5.440616174,Iguana_delicatissima:5.440616174):2.489631883,Sauromalus_ater:7.930248057):3.997099075,((Amblyrhynchus_cristatus:8.542846817,(Conolophus_subcristatus:0.7028693176,Conolophus_pallidus:0.7028693176):7.8399775):1.26573823,Ctenosaura_hemilopha:9.808585047):2.118762085):4.92283136,(Cyclura_carinata:8.263887888,(Cyclura_cychlura:1.25254388,Cyclura_nubila:1.25254388):7.011344008):8.586290604):27.22389501,(Tropidurus_hispidus:1.074985379,Tropidurus_torquatus:1.074985379):42.99908812):21.21159806,(Crotaphytus_collaris:31.8204745,(Gambelia_sila:5.287271,Gambelia_wislizenii:5.287271):26.5332035):33.46519706):2.01101813,(Pristidactylus_achalensis:61.35120123,((Liolaemus_quilmes:21.46930021,Liolaemus_pictus:21.46930021):21.19444001,Phymaturus_tenebrosus:42.66374022):18.68746101):5.945488461):10.15101015,((Anolis_gemmosus:68.07143554,((((Anolis_acutus:19.41926176,Anolis_stratulus:19.41926176):16.76406484,(Anolis_cristatellus:31.9300084,Anolis_gundlachi:31.9300084):4.253318204):18.8734004,Anolis_carolinensis:55.05672701):1.33234031,(((((Anolis_humilis:22.72246353,Anolis_cupreus:22.72246353):7.59527607,Anolis_limifrons:30.3177396):1.334453239,Anolis_tropidolepis:31.65219284):2.557960701,Anolis_intermedius:34.21015354):10.86395761,Anolis_garmani:45.07411115):11.31495616):11.68236823):5.907302867,Basiliscus_basiliscus:73.97873841):3.468961433):2.746234128,((((((Sceloporus_merriami:32.62887056,(((((Sceloporus_olivaceus:17.24601887,(Sceloporus_occidentalis:11.00537623,((Sceloporus_undulatus:2.807924348,Sceloporus_tristichus:2.807924348):3.569902183,Sceloporus_cowlesi:6.377826531):4.627549699):6.240642639):3.399310188,(Sceloporus_grammicus:20.00908835,Sceloporus_jarrovii:20.00908835):0.6362407065):0.7328364673,(Sceloporus_scalaris:13.89959467,Sceloporus_bicanthalis:13.89959467):7.478570854):1.903748838,Sceloporus_magister:23.28191436):1.714874131,(Sceloporus_graciosus:5.075676634,Sceloporus_arenicolus:5.075676634):19.92111186):7.632082066):5.20599213,Sceloporus_variabilis:37.83486269):1.780890401,(Urosaurus_graciosus:13.49244954,Urosaurus_ornatus:13.49244954):26.12330355):0.1400972097,Petrosaurus_thalassinus:39.7558503):1.00483602,Uta_stansburiana:40.76068632):4.856610551,((((Cophosaurus_texanus:19.14717289,Callisaurus_draconoides:19.14717289):2.252117021,Holbrookia_maculata:21.39928991):6.117409608,Uma_inornata:27.51669952):6.527595331,Phrynosoma_platyrhinos:34.04429485):11.57300202):34.5766371):68.09255072,((((((Psammophilus_dorsalis:42.26846221,Sitana_ponticeriana:42.26846221):20.81365632,Draco_volans:63.08211853):20.54510417,((Paralaudakia_caucasia:14.21064862,Paralaudakia_stoliczkana:14.21064862):33.22771986,((Phrynocephalus_persicus:13.15754962,Phrynocephalus_guttatus:13.15754962):0.2546389486,Phrynocephalus_mystaceus:13.41218857):34.02617991):36.18885423):16.53546252,((Ctenophorus_maculosus:30.82439134,((Ctenophorus_fordi:20.16922697,Ctenophorus_isolepis:20.16922697):3.931985255,Ctenophorus_ornatus:24.10121223):6.723179115):4.475636571,((Tympanocryptis_centralis:27.01084963,Pogona_vitticeps:27.01084963):4.834229801,(Amphibolurus_muricatus:3.819670015,Amphibolurus_norrisi:3.819670015):28.02540942):3.454948481):64.86265731):8.357506958,Uromastyx_aegyptia:108.5201922):1.523025848,(Furcifer_labordi:48.52208888,Trioceros_hoehnelii:48.52208888):61.52112915):38.24326667):9.729920212,((Elgaria_multicarinata:9.208814759,Elgaria_coerulea:9.208814759):122.8093655,(((Varanus_niloticus:14.34128922,Varanus_exanthematicus:14.34128922):3.01193336,Varanus_griseus:17.35322258):2.804270102,Varanus_komodoensis:20.15749268):111.8606875):25.99822469):2.513742857,(((Boa_constrictor:81.40988485,((Python_molurus:12.236329,Python_sebae:12.236329):2.125864377,Python_regius:14.36219338):67.04769147):9.254264253,((Crotalus_durissus:46.79024898,(Vipera_latastei:17.01750561,Vipera_berus:17.01750561):29.77274337):23.70486551,(((((((Coelognathus_helena:18.96468894,(Rhinechis_scalaris:12.56846525,Coronella_girondica:12.56846525):6.396223692):0.3201280961,(Ptyas_mucosa:18.1915317,Coluber_constrictor:18.1915317):1.093285338):3.25289855,Telescopus_fallax:22.53771559):7.684531871,Macroprotodon_cucullatus:30.22224746):21.88342178,(Heterodon_platirhinos:35.53905956,(Diadophis_punctatus:30.59273529,Farancia_abacura:30.59273529):4.94632427):16.56660968):5.880859021,((Natrix_tessellata:12.50779342,Natrix_natrix:12.50779342):18.41337249,((Thamnophis_sirtalis:7.792699302,Thamnophis_proximus:7.792699302):3.47401989,Thamnophis_marcianus:11.26671919):19.65444672):27.06536235):4.813492378,((Boaedon_fuliginosus:48.08721729,Malpolon_monspessulanus:48.08721729):9.16948624,Notechis_scutatus:57.25670353):5.543317108):7.695093855):20.16903461):2.708166893,Tropidophis_caymanensis:93.37231599):67.15783177):2.290344966,((((Psammodromus_hispanicus:38.43449852,((Gallotia_bravoana:2.368315203,Gallotia_simonyi:2.368315203):1.847699638,Gallotia_intermedia:4.216014841):34.21848367):34.22089749,(((((Scelarcis_perspicillata:20.36536665,Teira_dugesii:20.36536665):16.54623119,Zootoca_vivipara:36.91159784):8.802104304,((((Iberolacerta_aurelioi:17.76735333,Iberolacerta_monticola:17.76735333):19.60310888,(((Darevskia_dahli:13.66911802,(Darevskia_armeniaca:10.13799824,((Darevskia_unisexualis:1.066072226,Darevskia_raddei:1.066072226):0.4330310783,Darevskia_rostombekovi:1.499103304):8.638894936):3.531119777):1.291808743,Darevskia_brauneri:14.96092676):2.417334803,((Darevskia_rudis:2.176188488,Darevskia_valentini:2.176188488):1.543819097,Darevskia_portschinskii:3.720007585):13.65825398):19.99220065):1.019956231,((Parvilacerta_parva:30.81948849,Anatololacerta_anatolica:30.81948849):5.977875863,Dinarolacerta_mosorensis:36.79736435):1.59305409):3.688276761,(((Lacerta_strigata:16.70417785,Lacerta_schreiberi:16.70417785):1.12941106,Lacerta_agilis:17.83358891):5.988082549,Lacerta_viridis:23.82167146):18.25702374):3.635006941):2.03141007,((Podarcis_bocagei:14.00905696,Podarcis_muralis:14.00905696):2.112129173,(Podarcis_erhardii:12.32663828,Podarcis_gaigeae:12.32663828):3.794547853):31.62392608):23.79995985,(((((Acanthodactylus_boskianus:37.57868721,Acanthodactylus_dumerilii:37.57868721):2.898273678,(Acanthodactylus_erythrurus:26.57694898,Acanthodactylus_pardalis:26.57694898):13.90001191):8.217377975,Mesalina_olivieri:48.69433886):7.470288347,Ophisops_elegans:56.16462721):4.050229501,(Eremias_argus:25.35082187,Eremias_strauchi:25.35082187):34.86403484):11.33021535):1.110323941):59.7315966,Blanus_cinereus:132.3869926):11.55194598,(Leposoma_guianense:87.1459051,(Holcosus_quadrilineatus:50.78588088,(((((Aspidoscelis_exsanguis:5.237034665,Aspidoscelis_tesselata:5.237034665):15.16527995,(Aspidoscelis_deppei:7.549899299,Aspidoscelis_neomexicana:7.549899299):12.85241532):7.371898745,Aspidoscelis_tigris:27.77421336):1.643596661,(((Aspidoscelis_scalaris:4.649356899,Aspidoscelis_laredoensis:4.649356899):6.933960879,Aspidoscelis_rodecki:11.58331778):9.273408852,Aspidoscelis_uniparens:20.85672663):8.561083392):14.75676503,Cnemidophorus_murinus:44.17457505):6.611305827):36.36002422):56.79303349):18.88155414):7.917549871,((((((((((Egernia_cunninghami:13.19905911,Egernia_kingii:13.19905911):1.031229331,Tiliqua_scincoides:14.23028844):0.7699431977,Tiliqua_rugosa:15.00023164):0.2539413106,(Lissolepis_coventryi:14.85837725,(Liopholis_modesta:10.66045336,(Liopholis_multiscutata:6.205862151,Liopholis_inornata:6.205862151):4.454591212):4.197923887):0.3957956996):26.98125275,((Chioninia_coctei:25.84336542,Trachylepis_varia:25.84336542):10.46591986,Eutropis_multifasciata:36.30928528):5.926140421):16.16725755,(Lamprolepis_smaragdina:39.38092699,(((((((Carlia_rubrigularis:9.262076592,Carlia_rostralis:9.262076592):1.794292943,(Carlia_bicarinata:7.938792251,Carlia_storri:7.938792251):3.117577284):6.191751737,Niveoscincus_ocellatus:17.24812127):0.4657423842,(Lampropholis_guichenoti:15.76500024,Lampropholis_delicata:15.76500024):1.948863416):1.474870074,(Pseudemoia_entrecasteauxii:14.93232542,Bassiana_duperreyi:14.93232542):4.25640831):3.078480557,Emoia_atrocostata:22.26721429):0.318222417,(Oligosoma_suteri:9.151413385,((Oligosoma_chloronoton:4.822581197,Oligosoma_lineoocellatum:4.822581197):3.487195942,(Oligosoma_whitakeri:5.265014492,Oligosoma_alani:5.265014492):3.044762647):0.8416362456):13.43402332):16.79549029):19.02175626):4.337769243,((Scincella_lateralis:36.50868087,Papuascincus_stanleyanus:36.50868087):4.786894035,((Ctenotus_lancelini:21.5773628,(Ctenotus_strauchii:19.15631998,((((Ctenotus_atlas:13.6717274,Ctenotus_regius:13.6717274):0.9056252411,Ctenotus_leonhardii:14.57735264):1.151228947,Ctenotus_taeniolatus:15.72858159):2.777480452,Ctenotus_schomburgkii:18.50606204):0.6502579433):2.421042819):9.991543537,(Eulamprus_tympanum:12.29663816,Eulamprus_leuraensis:12.29663816):19.27226818):9.726668566):21.44487759):7.554265632,((Chalcides_chalcides:26.55025977,Chalcides_ocellatus:26.55025977):29.51839956,((Plestiodon_reynoldsi:15.70966725,(Plestiodon_obsoletus:11.33359583,Plestiodon_septentrionalis:11.33359583):4.37607142):1.426004448,Plestiodon_skiltonianus:17.1356717):38.93298763):14.2260588):8.572436411,Acontias_meleagris:78.86715454):36.75756702,(Xantusia_vigilis:31.900924,Xantusia_riversiana:31.900924):83.72379756):55.11332104):7.288854886,(((((Homonota_darwinii:77.47157158,Ptyodactylus_hasselquistii:77.47157158):10.51317374,(((Alsophylax_pipiens:64.17970942,(Hemidactylus_brookii:28.74268892,Hemidactylus_frenatus:28.74268892):35.4370205):8.825807155,Gehyra_variegata:73.00551658):5.379545173,Lygodactylus_capensis:78.38506175):9.599683575):5.282615377,(Teratoscincus_roborowskii:88.82422816,Sphaerodactylus_vincenti:88.82422816):4.443132541):5.782882096,Coleonyx_brevis:99.0502428):1.742576287,(Nephrurus_stellatus:42.80278636,(((Woodworthia_brunneus:10.00832882,Hoplodactylus_duvaucelii:10.00832882):4.59152548,Toropuku_stephensi:14.5998543):17.16386415,((((Rhynchoedura_ornata:19.74200923,Lucasium_stenodactylum:19.74200923):2.325255639,Diplodactylus_conspicillatus:22.06726487):0.2879711278,Hesperoedura_reticulata:22.355236):1.341352463,Amalosia_lesueurii:23.69658846):8.067129988):11.03906792):57.99003272):77.2340784):61.8571929):36.0159096,(((Crocodylus_moreletii:10.21,Crocodylus_siamensis:10.21):11.89,Osteolaemus_tetraspis:22.10):65.04,((Alligator_mississippiensis:47.25,Alligator_sinensis:47.25):18.23,Caimen_latrirostris:65.48):21.66):188.76):49.6);
