# Supplementary material for: Reptile-like physiology in Early Jurassic stem-mammals
Source: Nat Commun. 2020 Oct 12;11:5121. doi: 10.1038/s41467-020-18898-4 (PMC7550344; doi:10.1038/s41467-020-18898-4)
Supplement: Supplementary file 8 — Source Data [file 41467_2020_18898_MOESM8_ESM.zip › Source data/SI figure 5.c. reptile source tree.txt]

(Sphenodon_punctatus:246.191915,((Xantusia_vigilis:121.605194,Emoia_atrocostata:121.6051837):52.756336,(((((Dipsosaurus_dorsalis:31.87550596,Iguana_iguana:31.87551299):40.6780108,Anolis_acutus:72.55351912):7.19913,((((Sceloporus_magister:24.11509508,Sceloporus_undulatus:24.11509486):3.261942332,Sceloporus_graciosus:27.37704021):16.61989311,Uta_stansburiana:43.996929):6.443429718,Callisaurus_draconoides:50.44036088):29.31229508):87.37203,((((Varanus_komodoensis:9.657835789,Varanus_varius:9.657835789):11.04975189,Varanus_brevicauda:20.70758734):2.893865099,Varanus_salvator:23.60145097):6.531374327,(Varanus_griseus:23.32156657,Varanus_niloticus:23.3215677):6.811254891):136.9918541):1.852227,((Boa_constrictor:72.00594775,(Python_sebae:9.392015503,Python_molurus:9.39201732):62.61393655):14.205563,((Coluber_constrictor:47.21736668,(Diadophis_punctatus:25.41109494,Carphophis_vermis:25.41109494):21.80627206):18.307108,Crotalus_viridis:65.52448363):20.687042):82.765394):5.384608):71.830378):10;
