# Supplementary material for: Reptile-like physiology in Early Jurassic stem-mammals
Source: Nat Commun. 2020 Oct 12;11:5121. doi: 10.1038/s41467-020-18898-4 (PMC7550344; doi:10.1038/s41467-020-18898-4)
Supplement: Supplementary file 8 — Source Data [file 41467_2020_18898_MOESM8_ESM.zip › Source data/Figure 6.a. mammal source tree.txt]

#NEXUS

[Tree distribution from: "Inferring the mammal tree: species-level sets of phylogenies for questions in ecology, evolution, and conservation; PLOS Biology, 2019; Upham NS, Esselstyn JA, Jetz W., doi:10.5061/dryad.tb03d03]
[Subsampled and pruned from vertlife.org on 2020-01-21T18:30:37Z ]
[Data: "Mammals birth-death node-dated completed trees (all 5911 species, set of 10k trees)" (see Upham et al. 2019 supplement for details)]

BEGIN TREES;
	TREE tree_0794 = ((Ornithorhynchus_anatinus:51.52278548,Tachyglossus_aculeatus:51.52276842):136.8843935,((((Orycteropus_afer:83.0563334,(Elephantulus_myurus:28.509486915,Elephantulus_rufescens:28.5094892321):54.546838755):1.564836049,Procavia_capensis:84.62116223400001):0.6312377354,((((Scalopus_aquaticus:66.28053073429999,Erinaceus_europaeus:66.28053508100001):5.978189324000001,(((Vulpes_vulpes:12.4789734722,(Canis_mesomelas:4.002209022,Canis_latrans:4.002209735999999):8.476763201719999):27.95872685,(((Taxidea_taxus:16.86398038,(Martes_americana:14.0999286946,Mustela_erminea:14.09992719666):2.764051865):9.873922234,Procyon_lotor:26.7379019046):1.35070081,Ailurus_fulgens:28.088602):12.349098326):6.473911572,(Acinonyx_jubatus:7.836478587,(Panthera_tigris:4.961352625,Panthera_leo:4.9613519115999996):2.8751276028):39.075131669):25.34712736):2.029086,(((((Galago_senegalensis:18.593445497599998,Perodicticus_potto:18.593443726):3.979315111,Nycticebus_coucang:22.5727593205):42.40556982,Aotus_trivirgatus:64.978326982):0.3145805206,Tupaia_glis:65.29292699599999):7.418864,((((Aplodontia_rufa:33.43802813,(((Tamias_striatus:5.209368219,Tamias_minimus:5.2093684794):12.703761057000001,(Spermophilus_citellus:6.3440102237,(Xerospermophilus_mohavensis:3.2431125441999997,Cynomys_ludovicianus:3.2431125456):3.1008978874):11.569119051):6.1040477887,(Sciurus_carolinensis:11.73917271302,Tamiasciurus_hudsonicus:11.7391736983):12.278005184000001):9.4208466338):11.51233808,Muscardinus_avellanarius:44.950360997000004):13.98159379,(((Galea_musteloides:15.0771302972,Cavia_porcellus:15.0771305303):17.900035739899998,(Chinchilla_lanigera:28.999310709899998,((Ctenomys_talarum:14.50617993282,Octodon_degus:14.5061791133):5.096091214,Proechimys_semispinosus:19.60227161449):9.397038037800002):3.977855775):4.842102782,Georychus_capensis:37.819266455000005):21.1126769985):5.239133,((((Thomomys_talpoides:9.16947069,Thomomys_bottae:9.169470132199999):16.987546621,Perognathus_longimembris:26.1570193592):0.9799860989,(Dipodomys_merriami:7.349568511399999,Dipodomys_ordii:7.3495703753):19.787435077999998):34.613685489999995,(Napaeozapus_insignis:57.977791979,(((((Gerbillus_pyramidum:7.296684674750001,Gerbillus_gerbillus:7.296684797599999):10.8333216481,Meriones_unguiculatus:18.1300061994):21.819386462,(Acomys_russatus:12.80117093,Acomys_cahirinus:12.8011733892):27.148218966800002):6.387750969000001,((Micromys_minutus:25.45353954,(Rattus_lutreolus:3.6636716477899998,Rattus_fuscipes:3.6636716170000003):21.7898685066):1.860135669,(Apodemus_sylvaticus:25.431611277400002,(Otomys_irroratus:19.1591712687,Rhabdomys_pumilio:19.1591729913):6.272435702):1.8820676194):19.023466888):1.228584602,(((Ochrotomys_nuttalli:24.58095848,((Reithrodontomys_megalotis:17.282005714790003,(Peromyscus_leucopus:4.539466840999999,Peromyscus_maniculatus:4.539466303699999):12.742537933000001):6.211349799,Baiomys_taylori:23.493358336):1.087603635):9.705981,(Eligmodontia_typus:24.2280343359,Sigmodon_hispidus:24.2280324755):10.058908367):0.2417745644,((Ondatra_zibethicus:12.66027119,(((Microtus_guentheri:4.4423739547,Microtus_arvalis:4.4423739276):2.5487459515,Microtus_agrestis:6.991119637000001):0.6491647445,(Microtus_ochrogaster:6.6790834868,Microtus_pennsylvanicus:6.6790825977):0.9612023204):5.0199879911):0.5436901091,Phenacomys_intermedius:13.203961299):21.324751931999998):13.03701312):10.41207):3.772888):2.420399):8.54069):1.57605):4.210397,(Dasypus_novemcinctus:36.6172746743,(Tolypeutes_matacus:16.085192755999998,Priodontes_maximus:16.0851885969):20.532084221999998):41.88094613):6.754193):73.861738,((Monodelphis_brevicaudata:32.920019527600004,(Metachirus_nudicaudatus:17.94424036,(((Didelphis_virginiana:5.268883377,Didelphis_marsupialis:5.2688819867):2.089408735,Philander_opossum:7.358292112199999):2.514533313,Lutreolina_crassicaudata:9.8728243815):8.071413546):14.975781253000001):40.656753166,(((((Burramys_parvus:30.98833951,Cercartetus_nanus:30.988339515):7.128040891,Trichosurus_vulpecula:38.1163821477):4.959814547,(Potorous_tridactylus:41.691237146999995,(Tarsipes_rostratus:33.74145357,Pseudocheirus_peregrinus:33.741453572):7.949786712):1.384955368):6.233434367,Phascolarctos_cinereus:49.30962585):13.25443308,((Macrotis_lagotis:31.196356090000002,(Isoodon_macrourus:10.918730001,Perameles_nasuta:10.918732087):20.277625392999997):27.97366798,((Planigale_tenuirostris:20.703281079999996,Sminthopsis_crassicaudata:20.703281775500002):5.347774674,(((Dasyurus_hallucatus:11.28580724,(Sarcophilus_harrisii:7.714982826,Dasyurus_geoffroii:7.7149845282000005):3.57082094):2.5650783830000004,(Dasyuroides_byrnei:11.62430607,Dasycercus_cristicauda:11.624304503160001):2.2265806):7.048800549099999,Phascogale_tapoatafa:20.899683809):5.151371945):33.118967626):3.394035543):11.012722115):85.537351275):29.293051);
	TREE tree_1702 = ((Ornithorhynchus_anatinus:50.247279,Tachyglossus_aculeatus:50.24726943):159.439234,(((((Scalopus_aquaticus:65.390938818,Erinaceus_europaeus:65.3909259222):2.638244262767,(((Vulpes_vulpes:7.2834224046,(Canis_mesomelas:2.029949505,Canis_latrans:2.0299495054000003):5.2534728154):26.72620095,(((Taxidea_taxus:14.02005651,(Martes_americana:10.6869653229,Mustela_erminea:10.6869660434):3.3330900758):6.464319461,Procyon_lotor:20.4843784657):2.526760658,Ailurus_fulgens:23.01113635):10.9984853368):2.685642971,((Panthera_tigris:2.914842218,Panthera_leo:2.91484177378):3.685441934,Acinonyx_jubatus:6.6002832371):30.094982729999998):31.33391932):9.287926,(((((Galago_senegalensis:19.3181744569,Perodicticus_potto:19.318174588999998):1.652083465,Nycticebus_coucang:20.9702552761):39.66006717,Aotus_trivirgatus:60.6303236653):4.000125199,Tupaia_glis:64.630455895):7.859592,((((Aplodontia_rufa:36.79324032,(((Tamias_striatus:5.855125705,Tamias_minimus:5.8551251905):12.60816066,(Spermophilus_citellus:6.5134027276,(Xerospermophilus_mohavensis:3.6585474907,Cynomys_ludovicianus:3.6585471883):2.8548546325):11.949885754):11.0429976818,(Tamiasciurus_hudsonicus:14.37472484415,Sciurus_carolinensis:14.3747265703):15.131560197999999):7.286948406900001):13.69335567,Muscardinus_avellanarius:50.486589944):13.52745502,(((Galea_musteloides:14.089056184,Cavia_porcellus:14.0890546023):20.924881237,(Chinchilla_lanigera:31.510087222,((Ctenomys_talarum:16.86562373,Octodon_degus:16.865624930499997):3.863675689,Proechimys_semispinosus:20.729298833799998):10.780787113):3.503849177):4.348856387,Georychus_capensis:39.362794058700004):24.651245202500004):1.869838,((Napaeozapus_insignis:58.951702635000004,((((Ochrotomys_nuttalli:25.16615002,((Reithrodontomys_megalotis:17.56976409153,(Peromyscus_leucopus:5.0552359860000005,Peromyscus_maniculatus:5.0552359851999995):12.5145274099):6.367478125,Baiomys_taylori:23.937245423):1.228907663):10.543524225,(Sigmodon_hispidus:25.033042189,Eligmodontia_typus:25.033039707030003):10.6766362398):0.6897983685,((Ondatra_zibethicus:14.346545056,(((Microtus_arvalis:4.7131769121,Microtus_guentheri:4.713176632400001):2.5993324758000003,Microtus_agrestis:7.3125096670000005):0.8186019608,(Microtus_ochrogaster:6.571286763,Microtus_pennsylvanicus:6.571287767):1.5598233022999999):6.2154356607):0.5202589002,Phenacomys_intermedius:14.866805630999998):21.532669209999998):11.80186906,((((Gerbillus_pyramidum:6.592417364299999,Gerbillus_gerbillus:6.592416194):10.4554418436,Meriones_unguiculatus:17.047859777600003):25.507722535,(Acomys_russatus:11.67183227,Acomys_cahirinus:11.6718321726):30.883751777):5.351722431000001,((Micromys_minutus:26.68546295,(Rattus_fuscipes:3.792493037,Rattus_lutreolus:3.7924931953):22.8929701315):0.8982847731,((Otomys_irroratus:19.0702265536,Rhabdomys_pumilio:19.07022569829):6.937494934,Apodemus_sylvaticus:26.007721296600003):1.5760262339):20.323556824069):0.2940275852):10.750361999999999):4.655107,(((Thomomys_bottae:8.342557269,Thomomys_talpoides:8.342559603):15.642828989,Perognathus_longimembris:23.9853879568):1.653944408,(Dipodomys_merriami:6.3964920030000005,Dipodomys_ordii:6.3964927965):19.242839728):37.96745224):2.277079):6.606165):4.827051):8.828534,(((Orycteropus_afer:72.55204372,(Elephantulus_rufescens:27.789069077,Elephantulus_myurus:27.789071964999998):44.762969839):0.879618655,Procavia_capensis:73.431671033):7.032338002,(Dasypus_novemcinctus:37.498946984999996,(Tolypeutes_matacus:16.394834405,Priodontes_maximus:16.394835146000002):21.104110362):42.96507657):5.681632):88.447992,((Monodelphis_brevicaudata:29.3320614268,(Metachirus_nudicaudatus:18.46499431,(((Didelphis_virginiana:3.946102942,Didelphis_marsupialis:3.9461016458):2.514864777,Philander_opossum:6.4609657745):1.531307,Lutreolina_crassicaudata:7.992273974000001):10.472720239000001):10.867067435000001):39.762214125,(((((Burramys_parvus:22.64224491,Cercartetus_nanus:22.642248153):12.5569503,Trichosurus_vulpecula:35.1991918755):4.367757309,(Potorous_tridactylus:37.49457615199999,(Tarsipes_rostratus:30.03755736,Pseudocheirus_peregrinus:30.037557689):7.457023974):2.072370216):6.074249734,Phascolarctos_cinereus:45.64119902):13.45431089,((Macrotis_lagotis:28.280969285,(Perameles_nasuta:8.3450638407,Isoodon_macrourus:8.345065947):19.93590334):27.65885129,((Planigale_tenuirostris:20.548849399330003,Sminthopsis_crassicaudata:20.548851437899998):3.869982559,(((Dasyurus_hallucatus:9.764353216,(Sarcophilus_harrisii:8.199373485,Dasyurus_geoffroii:8.199374131999999):1.564978759):3.471136767,(Dasyuroides_byrnei:11.97983772,Dasycercus_cristicauda:11.9798380458):1.2556529087):8.415884505000001,Phascogale_tapoatafa:21.651375783600002):2.767457564):31.52098625):3.155690958):9.9987679):105.49933619299999):35.092878);
	TREE tree_8448 = ((Ornithorhynchus_anatinus:47.828209,Tachyglossus_aculeatus:47.828209):153.860437,(((((Orycteropus_afer:79.84641848,(Elephantulus_rufescens:21.211105697,Elephantulus_myurus:21.211103663):58.635316344):0.5380814688,Procavia_capensis:80.384488756):4.690616982,(Dasypus_novemcinctus:38.0191503982,(Tolypeutes_matacus:20.562963886,Priodontes_maximus:20.5629606083):17.456188554):47.05596495):6.664371,(((Scalopus_aquaticus:75.108432884,Erinaceus_europaeus:75.10843637280001):1.6796915368,(((Vulpes_vulpes:8.295537831499999,(Canis_mesomelas:3.037721165,Canis_latrans:3.0377222281):5.257815443089999):21.7787934,(Ailurus_fulgens:20.02587493,((Taxidea_taxus:13.28204328,(Mustela_erminea:9.8675342543,Martes_americana:9.8675353153):3.4145073802000003):5.959569217,Procyon_lotor:19.2416130828):0.7842613643):10.0484568373):6.161350183,(Acinonyx_jubatus:5.939608009799999,(Panthera_tigris:3.455174365,Panthera_leo:3.4551748971):2.484433193):30.296070685):40.55248057):10.429869,(((((Galago_senegalensis:22.472745598400003,Perodicticus_potto:22.472744066):1.611871853,Nycticebus_coucang:24.0846143799):49.97941746000001,Aotus_trivirgatus:74.06403107):0.5027500219,Tupaia_glis:74.56676059499999):5.354447,((((Aplodontia_rufa:37.08700063,(((Tamias_striatus:7.80286146,Tamias_minimus:7.80286391698):14.570395498,(Spermophilus_citellus:7.945585871399999,(Xerospermophilus_mohavensis:5.10074285,Cynomys_ludovicianus:5.1007428496):2.844843219):14.427671746):8.2763153135,(Sciurus_carolinensis:14.7558460676,Tamiasciurus_hudsonicus:14.7558451805):15.893726372):6.437429992):15.99066009,Muscardinus_avellanarius:53.077660725):11.95497173,(((Galea_musteloides:17.593828829,Cavia_porcellus:17.5938310854):16.0029534024,(Chinchilla_lanigera:30.389130309000002,((Ctenomys_talarum:20.3614514566,Octodon_degus:20.3614519145):2.957005906,Proechimys_semispinosus:23.3184557708):7.0706732543):3.2076529479):4.793496174,Georychus_capensis:38.3902778887):26.642345003000003):2.522666,(((((((Gerbillus_pyramidum:5.1835384141,Gerbillus_gerbillus:5.183539379):11.910911455299999,Meriones_unguiculatus:17.0944517987):26.251106967,(Acomys_russatus:13.8655488,Acomys_cahirinus:13.865548317399998):29.480012857):4.3829263862,((Micromys_minutus:25.50252068,(Rattus_fuscipes:4.359103316,Rattus_lutreolus:4.359103284):21.143416111900002):1.538448106,(Apodemus_sylvaticus:25.113310537000004,(Rhabdomys_pumilio:19.6321684648,Otomys_irroratus:19.632168559900002):5.481145035):1.9276564826):20.687515715):2.269863948,(((Ochrotomys_nuttalli:24.36496913,((Reithrodontomys_megalotis:18.0851651403,(Peromyscus_maniculatus:5.5219801863,Peromyscus_leucopus:5.521980216):12.563187896):5.010678442,Baiomys_taylori:23.095844177):1.269124954):12.709546521,(Sigmodon_hispidus:25.4071120684,Eligmodontia_typus:25.407113854400002):11.6674006121):0.6436053791,((Ondatra_zibethicus:17.287387873,(((Microtus_arvalis:4.4416744811,Microtus_guentheri:4.4416743923):3.9807323992,Microtus_agrestis:8.422404504):0.1794840543,(Microtus_pennsylvanicus:7.3811698323,Microtus_ochrogaster:7.3811693577):1.2207199432):8.685498781):0.7247844795,Phenacomys_intermedius:18.012173248):19.705948969999998):12.28023473):13.349402,Napaeozapus_insignis:63.347772994):3.677703,(((Thomomys_talpoides:8.203561501,Thomomys_bottae:8.2035600853):16.743824222,Perognathus_longimembris:24.9473864346):1.712371349,(Dipodomys_ordii:7.2634563675,Dipodomys_merriami:7.2634568998):19.396300881):40.365723450000004):0.529824):12.365938000000002):7.296802):4.52146):69.284189,((Monodelphis_brevicaudata:31.813303703290003,(Metachirus_nudicaudatus:17.43363594,(((Didelphis_virginiana:4.358108526,Didelphis_marsupialis:4.3581078667):2.769608561,Philander_opossum:7.127716427):1.726531603,Lutreolina_crassicaudata:8.8542463788):8.579389234):14.379668458):43.426687842,(((((Burramys_parvus:24.72033394,Cercartetus_nanus:24.720335589):11.72128166,Trichosurus_vulpecula:36.441617582):4.480844477,(Potorous_tridactylus:39.195902722,(Tarsipes_rostratus:33.90045347,Pseudocheirus_peregrinus:33.900455775000005):5.295447932):1.726555706):3.246228713,Phascolarctos_cinereus:44.1686878):12.19067164,((Macrotis_lagotis:28.640465337000002,(Isoodon_macrourus:10.287906158,Perameles_nasuta:10.2879063897):18.352559178):26.35331013,((((Dasyurus_hallucatus:9.869194739,(Sarcophilus_harrisii:8.259806252,Dasyurus_geoffroii:8.259807242):1.609387496):3.9005487160000003,(Dasyuroides_byrnei:10.57979076,Dasycercus_cristicauda:10.5797930701):3.189952035):7.5705699125,Phascogale_tapoatafa:21.340314688):3.831647799,(Sminthopsis_crassicaudata:21.449751518899998,Planigale_tenuirostris:21.449749869):3.722211297):29.821811654999998):1.3655826479000002):18.880630173):85.78369750099999):40.664961);
	TREE tree_9629 = ((Ornithorhynchus_anatinus:46.2001398,Tachyglossus_aculeatus:46.20013762000001):137.7352892,(((((Scalopus_aquaticus:67.65981727799999,Erinaceus_europaeus:67.659810187):4.680054148,(((Vulpes_vulpes:9.0283069469,(Canis_mesomelas:2.374247962,Canis_latrans:2.3742479615):6.6540584761399995):25.90709069,(Ailurus_fulgens:22.38546324,((Taxidea_taxus:14.97500894,(Mustela_erminea:12.1305383403,Martes_americana:12.130539191799999):2.8444714513):5.805217656,Procyon_lotor:20.780227731):1.605235228):12.5499358139):4.160975735,(Acinonyx_jubatus:6.569196131999999,(Panthera_tigris:3.611173885,Panthera_leo:3.6111747359999997):2.95802168):32.527176385000004):33.24349551):12.348462,(((((Galago_senegalensis:22.555801657,Perodicticus_potto:22.555798144):1.523279615,Nycticebus_coucang:24.079078992699998):44.32486048,Aotus_trivirgatus:68.4039356891):0.985431033,Tupaia_glis:69.3893488308):2.207938,((((Aplodontia_rufa:29.33353852,(((Tamias_striatus:5.114408975,Tamias_minimus:5.11440892713):9.768168638999999,(Spermophilus_citellus:5.796949951419999,(Xerospermophilus_mohavensis:3.0607295314,Cynomys_ludovicianus:3.060729531):2.7362201105):9.0856260618):6.4229742183,(Sciurus_carolinensis:11.0599960178,Tamiasciurus_hudsonicus:11.0599954439):10.245551038):8.027995523):12.90063311,Muscardinus_avellanarius:42.234176632):11.85448654,(((Galea_musteloides:15.243056309,Cavia_porcellus:15.243055353299999):16.025854928500003,(Chinchilla_lanigera:27.678477427,((Ctenomys_talarum:17.3998925098,Octodon_degus:17.3998903141):4.045927917,Proechimys_semispinosus:21.4458213367):6.2326584808):3.5904335701):4.998964838,Georychus_capensis:36.2678765548):17.8208061456):8.710189,((((((Ochrotomys_nuttalli:23.74011578,((Reithrodontomys_megalotis:15.473336145000001,(Peromyscus_maniculatus:4.608379751899999,Peromyscus_leucopus:4.608379750999999):10.86495692):5.349288938,Baiomys_taylori:20.82262403):2.917489117):9.608912226,(Sigmodon_hispidus:22.6426787507,Eligmodontia_typus:22.642681122):10.706347409700001):0.3462164541,((Ondatra_zibethicus:13.362216076,((Microtus_agrestis:7.167001324999999,(Microtus_arvalis:4.9648833758,Microtus_guentheri:4.9648835064800005):2.202119002):1.004132081,(Microtus_ochrogaster:6.2868547145,Microtus_pennsylvanicus:6.286854609000001):1.8842801133):5.191081722819999):0.1707757876,Phenacomys_intermedius:13.532993943000001):20.16225078):12.4974657,(((Meriones_unguiculatus:16.035974314100002,(Gerbillus_pyramidum:5.2838829258,Gerbillus_gerbillus:5.283882816):10.7520912485):23.222730562499997,(Acomys_russatus:10.546910931,Acomys_cahirinus:10.546909768079999):28.711792842999998):6.035757070999999,(((Rattus_lutreolus:3.4652426577,Rattus_fuscipes:3.4652427120000002):20.945065224700002,Micromys_minutus:24.4103098729):1.974480509,(Apodemus_sylvaticus:24.0649842812,(Rhabdomys_pumilio:16.7254100143,Otomys_irroratus:16.725407439):7.3395767030000005):2.3198034725000003):18.909669903999998):0.898242294515):8.916661,Napaeozapus_insignis:55.109355185999995):2.146018,((Perognathus_longimembris:20.6837438561,(Thomomys_talpoides:10.06761648572,Thomomys_bottae:10.0676166115):10.616128029999999):2.340762206,(Dipodomys_merriami:7.5458425933,Dipodomys_ordii:7.545841964999999):15.4786633083):34.23088189):5.5434909999999995):8.798431):13.091023):3.652059,(((Orycteropus_afer:73.19264297,(Elephantulus_myurus:28.337458324,Elephantulus_rufescens:28.337458330000004):44.855177959):3.5063733,Procavia_capensis:76.698998897):6.386036611,((Priodontes_maximus:15.938235235,Tolypeutes_matacus:15.938236011999999):15.195096821,Dasypus_novemcinctus:31.133331671):51.951697010000004):5.255345):69.482218,((Monodelphis_brevicaudata:26.2470035219,(Metachirus_nudicaudatus:14.8647039628,(((Didelphis_virginiana:6.275988685,Didelphis_marsupialis:6.2759889905):0.8111660524,Philander_opossum:7.0871538197):2.083248281,Lutreolina_crassicaudata:9.170402712):5.69430217):11.382299559):36.749086452,(((((Burramys_parvus:23.96914582,Cercartetus_nanus:23.969148881):9.022784773,Trichosurus_vulpecula:32.991930287900004):3.906296493,(Potorous_tridactylus:35.481704381,(Tarsipes_rostratus:28.53487355,Pseudocheirus_peregrinus:28.5348723254):6.946830219):1.416522403):2.466428908,Phascolarctos_cinereus:39.36465539):13.18293865,((Macrotis_lagotis:26.298412086,(Perameles_nasuta:7.245157653000001,Isoodon_macrourus:7.245155208):19.053258710999998):24.59043166,((Planigale_tenuirostris:16.5445782175,Sminthopsis_crassicaudata:16.544577606):5.196869368,(((Dasyurus_hallucatus:8.343437102,(Sarcophilus_harrisii:7.839146198,Dasyurus_geoffroii:7.8391472362):0.5042887646):3.529547515,(Dasyuroides_byrnei:10.38655476,Dasycercus_cristicauda:10.386554145000002):1.4864298606):7.252509463,Phascogale_tapoatafa:19.125494386699998):2.615955646):29.147394929):1.6587527409):10.448493193000001):94.826527048):26.112821);
	TREE tree_5116 = ((Ornithorhynchus_anatinus:52.03882896,Tachyglossus_aculeatus:52.03883496):140.876689,(((((Orycteropus_afer:72.13978121,(Elephantulus_myurus:30.757312515000002,Elephantulus_rufescens:30.757312079400002):41.382473106):0.6672542326,Procavia_capensis:72.8070473471):7.069651329,(Dasypus_novemcinctus:43.7220970853,(Tolypeutes_matacus:23.272309612,Priodontes_maximus:23.272307501):20.449789939):36.15460316):4.999827,(((Scalopus_aquaticus:69.897589027,Erinaceus_europaeus:69.8975919273):4.503490681,(((Vulpes_vulpes:9.1640149504,(Canis_mesomelas:2.471117377,Canis_latrans:2.4711174956):6.692897750499999):22.34957611,(((Taxidea_taxus:15.05047628,(Martes_americana:12.363307600599999,Mustela_erminea:12.3633079546):2.6871692679):4.529273907,Procyon_lotor:19.579749594):2.868039462,Ailurus_fulgens:22.44778876):9.065801412199999):5.997668509,((Panthera_tigris:3.559973906,Panthera_leo:3.5599750874):3.2556646810000003,Acinonyx_jubatus:6.8156394132900004):30.695623044):36.88986):9.393708,(((((Galago_senegalensis:20.194187034549998,Perodicticus_potto:20.194186271):3.42400285,Nycticebus_coucang:23.618189481399998):42.500398559999994,Aotus_trivirgatus:66.1185876818):4.727301032,Tupaia_glis:70.8458967671):3.446704,((((Aplodontia_rufa:34.4206507,(((Tamias_striatus:5.556505236,Tamias_minimus:5.5565037526):12.065553462999999,(Spermophilus_citellus:7.2273422916,(Xerospermophilus_mohavensis:3.9941311134,Cynomys_ludovicianus:3.9941311127000003):3.2332112091000003):10.39471789):8.2618442068,(Tamiasciurus_hudsonicus:12.4720643906,Sciurus_carolinensis:12.472062879529998):13.411837120000001):8.536763954):13.8127675,Muscardinus_avellanarius:48.23342977):15.64534097,(((Galea_musteloides:17.4152915305,Cavia_porcellus:17.4152912255):20.181985024,(Chinchilla_lanigera:32.399544424000005,((Ctenomys_talarum:18.249370926290002,Octodon_degus:18.249370727200002):5.893624648,Proechimys_semispinosus:24.142997017679996):8.25654849):5.197731547):5.423253029,Georychus_capensis:43.020527603000005):20.8582520969):1.99867,((((Thomomys_bottae:7.8168869392,Thomomys_talpoides:7.816887266699999):14.277798034,Perognathus_longimembris:22.0946836691):2.461232991,(Dipodomys_merriami:6.5679178286,Dipodomys_ordii:6.567917338200001):17.987999324999997):36.87566,(Napaeozapus_insignis:58.22856436,((((Acomys_cahirinus:12.1198762638,Acomys_russatus:12.119876455):29.175956403999997,(Meriones_unguiculatus:18.1713934107,(Gerbillus_gerbillus:5.785454509899999,Gerbillus_pyramidum:5.785454511000001):12.3859360266):23.124438488):5.774903723,((Micromys_minutus:25.388618563,(Rattus_fuscipes:3.558002051,Rattus_lutreolus:3.5580030736):21.8306174381):2.395400282,(Apodemus_sylvaticus:26.001571170000002,(Rhabdomys_pumilio:18.54686436551,Otomys_irroratus:18.5468669208):7.4547058790000005):1.7824483125000001):19.286716139):3.936258070791,(((Ochrotomys_nuttalli:25.03544132,((Reithrodontomys_megalotis:16.243338001,(Peromyscus_leucopus:4.851775607,Peromyscus_maniculatus:4.851775722500001):11.391563166400001):6.648512139,Baiomys_taylori:22.891854346000002):2.143589259):9.336744060000001,(Eligmodontia_typus:23.413066524900003,Sigmodon_hispidus:23.4130696666):10.959119138):0.346019183,((Ondatra_zibethicus:15.481959496999998,(((Microtus_arvalis:4.99950118204,Microtus_guentheri:4.9995011249):2.4602862274,Microtus_agrestis:7.459786779):0.7692885057,(Microtus_ochrogaster:7.053862238200001,Microtus_pennsylvanicus:7.053863411):1.17521216):7.2528837246):0.8440977974,Phenacomys_intermedius:16.326057866):18.392148123000002):16.28879612):7.221571000000001):3.203008):4.445873):8.415156):9.502223):1.081712):74.949631,((Monodelphis_brevicaudata:33.8916484152,(Metachirus_nudicaudatus:21.40174074,(((Didelphis_virginiana:7.077691203,Didelphis_marsupialis:7.0776931943):2.20239385,Philander_opossum:9.2800866463):2.308324265,Lutreolina_crassicaudata:11.588409717):9.813327043):12.48990688):47.807107001999995,(((((Burramys_parvus:28.28773343,Cercartetus_nanus:28.287733428000003):10.40765934,Trichosurus_vulpecula:38.695393932100004):6.326994822,(Potorous_tridactylus:44.27273227,(Tarsipes_rostratus:38.16046176,Pseudocheirus_peregrinus:38.1604563038):6.1122713):0.7496561257):9.812786205,Phascolarctos_cinereus:54.8351738):11.18515066,((Macrotis_lagotis:35.308700448,(Isoodon_macrourus:9.979910477999999,Perameles_nasuta:9.979911673):25.328788377000002):27.81378401,((Sminthopsis_crassicaudata:24.980948808,Planigale_tenuirostris:24.980945227):7.231746173,(((Dasyurus_hallucatus:10.44961604,(Sarcophilus_harrisii:9.949385435,Dasyurus_geoffroii:9.9493845582):0.5002302098):3.830417392,(Dasyuroides_byrnei:11.07326347,Dasycercus_cristicauda:11.073260285999998):3.2067720744):11.0476911911,Phascogale_tapoatafa:25.327722634300002):6.884969161):30.909790266999998):2.897845582):15.678440513):78.12743709200001):33.089331);
	TREE tree_3309 = ((Ornithorhynchus_anatinus:57.644345,Tachyglossus_aculeatus:57.644345):122.450785,(((((Scalopus_aquaticus:70.546534074,Erinaceus_europaeus:70.54654365299999):1.8279435731999998,(((Vulpes_vulpes:7.938759360699999,(Canis_mesomelas:2.649174745,Canis_latrans:2.649174745):5.28958393626):24.11122331,(((Taxidea_taxus:14.38322116,(Martes_americana:11.4209082138,Mustela_erminea:11.4209045388):2.9623154293):5.202986947,Procyon_lotor:19.586208103):1.539155213,Ailurus_fulgens:21.1253619):10.924617937999999):5.700320957,(Acinonyx_jubatus:6.478126898979999,(Panthera_tigris:3.709164322,Panthera_leo:3.7091651698):2.7689629733):31.272174915):34.62416183):8.372896,(((((Galago_senegalensis:20.217386946199998,Perodicticus_potto:20.21738852):2.075178339,Nycticebus_coucang:22.2925671476):50.2736762,Aotus_trivirgatus:72.56622824857):0.2217886594,Tupaia_glis:72.7880424968):5.890521,((((Aplodontia_rufa:38.67299244,(((Tamias_striatus:7.292998453,Tamias_minimus:7.2929987836):13.716432556,(Spermophilus_citellus:7.790278578200001,(Xerospermophilus_mohavensis:4.600493824,Cynomys_ludovicianus:4.6004938248):3.1897847547):13.219150769):8.584456084,(Sciurus_carolinensis:14.5925263471,Tamiasciurus_hudsonicus:14.592523166):15.001364588000001):9.0790900977):15.81350323,Muscardinus_avellanarius:54.48648108100001):16.12667933,(((Galea_musteloides:17.815411218,Cavia_porcellus:17.815412062700002):18.158690829599998,(Chinchilla_lanigera:33.734325569,((Ctenomys_talarum:17.40901917384,Octodon_degus:17.409019455):4.672329467,Proechimys_semispinosus:22.08134590395):11.652976081):2.239777041):7.566298972,Georychus_capensis:43.540399611999995):27.072777887):1.220696,((((Thomomys_bottae:9.0773413369,Thomomys_talpoides:9.077340594999999):14.560558926999999,Perognathus_longimembris:23.637898407):4.230811621,(Dipodomys_ordii:7.28879607,Dipodomys_merriami:7.288794957):20.579913588700002):40.38497873,(Napaeozapus_insignis:60.23513774300001,((((Ochrotomys_nuttalli:25.96428188,((Reithrodontomys_megalotis:17.7339308679,(Peromyscus_maniculatus:5.0049704291,Peromyscus_leucopus:5.004970428799999):12.728962168999999):6.003047037,Baiomys_taylori:23.736977326999998):2.227304558):10.2516727901,(Eligmodontia_typus:26.221160326299998,Sigmodon_hispidus:26.22116142671):9.994792616):0.02631490918,((Ondatra_zibethicus:15.3181899,(((Microtus_guentheri:4.766524971200001,Microtus_arvalis:4.7665245265):3.105659855,Microtus_agrestis:7.872185247):0.8603130155,(Microtus_pennsylvanicus:7.31868858,Microtus_ochrogaster:7.31868999494):1.4138088162):6.5856942342):0.511131583,Phenacomys_intermedius:15.829320904):20.412945970000003):12.85492648,(((Meriones_unguiculatus:16.8835247756,(Gerbillus_pyramidum:5.804241628,Gerbillus_gerbillus:5.804241628):11.0792814755):27.36606483,(Acomys_cahirinus:14.32348527281,Acomys_russatus:14.3234848229):29.926106651):4.441088919,(((Rattus_fuscipes:3.617149496,Rattus_lutreolus:3.6171511039):20.8910349502,Micromys_minutus:24.508185994):2.317566414,(Apodemus_sylvaticus:25.7380311561,(Rhabdomys_pumilio:19.658851536999997,Otomys_irroratus:19.65885285441):6.0791809699999995):1.0877202191):21.864922522):0.4065090039):11.137934999999999):8.018587):3.580164):6.844670000000001):2.068812):1.709903,(((Orycteropus_afer:74.07702999,(Elephantulus_rufescens:24.165310955000002,Elephantulus_myurus:24.165313732999998):49.9117205486):1.072382558,Procavia_capensis:75.14940951999999):2.441471609,(Dasypus_novemcinctus:34.4038926724,(Tolypeutes_matacus:17.346883797,Priodontes_maximus:17.346885293):17.057006260999998):43.187025840000004):4.866351):74.621685,((Monodelphis_brevicaudata:30.2273097393,(Metachirus_nudicaudatus:18.24043919,(((Didelphis_virginiana:4.489667992,Didelphis_marsupialis:4.489667664000001):3.344001413,Philander_opossum:7.833671638689999):1.648303263,Lutreolina_crassicaudata:9.481973982000001):8.758466194):11.986867266):40.9033880727,(((((Burramys_parvus:27.4751338,Cercartetus_nanus:27.475130519):9.424452187,Trichosurus_vulpecula:36.899589606999996):5.272012749,(Potorous_tridactylus:40.695326445999996,(Tarsipes_rostratus:33.25853716,Pseudocheirus_peregrinus:33.258538143):7.436785674999999):1.476274591):3.431103789,Phascolarctos_cinereus:45.60270253):9.940362474,((Macrotis_lagotis:26.642205417,(Perameles_nasuta:9.4866293182,Isoodon_macrourus:9.486627346999999):17.155578071):26.30229002,((Sminthopsis_crassicaudata:21.4880462795,Planigale_tenuirostris:21.48804282596):2.75622953,(((Dasyurus_hallucatus:8.061358131,(Sarcophilus_harrisii:6.674450355,Dasyurus_geoffroii:6.674451998):1.386907447):3.8036804449999995,(Dasyuroides_byrnei:10.00775038,Dasycercus_cristicauda:10.007749028):1.8572897448):6.760327886,Phascogale_tapoatafa:18.6253664609):5.618904747):28.700223246):2.59857055):15.587636427):85.948258334):23.016137);
	TREE tree_1076 = ((Ornithorhynchus_anatinus:52.86218027,Tachyglossus_aculeatus:52.86218346):119.343158,(((((Scalopus_aquaticus:69.6733250913,Erinaceus_europaeus:69.6733489787):1.6057630215,(((Vulpes_vulpes:8.688159781700001,(Canis_mesomelas:2.650645049,Canis_latrans:2.6506450489):6.037515623899999):24.59513994,(((Taxidea_taxus:15.5956717,(Martes_americana:11.7291910544,Mustela_erminea:11.7291925388):3.866479463):4.538917091,Procyon_lotor:20.134587904900002):1.385263011,Ailurus_fulgens:21.51985062):11.7634506513):6.542283634,(Acinonyx_jubatus:6.945632177400001,(Panthera_tigris:3.300756594,Panthera_leo:3.3007559705):3.6448771860000004):32.879948454):31.453517830000003):5.721627,(((((Galago_senegalensis:17.263073476200002,Perodicticus_potto:17.263073477):2.32204127,Nycticebus_coucang:19.5851130227):43.73038287,Aotus_trivirgatus:63.31549856805):2.632721683,Tupaia_glis:65.9482297134):2.44654,((((Aplodontia_rufa:35.87545125,(((Tamias_striatus:6.53645289,Tamias_minimus:6.5364545057):9.978604993,(Spermophilus_citellus:7.7271816663,(Xerospermophilus_mohavensis:4.162309585999999,Cynomys_ludovicianus:4.1623096664000006):3.5648704642):8.7878786417):10.0926193912,(Tamiasciurus_hudsonicus:14.714234618599999,Sciurus_carolinensis:14.7142351614):11.893441843):9.267776668):12.6476865,Muscardinus_avellanarius:48.523141519999996):14.60571232,(((Galea_musteloides:15.563981152399998,Cavia_porcellus:15.563981178199999):20.6084327607,(Chinchilla_lanigera:32.2577457097,((Ctenomys_talarum:18.4630488241,Octodon_degus:18.4630465344):3.983860619,Proechimys_semispinosus:22.446908555):9.8108357019):3.914667998):6.161803105,Georychus_capensis:42.334218285999995):20.7946369323):1.56476,((Napaeozapus_insignis:54.80482253,(((((Gerbillus_pyramidum:5.965350195279999,Gerbillus_gerbillus:5.9653501944):11.688545100899999,Meriones_unguiculatus:17.653895387520002):25.12382616,(Acomys_russatus:13.05644181,Acomys_cahirinus:13.056443407309999):29.721279956300002):5.508403578999999,((Micromys_minutus:26.49315863,(Rattus_lutreolus:3.61812830563,Rattus_fuscipes:3.618128521):22.875027437900002):1.866973085,(Apodemus_sylvaticus:26.5948430696,(Rhabdomys_pumilio:19.0567684764,Otomys_irroratus:19.0567692766):7.538071518):1.765289263):19.925994548):0.0256732826,(((Ochrotomys_nuttalli:23.13860102,((Reithrodontomys_megalotis:17.1106902519,(Peromyscus_maniculatus:4.055882002100001,Peromyscus_leucopus:4.055882002000001):13.054808532000001):4.944932218,Baiomys_taylori:22.055623315000002):1.082977429):12.7276229823,(Sigmodon_hispidus:25.82704342852,Eligmodontia_typus:25.827043197400002):10.039179964399999):0.3085508587,((Ondatra_zibethicus:13.257136954,((Microtus_agrestis:7.9200820469,(Microtus_arvalis:4.8077946893,Microtus_guentheri:4.8077946891):3.1122882016999998):0.5386111809,(Microtus_ochrogaster:7.4777855961,Microtus_pennsylvanicus:7.4777864398):0.9809076318000001):4.7984427131):0.4692648341,Phenacomys_intermedius:13.72640235):22.448372512):12.137034278):6.49302):7.316904,(((Thomomys_bottae:9.315884029300001,Thomomys_talpoides:9.315883398):12.079482043499999,Perognathus_longimembris:21.3953662295):1.657883457,(Dipodomys_merriami:6.8985563680999995,Dipodomys_ordii:6.898554948):16.154693635):39.06848358):2.571886):3.70115):8.605966):1.644695,(((Orycteropus_afer:68.87109314,(Elephantulus_rufescens:24.482220208,Elephantulus_myurus:24.48221865):44.388892727700004):2.602591901,Procavia_capensis:71.4736877088):0.601342385,(Dasypus_novemcinctus:33.3329763018,(Tolypeutes_matacus:14.1926250189,Priodontes_maximus:14.192624857):19.140345339):38.74206274):6.570383):86.428573,((Monodelphis_brevicaudata:32.5940993601,((((Didelphis_virginiana:6.766032178,Didelphis_marsupialis:6.766033513):2.642301892,Philander_opossum:9.408335404999999):1.005222145,Lutreolina_crassicaudata:10.4135568831):8.29221253,Metachirus_nudicaudatus:18.705771419):13.888329348000001):40.0635379239,(((((Burramys_parvus:26.26374134,Cercartetus_nanus:26.263741336):12.17327402,Trichosurus_vulpecula:38.4370150325):3.580303623,(Potorous_tridactylus:41.41319892,(Tarsipes_rostratus:32.29778437,Pseudocheirus_peregrinus:32.2977840307):9.115414887):0.6041193993):5.173303108,Phascolarctos_cinereus:47.1906221):12.81680419,((Macrotis_lagotis:29.667091282,(Perameles_nasuta:8.9167208609,Isoodon_macrourus:8.916720527999999):20.750373415):28.40456757,((Sminthopsis_crassicaudata:20.584487042,Planigale_tenuirostris:20.584487372):3.097647818,(((Dasyurus_hallucatus:9.546692906,(Sarcophilus_harrisii:8.917064055,Dasyurus_geoffroii:8.917064389):0.629630186):4.065772743,(Dasyuroides_byrnei:12.56223048,Dasycercus_cristicauda:12.562232479999999):1.050235839):6.1951036757,Phascogale_tapoatafa:19.807572663000002):3.874561526):34.389525324):1.9357674422):12.650220069):92.41633562000001):7.131316);
	TREE tree_9352 = ((Ornithorhynchus_anatinus:47.78322035,Tachyglossus_aculeatus:47.783226649999996):122.5331058,((((Orycteropus_afer:68.76037538,(Elephantulus_myurus:23.03942764,Elephantulus_rufescens:23.039428387999997):45.720954018):0.9187789015,Procavia_capensis:69.67915452800001):16.73265443,((((Scalopus_aquaticus:64.93105192,Erinaceus_europaeus:64.93106005700001):2.4670659134,(((Vulpes_vulpes:8.0803249936,(Canis_mesomelas:2.948084307,Canis_latrans:2.9480829852):5.1322412149000005):22.22276214,(Ailurus_fulgens:21.15623875,((Taxidea_taxus:13.30830295,(Mustela_erminea:10.3587329047,Martes_americana:10.358734227):2.9495693306):5.546639382,Procyon_lotor:18.854943390000003):2.30129642):9.146846798099999):4.432084713,(Acinonyx_jubatus:5.774778035000001,(Panthera_tigris:2.960281216,Panthera_leo:2.9602820090999997):2.814495629):28.960393155):32.662925800000004):10.784236,(((((Galago_senegalensis:18.4870346336,Perodicticus_potto:18.487037775):1.272840652,Nycticebus_coucang:19.759874809400003):41.02336321,Aotus_trivirgatus:60.783237841900004):2.176028088,Tupaia_glis:62.95930268):11.768906,((((Aplodontia_rufa:32.41169862,(((Tamias_striatus:6.562621661,Tamias_minimus:6.5626215527):11.543121234,(Spermophilus_citellus:7.0135492709,(Xerospermophilus_mohavensis:4.91245788,Cynomys_ludovicianus:4.9124592312):2.1010909576):11.092191305):6.3601906274,(Sciurus_carolinensis:11.6463724551,Tamiasciurus_hudsonicus:11.646371618):12.819560016):7.945779137):10.97413408,Muscardinus_avellanarius:43.38584241859999):14.09333327,(((Galea_musteloides:15.222429550000001,Cavia_porcellus:15.222430042700001):18.0168098933,(Chinchilla_lanigera:28.912248278,((Ctenomys_talarum:17.88261629014,Octodon_degus:17.882614953999997):3.247184561,Proechimys_semispinosus:21.1298014624):7.7824465457):4.326993384):3.16380627,Georychus_capensis:36.403046210999996):21.0761268489):3.480805,(((((((Gerbillus_pyramidum:5.2148884064,Gerbillus_gerbillus:5.21488868):9.2663277319,Meriones_unguiculatus:14.481214487599999):22.522011239,(Acomys_cahirinus:11.150376316900001,Acomys_russatus:11.150376096999999):25.852851277):5.924607069,((Micromys_minutus:22.475470098,(Rattus_fuscipes:3.247298894,Rattus_lutreolus:3.2472977936):19.22817199859):2.353985707,((Otomys_irroratus:16.591553072099998,Rhabdomys_pumilio:16.591553598200004):6.965345145,Apodemus_sylvaticus:23.556896842100002):1.2725573094):18.098379466):2.0898958289999996,(((Ochrotomys_nuttalli:22.39342363,((Reithrodontomys_megalotis:16.72937487671,(Peromyscus_maniculatus:4.1905850002,Peromyscus_leucopus:4.19058552):12.538791200999999):4.974417102,Baiomys_taylori:21.703791224):0.6896324052):9.9425924578,(Eligmodontia_typus:23.4637710612,Sigmodon_hispidus:23.4637702051):8.8722467927):0.01752178746,((Ondatra_zibethicus:13.597711767,(((Microtus_guentheri:4.4102822546,Microtus_arvalis:4.4102822549):3.4314602874,Microtus_agrestis:7.841740723):0.08578446082,(Microtus_pennsylvanicus:6.7702953472,Microtus_ochrogaster:6.7702959712999995):1.1572322278):5.670185491800001):0.8609012968,Phenacomys_intermedius:14.458614883):17.894922525000002):12.66420153):5.87751,Napaeozapus_insignis:50.895239849999996):9.181825,(((Thomomys_talpoides:6.591098654,Thomomys_bottae:6.5910992489):13.291442016,Perognathus_longimembris:19.882541743):3.570069304,(Dipodomys_ordii:5.931765459999999,Dipodomys_merriami:5.9317657442):17.5208445044):36.62446276):0.882905):13.768204999999998):3.454153):1.517012,(Dasypus_novemcinctus:37.000648583,(Tolypeutes_matacus:17.263317868999998,Priodontes_maximus:17.263317445):19.737334965):42.698713160000004):6.712445):73.411438,((Monodelphis_brevicaudata:26.2181600114,(Metachirus_nudicaudatus:16.90098904,(((Didelphis_virginiana:5.242223245,Didelphis_marsupialis:5.242221722):1.497353645,Philander_opossum:6.739576768299999):2.686746759,Lutreolina_crassicaudata:9.4263218214):7.474666301):9.317171215):36.8884380082,(((((Burramys_parvus:24.70116488,Cercartetus_nanus:24.701164884):9.395933927,Trichosurus_vulpecula:34.0971000301):2.326451028,(Potorous_tridactylus:34.780820806,(Tarsipes_rostratus:29.53989211,Pseudocheirus_peregrinus:29.5398957648):5.2409271749999995):1.642731464):5.400629362,Phascolarctos_cinereus:41.82418194):12.81833682,((Macrotis_lagotis:23.551758985,(Isoodon_macrourus:8.2797897176,Perameles_nasuta:8.279789748999999):15.271970446000001):29.02184195,((((Dasyurus_hallucatus:8.428876104,(Sarcophilus_harrisii:7.601051342,Dasyurus_geoffroii:7.6010531693):0.8278226304):3.404439117,(Dasyuroides_byrnei:10.1315386,Dasycercus_cristicauda:10.1315385989):1.7017766236):6.213972619,Phascogale_tapoatafa:18.047284187000002):6.117584764,(Planigale_tenuirostris:18.543471092,Sminthopsis_crassicaudata:18.543470479899998):5.621399686):28.408733506):2.0689153936):8.464094111):96.716605121):10.493115);
	TREE tree_8000 = ((Ornithorhynchus_anatinus:48.555104,Tachyglossus_aculeatus:48.555104):136.245473,(((((Scalopus_aquaticus:76.666206619,Erinaceus_europaeus:76.6662198053):4.156377901,(((Vulpes_vulpes:10.2544222698,(Canis_mesomelas:2.561714968,Canis_latrans:2.5617146518):7.692706351799999):25.57145768,(Ailurus_fulgens:23.14528984,((Taxidea_taxus:15.17047052,(Mustela_erminea:12.4057399714,Martes_americana:12.4057393392):2.7647302607000004):6.865744478,Procyon_lotor:22.036211199):1.109077372):12.680587581000001):4.091784112,(Acinonyx_jubatus:7.345388527899999,(Panthera_tigris:4.882245534,Panthera_leo:4.8822439839400005):2.463144702):32.572276990999995):40.90494078):1.728896,(((((Galago_senegalensis:21.8072256699,Perodicticus_potto:21.807230021000002):1.75289348,Nycticebus_coucang:23.56012159923):45.51644824,Aotus_trivirgatus:69.07656799311):0.7343171803,Tupaia_glis:69.810863901):3.883737,((((Aplodontia_rufa:33.25018965,(((Tamias_striatus:6.946443587,Tamias_minimus:6.946444185900001):12.394365081,(Spermophilus_citellus:7.272759671199999,(Xerospermophilus_mohavensis:4.4435105649,Cynomys_ludovicianus:4.4435106843):2.8292488062):12.068048398):7.647273159799999,(Sciurus_carolinensis:13.0038977392,Tamiasciurus_hudsonicus:13.003898430300001):13.984184597000002):6.262097935):18.23644024,Muscardinus_avellanarius:51.486618794):14.25884812,(((Galea_musteloides:17.71944913,Cavia_porcellus:17.71944891235):19.4466678338,(Chinchilla_lanigera:34.42047784299999,((Ctenomys_talarum:20.19505595297,Octodon_degus:20.195056142400002):5.402513481,Proechimys_semispinosus:25.597568833940002):8.822909843):2.7456377684):5.742945644,Georychus_capensis:42.909061244):22.836417156):1.68102,((((Thomomys_bottae:9.204481116899998,Thomomys_talpoides:9.204481116):15.135885501,Perognathus_longimembris:24.3403711204):1.830011344,(Dipodomys_ordii:6.2883403691,Dipodomys_merriami:6.288340202700001):19.882040426299998):39.06811969,((((((Gerbillus_gerbillus:6.3284676310000005,Gerbillus_pyramidum:6.3284679963):11.310906600700001,Meriones_unguiculatus:17.6393750828):24.209569554999998,(Acomys_russatus:14.5494659015,Acomys_cahirinus:14.549465567099999):27.29948117):6.393961686,(((Rattus_fuscipes:3.229113585,Rattus_lutreolus:3.2291131893999996):19.9787558597,Micromys_minutus:23.2078702388):3.856873709,(Apodemus_sylvaticus:25.7654510114,(Otomys_irroratus:18.832181787099998,Rhabdomys_pumilio:18.832181910099997):6.933268247999999):1.2992945199000001):21.178161770000003):0.2822914134,(((Ochrotomys_nuttalli:26.99433669,((Reithrodontomys_megalotis:18.874228086000002,(Peromyscus_maniculatus:5.59645623522,Peromyscus_leucopus:5.596456878):13.2777738371):6.289868202,Baiomys_taylori:25.164097748):1.830239521):10.737945330999999,(Sigmodon_hispidus:26.7615567072,Eligmodontia_typus:26.761553293540004):10.970726474):0.734362789,((Ondatra_zibethicus:14.886294703,(((Microtus_guentheri:4.0584813227000005,Microtus_arvalis:4.058481555699999):3.9002577445,Microtus_agrestis:7.9587393010000005):0.9293706542,(Microtus_pennsylvanicus:7.689158338,Microtus_ochrogaster:7.6891583381):1.19895272699):5.998183754299999):0.5175122934,Phenacomys_intermedius:15.40380758):23.062836058000002):10.05855369):9.733051,Napaeozapus_insignis:58.25825773700001):6.980281):2.18798):6.268114000000001):8.856882):5.569577,(((Orycteropus_afer:76.78000511,(Elephantulus_myurus:25.129646156,Elephantulus_rufescens:25.129645244200002):51.650363727):0.8142955386,Procavia_capensis:77.594301555):6.015730622,(Dasypus_novemcinctus:30.683631799,(Tolypeutes_matacus:14.8603681146,Priodontes_maximus:14.8603660533):15.823266956):52.92642424):4.511038):73.992306,((Monodelphis_brevicaudata:29.7909658224,(Metachirus_nudicaudatus:16.69029243,(((Didelphis_virginiana:4.339251781,Didelphis_marsupialis:4.339252111):2.810082134,Philander_opossum:7.1493325998):1.74345806,Lutreolina_crassicaudata:8.892793949):7.7975017740000006):13.100674208000001):42.711639333,(((((Burramys_parvus:25.87819558,Cercartetus_nanus:25.878195574000003):13.06030264,Trichosurus_vulpecula:38.9384945977):3.500814728,(Potorous_tridactylus:40.26104237,(Tarsipes_rostratus:32.84511141,Pseudocheirus_peregrinus:32.845115027000006):7.4159312879999995):2.178268927):5.791643824,Phascolarctos_cinereus:48.23095348):10.73260492,((Macrotis_lagotis:29.86720862,(Isoodon_macrourus:9.355180939,Perameles_nasuta:9.3551815976):20.512028010999998):27.28394747,((((Dasyurus_hallucatus:8.309600207,(Sarcophilus_harrisii:7.412313518,Dasyurus_geoffroii:7.4123119393):0.8972870185):5.680268412,(Dasyuroides_byrnei:9.986365742,Dasycercus_cristicauda:9.9863627799):4.0035025482):8.1777670868,Phascogale_tapoatafa:22.167633732):3.850026962,(Sminthopsis_crassicaudata:19.351513973,Planigale_tenuirostris:19.351515948):6.666146719):31.133494077):1.8124013281):13.539052509):89.610717277):22.687204);
	TREE tree_8596 = ((Ornithorhynchus_anatinus:45.02322698,Tachyglossus_aculeatus:45.023224678999995):152.002427,(((((Orycteropus_afer:68.66355528,(Elephantulus_myurus:25.222418531,Elephantulus_rufescens:25.22241853):43.441121847999995):0.744172913,Procavia_capensis:69.407716317):11.5089708,(Dasypus_novemcinctus:27.801958599,(Tolypeutes_matacus:15.122672686000001,Priodontes_maximus:15.1226726866):12.679283559000002):53.114745670000005):4.296868,(((Scalopus_aquaticus:71.1021757758,Erinaceus_europaeus:71.10216506500001):2.4739880815,(((Vulpes_vulpes:10.636631892099999,(Canis_mesomelas:3.450628515,Canis_latrans:3.4506273983):7.1860055278):22.97366406,(Ailurus_fulgens:22.49896663,((Taxidea_taxus:12.6525279,(Mustela_erminea:10.414931773700001,Martes_americana:10.4149323871):2.2375971889):7.819882976,Procyon_lotor:20.472411993999998):2.026553236):11.1113316454):4.125492875,(Acinonyx_jubatus:5.4651553465,(Panthera_tigris:3.783662143,Panthera_leo:3.7836627009):1.6814930923):32.270634154):35.84038934):5.696528,(((((Galago_senegalensis:19.51586132258,Perodicticus_potto:19.515862479):2.398951272,Nycticebus_coucang:21.9148136823):47.12866731,Aotus_trivirgatus:69.04349621474):2.23989425,Tupaia_glis:71.283404999):2.365796,((((Aplodontia_rufa:34.16777219,(((Tamias_striatus:7.311159977,Tamias_minimus:7.311160725200001):12.132070658,(Spermophilus_citellus:7.4673035271,(Xerospermophilus_mohavensis:5.2199875289,Cynomys_ludovicianus:5.2199875297):2.2473159971):11.9759276844):5.564402147699999,(Sciurus_carolinensis:14.009486659579999,Tamiasciurus_hudsonicus:14.0094865782):10.998147067):9.160150053):14.1372512,Muscardinus_avellanarius:48.305035179):11.24641721,(((Galea_musteloides:15.8425920058,Cavia_porcellus:15.84259283931):16.2344941905,(Chinchilla_lanigera:28.619369835999997,((Ctenomys_talarum:16.08577153013,Octodon_degus:16.085771266000002):4.130599464,Proechimys_semispinosus:20.2163712052):8.402997920999999):3.457717855):5.014728825,Georychus_capensis:37.09181771):22.459611150100002):6.052258,(((((((Gerbillus_gerbillus:5.8596638290000005,Gerbillus_pyramidum:5.859662946):10.772555783000001,Meriones_unguiculatus:16.6322172006):23.52180474,(Acomys_cahirinus:12.27245365641,Acomys_russatus:12.272454477):27.8815633469):5.3262675889999995,(((Rattus_fuscipes:3.911974726,Rattus_lutreolus:3.9119750207):17.8259469035,Micromys_minutus:21.737919773):3.979216407,((Rhabdomys_pumilio:18.7241972008,Otomys_irroratus:18.724194788000002):5.111137461,Apodemus_sylvaticus:23.8353315124):1.8818040829):19.763152167):0.2477595255,(((Ochrotomys_nuttalli:24.21134372,((Reithrodontomys_megalotis:17.1033713645,(Peromyscus_maniculatus:4.438854329,Peromyscus_leucopus:4.4388541584):12.6645164653):6.258315799,Baiomys_taylori:23.361686025):0.8496568438):12.329488878,(Sigmodon_hispidus:23.8103169043,Eligmodontia_typus:23.8103177574):12.7305137):0.05856021947,((Ondatra_zibethicus:13.978256597,((Microtus_agrestis:7.917596626,(Microtus_guentheri:5.5379651286,Microtus_arvalis:5.5379654981):2.3796308437):0.6309073935,(Microtus_ochrogaster:7.4514889305,Microtus_pennsylvanicus:7.4514880768):1.0970162270000001):5.42975243401):0.2792272278,Phenacomys_intermedius:14.257482943000001):22.341909365):9.128656849):15.267113000000002,Napaeozapus_insignis:60.995176103000006):0.658833,(((Thomomys_talpoides:8.030460211000001,Thomomys_bottae:8.0304616159):12.086399553,Perognathus_longimembris:20.1168588866):2.12558865,(Dipodomys_merriami:5.9822305171,Dipodomys_ordii:5.98222853453):16.260219827):39.411557130000006):3.9496979999999997):8.045487000000001):5.623519):5.940861):80.438422,((Monodelphis_brevicaudata:30.320192546599998,(Metachirus_nudicaudatus:18.35889874,(((Didelphis_virginiana:5.310350804,Didelphis_marsupialis:5.3103511422):1.111468395,Philander_opossum:6.4218191995):1.626499677,Lutreolina_crassicaudata:8.04832023):10.310578512):11.961294046999999):47.722841369,(((((Burramys_parvus:26.93909401,Cercartetus_nanus:26.939094005999998):11.81873604,Trichosurus_vulpecula:38.757832068):2.995142587,(Potorous_tridactylus:40.276769229,(Tarsipes_rostratus:34.08321822,Pseudocheirus_peregrinus:34.08321415899999):6.1935540620000005):1.47620475):5.80601847,Phascolarctos_cinereus:47.55899211):12.87651641,((Macrotis_lagotis:29.360442702,(Isoodon_macrourus:10.234618845,Perameles_nasuta:10.234620537000001):19.125822171000003):28.34161766,((Planigale_tenuirostris:20.937691792000003,Sminthopsis_crassicaudata:20.937689082):3.494493259,(Phascogale_tapoatafa:19.3342559958,((Dasyurus_hallucatus:9.417540143,(Sarcophilus_harrisii:8.464750648,Dasyurus_geoffroii:8.4647496322):0.9527894948):5.231878043,(Dasyuroides_byrnei:12.10009358,Dasycercus_cristicauda:12.100091211999999):2.5493249430000002):4.6848390283):5.097925671):33.269877341000004):2.7334471430000002):17.607524959000003):87.608954142):31.373666);
	TREE tree_9667 = ((Ornithorhynchus_anatinus:49.11306025,Tachyglossus_aculeatus:49.113063000000004):138.352377,(((((Scalopus_aquaticus:58.937092647,Erinaceus_europaeus:58.937104796):4.857070646,(((Vulpes_vulpes:8.4521548171,(Canis_mesomelas:2.761488133,Canis_latrans:2.7614884193):5.6906678853):27.54404352,(Ailurus_fulgens:22.99550254,((Taxidea_taxus:14.86484081,(Mustela_erminea:11.931508521000001,Martes_americana:11.931506233):2.9333327443):6.659839278,Procyon_lotor:21.5246755083):1.470823312):13.000696939200001):5.250885114,((Panthera_tigris:2.955023382,Panthera_leo:2.9550241835):2.982182314,Acinonyx_jubatus:5.937206524860001):35.309878611):22.54706069):19.550234,(((((Galago_senegalensis:20.3468071029,Perodicticus_potto:20.346807369):0.7229973876,Nycticebus_coucang:21.069809452199998):38.21146905,Aotus_trivirgatus:59.281276504400005):2.629168472,Tupaia_glis:61.910434161800005):13.713544,((((Aplodontia_rufa:30.80294811,(((Tamias_striatus:6.859462756,Tamias_minimus:6.8594627557):8.506481631,(Spermophilus_citellus:6.5755390724,(Xerospermophilus_mohavensis:3.6613917158,Cynomys_ludovicianus:3.6613917162):2.9141473559999995):8.790405217):7.562995149899999,(Sciurus_carolinensis:10.961152564599999,Tamiasciurus_hudsonicus:10.9611541982):11.967785973):7.8740136186):11.42144397,Muscardinus_avellanarius:42.22439598):12.23792359,(((Galea_musteloides:13.941742238,Cavia_porcellus:13.941743052099998):17.633645965499998,(Chinchilla_lanigera:28.517989199,((Ctenomys_talarum:17.48911883353,Octodon_degus:17.4891202466):3.812892142,Proechimys_semispinosus:21.302009077730002):7.2159748959000005):3.0574009196):4.494466689,Georychus_capensis:36.069852734):18.392484957799997):7.879212,((((((Meriones_unguiculatus:15.021999776300003,(Gerbillus_pyramidum:5.8994405868,Gerbillus_gerbillus:5.899441416):9.1225621219):24.141124968,(Acomys_russatus:10.89804311,Acomys_cahirinus:10.898043084700001):28.265081358899998):5.609315212,(((Rattus_fuscipes:3.511991053,Rattus_lutreolus:3.5119910526):20.5157650395,Micromys_minutus:24.027759436):1.906999304,(Apodemus_sylvaticus:23.3813235015,(Rhabdomys_pumilio:17.313757438600003,Otomys_irroratus:17.313759734599998):6.067566892):2.5534326703):18.83768592):0.652830485,(((Ochrotomys_nuttalli:21.89588884,((Reithrodontomys_megalotis:16.6047245625,(Peromyscus_maniculatus:5.7498827979,Peromyscus_leucopus:5.749882798):10.8548435376):3.373159194,Baiomys_taylori:19.977886037):1.918003812):8.971021986,(Eligmodontia_typus:23.720294603,Sigmodon_hispidus:23.72029604287):7.1466141658):0.1958256647,((Ondatra_zibethicus:12.901038366000002,((Microtus_agrestis:7.780875347,(Microtus_arvalis:3.6840142236,Microtus_guentheri:3.6840139698):4.0968611239):0.438824334,(Microtus_ochrogaster:6.97659895504,Microtus_pennsylvanicus:6.976600096):1.2430995351):4.6813371650899995):0.8784843283,Phenacomys_intermedius:13.779521680999999):17.2832151811):14.36254761):8.247267999999998,Napaeozapus_insignis:53.672557575):6.705457,((Perognathus_longimembris:21.739635419899997,(Thomomys_bottae:8.0781721197,Thomomys_talpoides:8.0781703338):13.661464415000001):2.340666093,(Dipodomys_merriami:5.770759973900001,Dipodomys_ordii:5.770758971899999):18.309541873):36.29769431):1.963547):13.282444):7.720388):5.41107,(((Orycteropus_afer:69.21742557,(Elephantulus_rufescens:26.541015542,Elephantulus_myurus:26.54101555):42.676410028):5.464699614,Procavia_capensis:74.6821243478):6.904131621,(Dasypus_novemcinctus:34.696655999,(Tolypeutes_matacus:15.621020181899999,Priodontes_maximus:15.621020181):19.075636611):46.88961528):7.169193):68.757567,((Monodelphis_brevicaudata:30.035996051199998,(Metachirus_nudicaudatus:14.37469981,(((Didelphis_virginiana:7.095675241,Didelphis_marsupialis:7.0956745869999995):0.165684647,Philander_opossum:7.2613594629):1.029550888,Lutreolina_crassicaudata:8.2909113316):6.083789133):15.6612962385):39.559772333,(((((Burramys_parvus:25.24571987,Cercartetus_nanus:25.245719869):11.23223595,Trichosurus_vulpecula:36.4779567961):2.888745238,(Potorous_tridactylus:37.168580008,(Tarsipes_rostratus:31.66753062,Pseudocheirus_peregrinus:31.667533557):5.501049066):2.198121699):4.973055669,Phascolarctos_cinereus:44.33975509):13.25886456,((Macrotis_lagotis:27.007757442,(Perameles_nasuta:8.6296691003,Isoodon_macrourus:8.62966812):18.378086052):28.18711506,((Planigale_tenuirostris:17.427466471,Sminthopsis_crassicaudata:17.427466800999998):5.918882563,(((Dasyurus_hallucatus:9.788055289,(Sarcophilus_harrisii:7.679884352,Dasyurus_geoffroii:7.6798850058):2.108171917):3.607692286,(Dasyuroides_byrnei:11.32491372,Dasycercus_cristicauda:11.32491214738):2.0708354925999997):7.2273489703,Phascogale_tapoatafa:20.6230994859):2.723251181):31.848524122999997):2.4037494382):11.997145468000001):87.91724485200001):29.952389);
	TREE tree_8325 = ((Ornithorhynchus_anatinus:49.87398013,Tachyglossus_aculeatus:49.8739605):140.3646519,((((((Scalopus_aquaticus:73.81524686700001,Erinaceus_europaeus:73.8152609915):4.372403747,(((Vulpes_vulpes:8.40955267702,(Canis_mesomelas:3.337246143,Canis_latrans:3.3372453355):5.072307476300001):22.72220468,(Ailurus_fulgens:21.55740675,((Taxidea_taxus:13.02332946,(Mustela_erminea:10.9651168079,Martes_americana:10.9651176145):2.0582115781):6.145348494,Procyon_lotor:19.168677956):2.388731218):9.5743482651):4.899120634,((Panthera_tigris:3.483620815,Panthera_leo:3.4836195490999997):3.3253891380000002,Acinonyx_jubatus:6.809007449200001):29.221867585):42.15677681):3.550421,(((((Galago_senegalensis:18.875288084799998,Perodicticus_potto:18.875288699):1.443180615,Nycticebus_coucang:20.318467501999997):45.53646563,Aotus_trivirgatus:65.85495031012):0.8858542781,Tupaia_glis:66.74081477300001):10.107475,((((Aplodontia_rufa:34.77699515,(((Tamias_striatus:6.495481035,Tamias_minimus:6.4954833946):10.996549523999999,(Spermophilus_citellus:6.6647725094,(Xerospermophilus_mohavensis:3.7258992045999997,Cynomys_ludovicianus:3.7258992039):2.9388732497000003):10.827257228):8.1537064508,(Sciurus_carolinensis:12.8214673303,Tamiasciurus_hudsonicus:12.8214672755):12.824270531):9.13125926857):10.82894809,Muscardinus_avellanarius:45.605951197500005):11.97813048,(((Galea_musteloides:13.060261371,Cavia_porcellus:13.0602604483):17.276588553,(Chinchilla_lanigera:28.011086056,((Ctenomys_talarum:18.127455146800003,Octodon_degus:18.127457821999997):2.166608049,Proechimys_semispinosus:20.2940647179):7.717020875999999):2.325762484):5.111943551,Georychus_capensis:35.448791627000006):22.1353143738):6.915083,((((((Ochrotomys_nuttalli:26.61282682,((Reithrodontomys_megalotis:20.542495552000002,(Peromyscus_leucopus:5.3642456535,Peromyscus_maniculatus:5.3642456835):15.178248673099999):5.197434461,Baiomys_taylori:25.739930629):0.8728955797):11.456781969,(Eligmodontia_typus:28.193795193099998,Sigmodon_hispidus:28.19379368291):9.875811145):0.1266966081,((Ondatra_zibethicus:15.974489074000001,(((Microtus_guentheri:5.0504947817,Microtus_arvalis:5.0504947819):3.2581443400000003,Microtus_agrestis:8.30863851):1.106809453,(Microtus_pennsylvanicus:8.3368222543,Microtus_ochrogaster:8.336824062):1.0786250956):6.5590419682):0.5917983108,Phenacomys_intermedius:16.5662895284):21.630017183000003):10.22146631,((((Gerbillus_gerbillus:6.5949844191,Gerbillus_pyramidum:6.5949840846):11.894409034899999,Meriones_unguiculatus:18.489392026):23.795420272,(Acomys_russatus:13.06922389,Acomys_cahirinus:13.069225107800001):29.215585974):5.2364482,(((Rattus_fuscipes:3.710955514,Rattus_lutreolus:3.7109552097):20.208131239700002,Micromys_minutus:23.919086028000002):1.670642552,(Apodemus_sylvaticus:24.918015519999997,(Otomys_irroratus:19.434144508000003,Rhabdomys_pumilio:19.434146362600003):5.483870889):0.6717139398):21.931530104):0.8965052514):11.168172,Napaeozapus_insignis:59.585950243):2.087867,(((Thomomys_talpoides:8.696935064,Thomomys_bottae:8.696934171):13.417308196,Perognathus_longimembris:22.1142441568):2.923800775,(Dipodomys_ordii:6.4124132637,Dipodomys_merriami:6.4124132633999995):18.625631217000002):36.635796459999995):2.825376):12.349089):4.889795):2.589135,(Dasypus_novemcinctus:47.7518861641,(Tolypeutes_matacus:17.903593827,Priodontes_maximus:17.903595057):29.848291109999998):36.57531392):7.728839,((Orycteropus_afer:80.92481262,(Elephantulus_rufescens:22.382199053,Elephantulus_myurus:22.382197309):58.542622512):5.531592512,Procavia_capensis:86.456389962):5.599637562):74.951137,((Monodelphis_brevicaudata:35.1428593425,(Metachirus_nudicaudatus:22.13466495,(((Didelphis_virginiana:5.445458559,Didelphis_marsupialis:5.4454581838):2.018263113,Philander_opossum:7.4637212962):3.278368249,Lutreolina_crassicaudata:10.74208992):11.392573902):13.008189897000001):45.460093409,(((((Burramys_parvus:28.13465163,Cercartetus_nanus:28.134655383000002):10.87909957,Trichosurus_vulpecula:39.0137508192):7.668215522,(Potorous_tridactylus:44.64513954999999,(Tarsipes_rostratus:38.20256844,Pseudocheirus_peregrinus:38.2025834546):6.442551972):2.036830169):4.903899729,Phascolarctos_cinereus:51.58586270000001):11.46406819,((Macrotis_lagotis:32.10333687,(Isoodon_macrourus:11.201081606,Perameles_nasuta:11.2010801047):20.902256015):28.66734167,((((Dasyurus_hallucatus:10.30956129,(Sarcophilus_harrisii:9.277379135,Dasyurus_geoffroii:9.2773761338):1.032183278):5.061788922,(Dasyuroides_byrnei:12.04418599,Dasycercus_cristicauda:12.044186368):3.327164217):8.3978359207,Phascogale_tapoatafa:23.769185268999998):3.548107719,(Planigale_tenuirostris:23.932800907999997,Sminthopsis_crassicaudata:23.932801283):3.38449208):33.453384799999995):2.2792553468):17.553018122):86.404279363):23.231402);
	TREE tree_4620 = ((Ornithorhynchus_anatinus:50.314024,Tachyglossus_aculeatus:50.31402147):143.960391,((((Orycteropus_afer:82.14498936,(Elephantulus_myurus:33.111003134,Elephantulus_rufescens:33.111003135):49.033996712000004):1.584479563,Procavia_capensis:83.729460523):12.16471696,((((Scalopus_aquaticus:72.0859161356,Erinaceus_europaeus:72.085913902):0.5696486971,(((Vulpes_vulpes:10.3562963954,(Canis_mesomelas:2.658243813,Canis_latrans:2.6582437185):7.69805308696):27.14371741,(((Taxidea_taxus:16.73406627,(Martes_americana:13.012972267,Mustela_erminea:13.0129722665):3.7210943174):5.927382525,Procyon_lotor:22.661450053):2.221784075,Ailurus_fulgens:24.88323255):12.616785348):6.412478071,(Acinonyx_jubatus:7.0440670384,(Panthera_tigris:3.62264265,Panthera_leo:3.6226413906):3.4214265297):36.868426479):28.74306019):10.883155,((Tupaia_glis:76.258527195,(((Galago_senegalensis:21.949949028,Perodicticus_potto:21.949948702):1.696165477,Nycticebus_coucang:23.6461172203):43.06526844,Aotus_trivirgatus:66.7113845138):9.547126523):2.630987,((((Aplodontia_rufa:34.09128159,(((Tamias_striatus:8.306792064,Tamias_minimus:8.3067938052):11.200724204,(Spermophilus_citellus:7.48270790591,(Xerospermophilus_mohavensis:5.284190298,Cynomys_ludovicianus:5.2841891364):2.1985187703999998):12.024806041):6.934158159300001,(Sciurus_carolinensis:12.7667213543,Tamiasciurus_hudsonicus:12.7667208644):13.674953277):7.6495949714):16.34128658,Muscardinus_avellanarius:50.4325564093):14.80356883,(((Galea_musteloides:18.20320258,Cavia_porcellus:18.2032008651):17.1539404243,(Chinchilla_lanigera:30.790243411000002,((Ctenomys_talarum:18.867673362,Octodon_degus:18.867671824):3.570945437,Proechimys_semispinosus:22.4386180027):8.3516258959):4.5668972892):5.873275155,Georychus_capensis:41.230415343):24.005701573849997):7.488439,((Napaeozapus_insignis:59.568722205,((((Meriones_unguiculatus:16.523664563300002,(Gerbillus_pyramidum:6.403136796100001,Gerbillus_gerbillus:6.403136796):10.1205286346):24.167212709,(Acomys_russatus:13.69066159,Acomys_cahirinus:13.690659939440001):27.000221173):4.518673643,(((Rattus_fuscipes:2.601372002,Rattus_lutreolus:2.6013717710999997):20.2683056328,Micromys_minutus:22.869677866000004):3.143568169,(Apodemus_sylvaticus:24.50420756,(Rhabdomys_pumilio:18.2169426976,Otomys_irroratus:18.216939951):6.287266685):1.5090351492):19.196308342):5.812678209603,(((Ochrotomys_nuttalli:26.47101837,((Reithrodontomys_megalotis:18.07156817792,(Peromyscus_maniculatus:5.7290552677,Peromyscus_leucopus:5.729054906):12.342513181000001):6.702420365,Baiomys_taylori:24.773992075):1.697027505):10.708847093000001,(Sigmodon_hispidus:26.938782077399996,Eligmodontia_typus:26.938783289499998):10.241080667):0.1235528166,((Ondatra_zibethicus:16.25753119,((Microtus_agrestis:8.483064397,(Microtus_arvalis:5.5574473300000005,Microtus_guentheri:5.5574473314):2.9256170661):0.5631538222,(Microtus_ochrogaster:7.450863012199999,Microtus_pennsylvanicus:7.450862107200001):1.5953567164):7.2113119133):0.3401963449,Phenacomys_intermedius:16.597726327):20.7056894771):13.718813359999999):8.546493):3.23265,(((Thomomys_talpoides:9.18711573,Thomomys_bottae:9.1871162319):15.569690855000001,Perognathus_longimembris:24.7568064204):3.040947575,(Dipodomys_ordii:7.5139870754,Dipodomys_merriami:7.5139884135):20.283764915):35.00361683):9.923186999999999):6.164939):4.649214):1.890646,(Dasypus_novemcinctus:28.1974980328,(Tolypeutes_matacus:18.132899722999998,Priodontes_maximus:18.132898308999998):10.064596198999999):57.23185195):10.464829):70.619995,((Monodelphis_brevicaudata:35.2710948117,(Metachirus_nudicaudatus:22.37188462,(((Didelphis_virginiana:5.96997127,Didelphis_marsupialis:5.9699731510000005):2.270456884,Philander_opossum:8.240429771199999):2.650465809,Lutreolina_crassicaudata:10.89089622):11.480991405000001):12.899208689):49.164817373000005,(((((Burramys_parvus:23.32797044,Cercartetus_nanus:23.327970436):16.47220415,Trichosurus_vulpecula:39.8001730052):6.347812077,(Potorous_tridactylus:45.603359513,(Tarsipes_rostratus:38.95818954,Pseudocheirus_peregrinus:38.958186911000006):6.645179752):0.5446184984):6.577029231,Phascolarctos_cinereus:52.725012129999996):13.03113325,((Macrotis_lagotis:28.546570749,(Perameles_nasuta:7.375230632099999,Isoodon_macrourus:7.375229504):21.171340122):33.94119335,((Phascogale_tapoatafa:23.578052152,((Dasyurus_hallucatus:10.89972743,(Sarcophilus_harrisii:9.72280127,Dasyurus_geoffroii:9.722802022):1.176926156):4.206707649,(Dasyuroides_byrnei:11.67752655,Dasycercus_cristicauda:11.677525797999998):3.4289088999999997):8.4716179038):4.74339356,(Sminthopsis_crassicaudata:22.562156891,Planigale_tenuirostris:22.562158779999997):5.759290696):34.166318008):3.2683812870000004):18.679769064000002):82.07825175500001):27.76019);
	TREE tree_8527 = ((Ornithorhynchus_anatinus:47.00230371,Tachyglossus_aculeatus:47.002314725999994):160.138557,(((((Orycteropus_afer:76.80045509,(Elephantulus_myurus:26.274980134299998,Elephantulus_rufescens:26.274980692):50.525484121999995):1.338390835,Procavia_capensis:78.1388495354):2.835353945,(Dasypus_novemcinctus:34.971515695,(Tolypeutes_matacus:16.943586364999998,Priodontes_maximus:16.943586368):18.027925695):46.002721300000005):1.26059,(((Scalopus_aquaticus:66.543627175,Erinaceus_europaeus:66.5436309918):3.513297022,(((Vulpes_vulpes:9.8978612804,(Canis_mesomelas:2.940978111,Canis_latrans:2.9409784039):6.9568828771):21.58286582,(Ailurus_fulgens:21.83853171,((Taxidea_taxus:13.06047967,(Mustela_erminea:11.1719038159,Martes_americana:11.171903114400001):1.8885776961999998):7.31675063,Procyon_lotor:20.3772311773):1.461301113):9.6421956922):5.204339992,(Acinonyx_jubatus:6.930022000459999,(Panthera_tigris:3.655415142,Panthera_leo:3.6554162244999997):3.2746047541):29.755044858):33.371883600000004):8.487686,(((((Galago_senegalensis:19.876570270099997,Perodicticus_potto:19.876568935):1.60167646,Nycticebus_coucang:21.4782457285):45.129647610000006,Aotus_trivirgatus:66.6078890604):0.4775376586,Tupaia_glis:67.085429718):7.986521,((((Aplodontia_rufa:34.93278729,(((Tamias_striatus:6.793564512,Tamias_minimus:6.7935647492):13.293794132,(Spermophilus_citellus:8.9967546614,(Xerospermophilus_mohavensis:4.556240386,Cynomys_ludovicianus:4.5562415753):4.4405138606):11.0906043924):7.9813593986,(Sciurus_carolinensis:13.1216585755,Tamiasciurus_hudsonicus:13.1216607114):14.947060353000001):6.864076089999999):16.88990218,Muscardinus_avellanarius:51.8226966105):9.221213651,(((Galea_musteloides:15.748645676999999,Cavia_porcellus:15.7486428106):17.5620295968,(Chinchilla_lanigera:30.086377909000003,((Ctenomys_talarum:17.96872734616,Octodon_degus:17.9687267781):3.795107096,Proechimys_semispinosus:21.7638336513):8.3225447745):3.2242941553):4.411169689,Georychus_capensis:37.721842986):23.322079541):2.474728,((((((Ochrotomys_nuttalli:25.00520262,((Reithrodontomys_megalotis:17.606098617100002,(Peromyscus_leucopus:5.238502479,Peromyscus_maniculatus:5.23850365633):12.3675964189):5.767985525,Baiomys_taylori:23.374087227):1.631115676):11.147810043,(Sigmodon_hispidus:25.4253850657,Eligmodontia_typus:25.4253841712):10.7276266989):0.02176898576,((Ondatra_zibethicus:14.669755812,((Microtus_agrestis:7.6193146647,(Microtus_guentheri:4.5335214574,Microtus_arvalis:4.5335214847):3.08579374):0.3655622344,(Microtus_ochrogaster:7.2277328698,Microtus_pennsylvanicus:7.227733739):0.7571440295):6.684878464500001):0.637303009,Phenacomys_intermedius:15.307058821):20.867720913):9.231005098,((((Gerbillus_gerbillus:5.859405229,Gerbillus_pyramidum:5.8594046458):8.993742540000001,Meriones_unguiculatus:14.8531480615):24.373710166,(Acomys_cahirinus:11.56933041554,Acomys_russatus:11.569330971):27.65752696):5.511559115000001,((Micromys_minutus:21.9250353,(Rattus_fuscipes:4.00258037,Rattus_lutreolus:4.0025808966):17.922456123899998):3.488925944,((Rhabdomys_pumilio:18.43521803277,Otomys_irroratus:18.4352168349):5.513451076,Apodemus_sylvaticus:23.948669049499998):1.4652930379):19.324454348):0.667360728):14.707448,Napaeozapus_insignis:60.113231526999996):1.410247,(((Thomomys_talpoides:7.662720984,Thomomys_bottae:7.6627200667):15.972874412,Perognathus_longimembris:23.6355941737):1.465674797,(Dipodomys_ordii:5.9651572716,Dipodomys_merriami:5.9651563547999995):19.136114299):36.42222552):1.995169):11.553303):3.472683):3.690178):81.707008,((Monodelphis_brevicaudata:28.0221295416,(Metachirus_nudicaudatus:14.80777897,(((Didelphis_virginiana:5.774857859,Didelphis_marsupialis:5.774859484):1.10209087,Philander_opossum:6.8769500284000005):1.62462731,Lutreolina_crassicaudata:8.501576364):6.3062003319999995):13.2143515507):44.322078253,(((((Burramys_parvus:27.14837117,Cercartetus_nanus:27.148371169):8.836952119,Trichosurus_vulpecula:35.985323942):2.763671163,(Potorous_tridactylus:38.168741589999996,(Tarsipes_rostratus:31.01050918,Pseudocheirus_peregrinus:31.0105088555):7.158231443):0.5802525331):6.067398249,Phascolarctos_cinereus:44.81638913):12.73078899,((Macrotis_lagotis:26.272783564,(Perameles_nasuta:9.084713889,Isoodon_macrourus:9.084715189):17.188068371):28.45951436,((Planigale_tenuirostris:18.321879061929998,Sminthopsis_crassicaudata:18.3218805161):4.877742446,(Phascogale_tapoatafa:20.430316629000004,((Dasyurus_hallucatus:8.025723788,(Sarcophilus_harrisii:7.836563653,Dasyurus_geoffroii:7.836563653):0.1891594535):5.157359004,(Dasyuroides_byrnei:10.6987225,Dasycercus_cristicauda:10.698721529):2.4843586646):7.247234162):2.769310233):31.532669761):2.8148844090000003):14.797015394999999):91.597664582):43.199029);
	TREE tree_0120 = ((Ornithorhynchus_anatinus:47.76727687,Tachyglossus_aculeatus:47.767289950000006):133.65717,(((((Scalopus_aquaticus:72.662078382,Erinaceus_europaeus:72.66207752769999):2.0020343598,(((Vulpes_vulpes:9.1537690857,(Canis_mesomelas:3.086262568,Canis_latrans:3.086262568):6.0675066824):27.12963265,(((Taxidea_taxus:16.58564881,(Martes_americana:13.4634083045,Mustela_erminea:13.463411267700002):3.1222408368):6.26104546,Procyon_lotor:22.8466942733):1.323080904,Ailurus_fulgens:24.16977649):12.113625576):8.617677678,((Panthera_tigris:4.676849117,Panthera_leo:4.6768499393):2.461415198,Acinonyx_jubatus:7.138266388400001):37.762816747):29.763059):8.710407,(((((Galago_senegalensis:21.7520228357,Perodicticus_potto:21.752022832):1.789172005,Nycticebus_coucang:23.541194050899996):48.96858708,Aotus_trivirgatus:72.50978278960001):4.66741790664,((((Aplodontia_rufa:41.30075562,(((Tamias_striatus:8.524956956,Tamias_minimus:8.5249549993):13.243150218,(Spermophilus_citellus:7.5462721054,(Xerospermophilus_mohavensis:4.380063841,Cynomys_ludovicianus:4.3800641564):3.1662079492):14.221835074000001):9.7427716212,(Tamiasciurus_hudsonicus:15.49040431091,Sciurus_carolinensis:15.4904051322):16.020475242):9.789877766):12.58093686,Muscardinus_avellanarius:53.881690584):14.66305484,(((Galea_musteloides:19.889029673499998,Cavia_porcellus:19.889029292):18.4849718654,(Chinchilla_lanigera:34.771631886,((Ctenomys_talarum:20.904811096899998,Octodon_degus:20.904810243):3.871035148,Proechimys_semispinosus:24.77584506848):9.995790912499999):3.6023669710000004):5.18417382,Georychus_capensis:43.558178866):24.986558680500004):3.945059,((((((Meriones_unguiculatus:16.0211236854,(Gerbillus_gerbillus:4.5235693507,Gerbillus_pyramidum:4.523569682):11.4975570953):23.815507749,(Acomys_cahirinus:11.131272410400001,Acomys_russatus:11.1312728282):28.7053594303):6.3011095180000005,((Micromys_minutus:24.099720904,(Rattus_lutreolus:2.8708870365,Rattus_fuscipes:2.8708870368):21.228834252749998):1.335019593,(Apodemus_sylvaticus:24.32417371106,(Rhabdomys_pumilio:17.872804913600003,Otomys_irroratus:17.8728074027):6.451367045):1.1105657771):20.703002380999997):0.4279006952,(((Ochrotomys_nuttalli:24.65772402,((Reithrodontomys_megalotis:15.297428549300001,(Peromyscus_leucopus:5.617254690999999,Peromyscus_maniculatus:5.617255228099999):9.6801733215):7.027529121,Baiomys_taylori:22.32495767):2.332766623):8.6514849408,(Sigmodon_hispidus:24.028664151100003,Eligmodontia_typus:24.028664769000002):9.2805429323):0.8196005537,((Ondatra_zibethicus:14.197562513000001,(((Microtus_arvalis:4.6218728762,Microtus_guentheri:4.62187303792):2.7714794107,Microtus_agrestis:7.393352825):0.07808658173,(Microtus_ochrogaster:6.2993649860000005,Microtus_pennsylvanicus:6.2993650667):1.1720743133):6.726125015800001):0.3378934154,Phenacomys_intermedius:14.535457811):19.5933514405):12.43684425):16.315901,Napaeozapus_insignis:62.881577585):4.739897,(((Thomomys_talpoides:9.782575538,Thomomys_bottae:9.78257608):15.412806937,Perognathus_longimembris:25.1953799452):3.063686809,(Dipodomys_ordii:7.557016571,Dipodomys_merriami:7.5570169327):20.70205235):39.36237645):4.868358):4.687407):2.487362,Tupaia_glis:79.6645709533):3.709969):5.213891,(((Orycteropus_afer:62.86544347,(Elephantulus_myurus:19.436708403,Elephantulus_rufescens:19.4367072093):43.428744332600004):2.92255248,Procavia_capensis:65.78798646199999):14.25520899,(Dasypus_novemcinctus:33.875279205000005,(Tolypeutes_matacus:15.348131226,Priodontes_maximus:15.348132336):18.527146502):46.16793047):8.545226):70.93326,((Monodelphis_brevicaudata:31.313023415299998,(Metachirus_nudicaudatus:19.4349185,(((Didelphis_virginiana:6.876190737,Didelphis_marsupialis:6.8761903678):1.892088671,Philander_opossum:8.7682790394):1.838967084,Lutreolina_crassicaudata:10.607247228):8.827670907):11.87810675):48.551259734,(((((Burramys_parvus:31.16889094,Cercartetus_nanus:31.168890938000004):12.47030038,Trichosurus_vulpecula:43.63918690599999):4.900020402,(Potorous_tridactylus:46.668379345,(Tarsipes_rostratus:38.5596178,Pseudocheirus_peregrinus:38.559616322000004):8.108763757):1.87082833):6.046480444,Phascolarctos_cinereus:54.58568849):12.6746173,((Macrotis_lagotis:31.373123187,(Perameles_nasuta:9.3695204535,Isoodon_macrourus:9.369518612):22.003604942000003):33.2248009,((((Dasyurus_hallucatus:9.760809689,(Sarcophilus_harrisii:9.612628204,Dasyurus_geoffroii:9.612627836):0.1481805273):6.021005804,(Dasyuroides_byrnei:13.74951746,Dasycercus_cristicauda:13.749515618):2.032297666):6.5382847890099995,Phascogale_tapoatafa:22.320097740999998):7.875901302,(Planigale_tenuirostris:23.202106496,Sminthopsis_crassicaudata:23.2021068575):6.993895126):34.4019221):2.66238501):12.603967793999999):79.657417381):21.90272);
	TREE tree_7398 = ((Ornithorhynchus_anatinus:44.48183648,Tachyglossus_aculeatus:44.48184152):138.4786025,(((((Erinaceus_europaeus:68.676349002,Scalopus_aquaticus:68.676357216):3.2037207842999997,(((Vulpes_vulpes:9.2030148024,(Canis_mesomelas:3.165641328,Canis_latrans:3.1656424731):6.037373587699999):25.24713671,(((Taxidea_taxus:15.9650368,(Martes_americana:12.701985857499999,Mustela_erminea:12.701984999899999):3.2630515142000003):5.572142332,Procyon_lotor:21.537179418999997):2.020448057,Ailurus_fulgens:23.55762862):10.8925240402):7.289806936,((Panthera_tigris:3.366875463,Panthera_leo:3.36687420291):4.1218408562999995,Acinonyx_jubatus:7.488717035099999):34.251242995):30.14011768):9.860559,((Tupaia_glis:69.737354694,(((Galago_senegalensis:20.1985369298,Perodicticus_potto:20.198533257999998):1.219507746,Nycticebus_coucang:21.4180440406):40.92624406,Aotus_trivirgatus:62.3442815113):7.393080267999999):8.570468,((((Aplodontia_rufa:34.96879781,(((Tamias_striatus:6.235437586,Tamias_minimus:6.23543548858):12.331359012,(Spermophilus_citellus:7.752512497700001,(Xerospermophilus_mohavensis:4.3761559748,Cynomys_ludovicianus:4.3761568583):3.3763561514):10.814285009):7.955466620899999,(Tamiasciurus_hudsonicus:13.0335979625,Sciurus_carolinensis:13.0335965418):13.488668384):8.446528604600001):10.75615235,Muscardinus_avellanarius:45.7249441735):11.33634585,(((Galea_musteloides:13.689040344999999,Cavia_porcellus:13.689041453600002):19.333113417899998,(Chinchilla_lanigera:29.900637974,((Ctenomys_talarum:15.39412694013,Octodon_degus:15.394126693199999):5.54296316,Proechimys_semispinosus:20.9370881058):8.963550824):3.1215143208):4.954438814,Georychus_capensis:37.976594551999995):19.084682231800002):10.918772,((Napaeozapus_insignis:59.33879752,(((((Gerbillus_gerbillus:5.88309676435,Gerbillus_pyramidum:5.88309624743):10.3084810344,Meriones_unguiculatus:16.1915781995):23.613846972,(Acomys_russatus:11.32019407,Acomys_cahirinus:11.3201926366):28.485232542):4.894984917,((Micromys_minutus:22.9327146747,(Rattus_fuscipes:3.181683684,Rattus_lutreolus:3.1816845462):19.751031764399997):2.052025017,((Rhabdomys_pumilio:18.9428417884,Otomys_irroratus:18.942841299900003):4.730397655,Apodemus_sylvaticus:23.673241255000004):1.3114999868):19.715667989):1.343660463,(((Ochrotomys_nuttalli:21.27520211,((Reithrodontomys_megalotis:15.754958057260001,(Peromyscus_maniculatus:3.8865574041,Peromyscus_leucopus:3.8865577721):11.868399624999999):3.926787036,Baiomys_taylori:19.681743384):1.593456099):10.501230344,(Sigmodon_hispidus:21.668010628900003,Eligmodontia_typus:21.668011155600002):10.1084191978):0.534044929,((Ondatra_zibethicus:12.901484882,((Microtus_agrestis:6.812951134,(Microtus_guentheri:4.6485831577,Microtus_arvalis:4.6485834206000005):2.1643687646000003):0.8445683119,(Microtus_ochrogaster:6.8378785153,Microtus_pennsylvanicus:6.8378777270999995):0.8196422454000001):5.243965698):0.6003496743,Phenacomys_intermedius:13.5018335045):18.808639409400005):13.73359473):13.294701):5.38253,(((Thomomys_talpoides:9.033919188,Thomomys_bottae:9.0339183371):12.963526995999999,Perognathus_longimembris:21.9974483968):1.038152549,(Dipodomys_merriami:6.9291356143,Dipodomys_ordii:6.929136805):16.1064632912):41.68571008):3.258742):10.327786):3.4328):4.212717,(((Orycteropus_afer:57.72254666,(Elephantulus_rufescens:20.834681114,Elephantulus_myurus:20.8346796315):36.887865547):0.5317172378,Procavia_capensis:58.254275099):13.8505422,(Dasypus_novemcinctus:32.136885482,(Tolypeutes_matacus:13.475978216,Priodontes_maximus:13.4759800034):18.660902881):39.96794151):13.848535):73.841676,((Monodelphis_brevicaudata:26.184007287200004,(Metachirus_nudicaudatus:15.88783645,(((Didelphis_virginiana:5.056864085,Didelphis_marsupialis:5.0568646754):1.062410754,Philander_opossum:6.1192757251):2.248524939,Lutreolina_crassicaudata:8.3678009584):7.5200351990000005):10.296171455):38.6744064176,(((((Burramys_parvus:23.64133427,Cercartetus_nanus:23.641331317):8.737242594,Trichosurus_vulpecula:32.378578933):4.206777091,(Potorous_tridactylus:34.593629781000004,(Tarsipes_rostratus:29.31604078,Pseudocheirus_peregrinus:29.316039010999997):5.277594017):1.991720634):5.160104563,Phascolarctos_cinereus:41.74545852):12.17624632,((Macrotis_lagotis:25.735070252,(Isoodon_macrourus:6.741154399999999,Perameles_nasuta:6.741154784000001):18.993915252):25.73841848,((Planigale_tenuirostris:18.850432458999997,Sminthopsis_crassicaudata:18.850434822):6.423882824,(((Dasyurus_hallucatus:7.84343571,(Sarcophilus_harrisii:6.663246713,Dasyurus_geoffroii:6.6632467123):1.180188406):3.602006339,(Dasyuroides_byrnei:9.417927563,Dasycercus_cristicauda:9.417929039):2.0275138957):8.588293186,Phascogale_tapoatafa:20.033731692000003):5.240581524):26.199172262):2.4482146360000003):10.9367006245):94.936639175):23.165411);
	TREE tree_5074 = ((Ornithorhynchus_anatinus:49.01048693,Tachyglossus_aculeatus:49.010493950000004):145.791874,(((((Orycteropus_afer:68.2140551,(Elephantulus_rufescens:23.863383343,Elephantulus_myurus:23.86338451):44.350675946):0.4505958179,Procavia_capensis:68.664647426):10.14689262,(Dasypus_novemcinctus:33.949796744,(Tolypeutes_matacus:16.931041991,Priodontes_maximus:16.931045210999997):17.018751536):44.86175903):5.612445,(((Scalopus_aquaticus:68.324339173,Erinaceus_europaeus:68.324357638):2.69783809134,(((Vulpes_vulpes:9.237233928,(Canis_mesomelas:3.049573855,Canis_latrans:3.0495735704999998):6.187658992299999):21.63724123,(((Taxidea_taxus:14.21132282,(Martes_americana:12.2520436967,Mustela_erminea:12.2520428432):1.9592796303):6.157995482,Procyon_lotor:20.369317158999998):2.055915734,Ailurus_fulgens:22.4252346):8.449242836300002):5.712256974,((Panthera_tigris:2.74815792,Panthera_leo:2.7481578063999996):4.419356099,Acinonyx_jubatus:7.1675130244):29.41921669):34.43547554):12.246413,(((((Galago_senegalensis:23.09604059398,Perodicticus_potto:23.096040930999997):2.751147851,Nycticebus_coucang:25.8471902924):43.47989618,Aotus_trivirgatus:69.32708142729999):5.92607018,Tupaia_glis:75.253161816):1.860747,((((Aplodontia_rufa:33.49306733,(((Tamias_striatus:6.080129251,Tamias_minimus:6.0801306272):11.539750089,(Spermophilus_citellus:7.544871262500001,(Xerospermophilus_mohavensis:4.0309568895000005,Cynomys_ludovicianus:4.0309568894000005):3.5139144009):10.0750094538):6.7992895536,(Tamiasciurus_hudsonicus:12.990522664099998,Sciurus_carolinensis:12.9905223363):11.428645123999999):9.07390810836):13.75690871,Muscardinus_avellanarius:47.249984848):14.46274819,(((Galea_musteloides:19.273146443999998,Cavia_porcellus:19.273146176500003):17.255146456200002,(Chinchilla_lanigera:32.260483035,((Ctenomys_talarum:18.16878175224,Octodon_degus:18.1687804608):4.750925357,Proechimys_semispinosus:22.9197067582):9.3407739832):4.2678106769):5.193294394,Georychus_capensis:41.721584611):19.991156084):3.093143,((Napaeozapus_insignis:58.626125625899995,((((Acomys_cahirinus:12.1454491907,Acomys_russatus:12.145448407):31.023681826,(Meriones_unguiculatus:18.5071183946,(Gerbillus_gerbillus:5.919899581599999,Gerbillus_pyramidum:5.9198980795):12.587220478899999):24.662017394):4.5919891367,(((Rattus_fuscipes:3.095992674,Rattus_lutreolus:3.0959924773000003):22.677993320999995,Micromys_minutus:25.773984684):2.166203446,(Apodemus_sylvaticus:26.4714493432,(Rhabdomys_pumilio:19.7420592921,Otomys_irroratus:19.742061087899998):6.7293898892):1.468739769):19.820932874):2.313559594,(((Ochrotomys_nuttalli:23.45583955,((Reithrodontomys_megalotis:15.438373359000002,(Peromyscus_maniculatus:5.2276393125,Peromyscus_leucopus:5.227639567):10.210734640399998):4.87506979,Baiomys_taylori:20.313443715000002):3.142395836):11.199104427,(Sigmodon_hispidus:25.1216481162,Eligmodontia_typus:25.12164930783):9.533295322):0.1018513036,((Ondatra_zibethicus:14.658130817,(((Microtus_arvalis:4.3003926794,Microtus_guentheri:4.300393103599999):3.5110484426,Microtus_agrestis:7.811439142):0.321574852,(Microtus_ochrogaster:7.0874116906,Microtus_pennsylvanicus:7.0874119736):1.0456034355):6.5251151176899995):0.789425699,Phenacomys_intermedius:15.447555103000001):19.309238598):15.31789164):8.551444):2.552187,(((Thomomys_bottae:9.5780598516,Thomomys_talpoides:9.578059850999999):13.961010451,Perognathus_longimembris:23.5390684732):3.462575055,(Dipodomys_merriami:6.1805370082,Dipodomys_ordii:6.1805362463):20.821108347):34.1766706):3.627564):12.308033):6.154711):1.155376):72.523008,((Monodelphis_brevicaudata:28.4193702362,(Metachirus_nudicaudatus:19.18503542,(((Didelphis_virginiana:4.877368695,Didelphis_marsupialis:4.877367684):2.687172801,Philander_opossum:7.5645407547):3.542305299,Lutreolina_crassicaudata:11.1068478014):8.07818997):9.234337447):41.714350632,(((((Burramys_parvus:21.90754691,Cercartetus_nanus:21.907546917):13.03123321,Trichosurus_vulpecula:34.93878181):3.771651412,(Potorous_tridactylus:38.126267788,(Tarsipes_rostratus:33.6435504,Pseudocheirus_peregrinus:33.643552757):4.482715361):0.5841617285):7.183215709,Phascolarctos_cinereus:45.89364388):9.780388807,((Macrotis_lagotis:28.499826235,(Isoodon_macrourus:8.978855334,Perameles_nasuta:8.9788571545):19.520967533):25.9046551,((Sminthopsis_crassicaudata:19.123076005999998,Planigale_tenuirostris:19.1230756692):7.036462373,(((Dasyurus_hallucatus:9.070804087,(Sarcophilus_harrisii:8.32354943,Dasyurus_geoffroii:8.3235490936):0.74725432):4.255673191,(Dasyuroides_byrnei:10.87601202,Dasycercus_cristicauda:10.8760133653):2.4504632386):6.840273354,Phascogale_tapoatafa:20.1667482713):5.992789096):28.244943302):1.2695531962):14.459694590999998):86.813226707):37.855391);
	TREE tree_1180 = ((Ornithorhynchus_anatinus:47.62827974,Tachyglossus_aculeatus:47.62828577):150.7821236,(((((Scalopus_aquaticus:70.191578655,Erinaceus_europaeus:70.1915780863):4.769939831,(((Vulpes_vulpes:9.2119540694,(Canis_mesomelas:2.30643122,Canis_latrans:2.3064315272):6.905522204):25.57385769,(((Taxidea_taxus:16.36356597,(Martes_americana:12.2730884425,Mustela_erminea:12.273089642):4.0904766048):4.477955036,Procyon_lotor:20.841517929):1.935060354,Ailurus_fulgens:22.77657951):12.009231288):5.496109255,(Acinonyx_jubatus:6.9216655202699995,(Panthera_tigris:4.23942744,Panthera_leo:4.2394284861):2.6822364810000003):33.360253985):34.67962656):4.84279,(((((Galago_senegalensis:20.9587728169,Perodicticus_potto:20.958773567):1.094414624,Nycticebus_coucang:22.053189959):48.67535683,Aotus_trivirgatus:70.7285439722):4.33971921,Tupaia_glis:75.068291096):1.20338,((((Aplodontia_rufa:32.55131676,(((Tamias_striatus:5.788537872,Tamias_minimus:5.7885362916):10.825462271,(Spermophilus_citellus:6.4365834157,(Xerospermophilus_mohavensis:3.8133027517,Cynomys_ludovicianus:3.8133027523):2.6232806642999997):10.177415672):7.3661979207999995,(Sciurus_carolinensis:12.630848684700002,Tamiasciurus_hudsonicus:12.6308475523):11.349347534):8.571106839):13.82331178,Muscardinus_avellanarius:46.374617201):12.08585046,(((Galea_musteloides:14.443741814700001,Cavia_porcellus:14.4437408429):18.771344392,(Chinchilla_lanigera:29.385762768000003,((Ctenomys_talarum:15.48449508526,Octodon_degus:15.484495061499999):4.6513172,Proechimys_semispinosus:20.1358111003):9.249952399000001):3.8293198889):6.806671498,Georychus_capensis:40.021753915):18.438715085600002):5.01232,((Napaeozapus_insignis:58.105407052000004,(((((Gerbillus_pyramidum:6.7558806288,Gerbillus_gerbillus:6.755881913):9.205497725699999,Meriones_unguiculatus:15.9613777146):26.920067907,(Acomys_russatus:12.3676275,Acomys_cahirinus:12.3676270162):30.513816201000004):6.642600865,((Micromys_minutus:25.2510049,(Rattus_fuscipes:3.86539866,Rattus_lutreolus:3.8653979220999997):21.3856088094):3.07651884,(Apodemus_sylvaticus:27.482294177200004,(Rhabdomys_pumilio:19.772493277099997,Otomys_irroratus:19.7724933708):7.7097979819999995):0.8452336693):21.196516973):0.8766807062,(((Ochrotomys_nuttalli:25.95269646,((Reithrodontomys_megalotis:17.4077078089,(Peromyscus_maniculatus:4.6850226287000005,Peromyscus_leucopus:4.6850226290000005):12.7226843696):6.385016579,Baiomys_taylori:23.792725027000003):2.159969689):10.115853724,(Eligmodontia_typus:25.614809791,Sigmodon_hispidus:25.614812691):10.453738068):0.0216511542,((Ondatra_zibethicus:13.845642057,(((Microtus_guentheri:4.542572371,Microtus_arvalis:4.5425725165):3.643636712,Microtus_agrestis:8.186208359):0.4888638808,(Microtus_ochrogaster:7.558073865,Microtus_pennsylvanicus:7.5580739238):1.1169997665):5.170568976209999):1.039320778,Phenacomys_intermedius:14.884961675):21.205239968):14.31052755):7.7046790000000005):1.652618,(((Thomomys_talpoides:8.5024719954,Thomomys_bottae:8.5024714495):15.386142379999999,Perognathus_longimembris:23.888612923300002):2.187214653,(Dipodomys_ordii:7.1521738376,Dipodomys_merriami:7.1521736561):18.923657000000002):33.682193612):3.714767):12.798852):3.532689):5.474855,(((Orycteropus_afer:81.63351533,(Elephantulus_myurus:31.842027257,Elephantulus_rufescens:31.842022656):49.7914893024):0.4945847627,Procavia_capensis:82.128105624):0.5415226344,(Dasypus_novemcinctus:29.817518475199996,(Tolypeutes_matacus:18.198442219,Priodontes_maximus:18.198442217):11.619075916):52.85211227):2.609556):71.965927,((Monodelphis_brevicaudata:32.1515573549,(Metachirus_nudicaudatus:19.44001538,(((Didelphis_virginiana:3.796456542,Didelphis_marsupialis:3.7964576103999996):3.3913417332,Philander_opossum:7.1877989878):3.864806312,Lutreolina_crassicaudata:11.052605299000001):8.387409723000001):12.711541015):43.7142344853,(((((Burramys_parvus:29.55995432,Cercartetus_nanus:29.559957883):10.4217981,Trichosurus_vulpecula:39.981754912):3.179688532,(Potorous_tridactylus:41.812657803,(Tarsipes_rostratus:34.15222493,Pseudocheirus_peregrinus:34.152218524):7.660431092):1.348787063):5.833344477,Phascolarctos_cinereus:48.99478542):15.76628292,((Macrotis_lagotis:28.315013620000002,(Isoodon_macrourus:10.233918125999999,Perameles_nasuta:10.233917414999999):18.081091926000003):34.48075674,((Phascogale_tapoatafa:22.2346706732,((Dasyurus_hallucatus:10.34401267,(Sarcophilus_harrisii:9.116422895,Dasyurus_geoffroii:9.116421115000001):1.227589776):4.699958173000001,(Dasyuroides_byrnei:10.79245567,Dasycercus_cristicauda:10.792453885):4.251513399):7.1907033898999995):4.687834243,(Planigale_tenuirostris:21.210451728,Sminthopsis_crassicaudata:21.210453327899998):5.712055326):35.873264013):1.9653029809000002):11.104726805999999):81.37933437800001):41.165315);
	TREE tree_2936 = ((Ornithorhynchus_anatinus:52.2497872,Tachyglossus_aculeatus:52.24980262):151.1064742,((((Orycteropus_afer:82.53029262,(Elephantulus_myurus:30.362495225,Elephantulus_rufescens:30.362502512):52.167785007000006):1.465408233,Procavia_capensis:83.995709111):7.624588734,((((Scalopus_aquaticus:72.77252591300001,Erinaceus_europaeus:72.77253880699999):1.9864090335,(((Vulpes_vulpes:7.970457937699999,(Canis_mesomelas:2.341606555,Canis_latrans:2.3416062673):5.62885159059):23.61134619,(((Taxidea_taxus:13.95100829,(Martes_americana:10.5674920063,Mustela_erminea:10.567491718999998):3.3835165754):5.559830393,Procyon_lotor:19.5108398385):2.026243558,Ailurus_fulgens:21.53708196):10.0447221703):6.107172597,(Acinonyx_jubatus:6.2856411760999995,(Panthera_tigris:3.858447177,Panthera_leo:3.8584477529):2.4271932506):31.403336293000002):37.069974959999996):5.162252,(((((Galago_senegalensis:20.46802465275,Perodicticus_potto:20.46802427):1.352489859,Nycticebus_coucang:21.820514232999997):42.81465061,Aotus_trivirgatus:64.6351489907):0.1784640617,Tupaia_glis:64.8136306259):7.849039,((((Aplodontia_rufa:37.55679346,(((Tamias_striatus:8.769674212,Tamias_minimus:8.769674463600001):10.01160142,(Spermophilus_citellus:7.024670259700001,(Xerospermophilus_mohavensis:2.8988837532,Cynomys_ludovicianus:2.8988834383000004):4.125786505):11.756598443):10.2400554237,(Tamiasciurus_hudsonicus:15.8581454024,Sciurus_carolinensis:15.8581435086):13.16318424):8.5354631):13.71740398,Muscardinus_avellanarius:51.274198395400006):13.03061872,(((Galea_musteloides:15.4423638285,Cavia_porcellus:15.442365346099999):19.5314830116,(Chinchilla_lanigera:32.678548771,((Ctenomys_talarum:16.960689286,Octodon_degus:16.9606899697):2.799459213,Proechimys_semispinosus:19.7601461493):12.918403634):2.295298075):4.715717392,Georychus_capensis:39.68956474):24.6152608794):1.500297,((Napaeozapus_insignis:58.717282217000005,((((Meriones_unguiculatus:16.454376295899998,(Gerbillus_gerbillus:5.793097812,Gerbillus_pyramidum:5.79309692249):10.6612803248):26.356891742000002,(Acomys_russatus:13.072428,Acomys_cahirinus:13.0724293662):29.738837747):4.403773744,((Apodemus_sylvaticus:25.5305706571,(Otomys_irroratus:19.6752501953,Rhabdomys_pumilio:19.675249461):5.855319638999999):1.0786461441,(Micromys_minutus:23.533096131,(Rattus_lutreolus:3.5994900191,Rattus_fuscipes:3.5994903369):19.9336054711):3.0761197548):20.605825194):1.450626952,(((Ochrotomys_nuttalli:23.27619211,((Reithrodontomys_megalotis:17.0125579967,(Peromyscus_leucopus:5.0122373336,Peromyscus_maniculatus:5.01223625084):12.000322049400001):5.355350097,Baiomys_taylori:22.367907537):0.9082837358):11.572504216,(Eligmodontia_typus:23.552913327,Sigmodon_hispidus:23.5529111066):11.295785215):0.809376352,((Ondatra_zibethicus:14.679039683,((Microtus_agrestis:7.593411605,(Microtus_guentheri:4.532686276,Microtus_arvalis:4.5326860549):3.0607263841):0.2998474095,(Microtus_ochrogaster:6.8923642125,Microtus_pennsylvanicus:6.8923658773000005):1.0008948028):6.7857806968):0.8526450362,Phenacomys_intermedius:15.531685274):20.126389068):13.007600609999999):10.051611):3.294869,(((Thomomys_talpoides:9.849639387,Thomomys_bottae:9.8496395122):15.70012952,Perognathus_longimembris:25.549771406799998):1.888460808,(Dipodomys_ordii:6.8273907797,Dipodomys_merriami:6.827391136):20.610840190999998):34.57392729):3.792974):6.857537):7.258538):7.924538,(Dasypus_novemcinctus:44.906813526,(Tolypeutes_matacus:23.5157347119,Priodontes_maximus:23.515734716):21.391075099000002):42.93892789):3.774556):66.803164,((Monodelphis_brevicaudata:29.779523154899998,(Metachirus_nudicaudatus:16.76627186,(((Didelphis_virginiana:5.581193032,Didelphis_marsupialis:5.5811920488):2.523607879,Philander_opossum:8.104799829800001):1.668808933,Lutreolina_crassicaudata:9.7736095164):6.992661354999999):13.013253594):41.251764683,(((((Burramys_parvus:25.80848102,Cercartetus_nanus:25.808481026000003):10.53508072,Trichosurus_vulpecula:36.3435601002):3.139083753,(Potorous_tridactylus:37.684553052000005,(Tarsipes_rostratus:33.07338568,Pseudocheirus_peregrinus:33.07336995399999):4.611183433):1.798092441):5.940688421,Phascolarctos_cinereus:45.42333326000001):10.58498578,((Macrotis_lagotis:28.190049735,(Isoodon_macrourus:7.9462069060000005,Perameles_nasuta:7.946205922000001):20.243845443999998):26.24942651,((((Dasyurus_hallucatus:8.263769523,(Sarcophilus_harrisii:7.727156558,Dasyurus_geoffroii:7.727156557999999):0.5366123094):5.0968864840000006,(Dasyuroides_byrnei:10.66473818,Dasycercus_cristicauda:10.6647383433):2.6959174998):9.211176163600001,Phascogale_tapoatafa:22.571831515600003):2.369900158,(Sminthopsis_crassicaudata:18.9198609254,Planigale_tenuirostris:18.919861905):6.021869768):29.497745545):1.5688434616):15.022957322):87.39216762000001):44.932861);
	TREE tree_6668 = ((Ornithorhynchus_anatinus:48.41976244,Tachyglossus_aculeatus:48.41976244):121.6630824,((((((Scalopus_aquaticus:69.56709057399999,Erinaceus_europaeus:69.567086527):4.732281956,(((Vulpes_vulpes:9.0857436342,(Canis_mesomelas:3.102458558,Canis_latrans:3.1024597959999998):5.9832834982600005):25.38399523,(((Taxidea_taxus:15.91861871,(Martes_americana:12.2416326458,Mustela_erminea:12.241632708999997):3.6769859731):6.273002305,Procyon_lotor:22.191620399100003):1.939202502,Ailurus_fulgens:24.13082476):10.338912873):9.208124882,((Panthera_tigris:4.400283535,Panthera_leo:4.400281955800001):2.1724424825,Acinonyx_jubatus:6.572724747400001):37.105140515):30.62151446):21.129287,(((((Galago_senegalensis:18.2638318833,Perodicticus_potto:18.263833904):0.6474445135,Nycticebus_coucang:18.911279877000002):41.36149965,Aotus_trivirgatus:60.272773642290005):3.248286763,Tupaia_glis:63.521069991000005):16.328062,((((Aplodontia_rufa:31.12909945,(((Tamias_striatus:6.188428593,Tamias_minimus:6.1884285408):9.387125391,(Spermophilus_citellus:5.7921991059,(Xerospermophilus_mohavensis:2.9127490248,Cynomys_ludovicianus:2.9127490249):2.879449821):9.783355657):7.4797681982999995,(Tamiasciurus_hudsonicus:12.3428460721,Sciurus_carolinensis:12.3428455563):10.712476624):8.073784285):14.11986708,Muscardinus_avellanarius:45.248972503999994):10.94114608,(((Galea_musteloides:15.228377244,Cavia_porcellus:15.228378198100001):17.2490545417,(Chinchilla_lanigera:27.802486876,((Ctenomys_talarum:16.925383738009998,Octodon_degus:16.9253856172):2.756542321,Proechimys_semispinosus:19.68192667649):8.1205591719):4.67494682):4.686743118,Georychus_capensis:37.164174661000004):19.0259479921):8.36403,((Napaeozapus_insignis:58.359265722,((((Acomys_russatus:11.784727152,Acomys_cahirinus:11.78472762824):30.618978028700003,((Gerbillus_gerbillus:5.531641984599999,Gerbillus_pyramidum:5.5316433504499996):10.5723454978,Meriones_unguiculatus:16.1039889651):26.299718586):4.321661518,((Micromys_minutus:24.36887966,(Rattus_fuscipes:3.79022402,Rattus_lutreolus:3.7902240497):20.57865738564):1.624949434,((Otomys_irroratus:18.2231188287,Rhabdomys_pumilio:18.2231188307):5.841546425,Apodemus_sylvaticus:24.0646620513):1.9291652284):20.73153909):1.648497335,(((Ochrotomys_nuttalli:23.28163384,((Reithrodontomys_megalotis:17.0453142104,(Peromyscus_maniculatus:4.9521880732,Peromyscus_leucopus:4.952187390000001):12.093127885599998):5.060956812,Baiomys_taylori:22.106267442):1.175365581):11.937751277,(Sigmodon_hispidus:23.526065099500002,Eligmodontia_typus:23.526064908800002):11.693323219):0.3359540911,((Ondatra_zibethicus:14.090322697000001,(((Microtus_arvalis:5.0794092084999996,Microtus_guentheri:5.079408936):2.608448194,Microtus_agrestis:7.6878560369999995):0.3604769418,(Microtus_pennsylvanicus:7.1083866541,Microtus_ochrogaster:7.1083861084999995):0.9399471436):6.0419894999):0.7311640406,Phenacomys_intermedius:14.821489743):20.733854117):12.81852505):9.985396999999999):0.846002,(((Thomomys_talpoides:9.755356949,Thomomys_bottae:9.7553556505):10.1410845917,Perognathus_longimembris:19.896440242300002):0.4489161531,(Dipodomys_ordii:7.294987721,Dipodomys_merriami:7.2949878827):13.050368513999999):38.8599113):5.34889):15.294972000000001):15.579533):1.984316,(Dasypus_novemcinctus:45.025929411,(Tolypeutes_matacus:28.156512604,Priodontes_maximus:28.1565126):16.86941296):52.387032358):10.601088,((Orycteropus_afer:100.0567354,(Elephantulus_myurus:34.921922028,Elephantulus_rufescens:34.9219194789):65.134819792):3.187617495,Procavia_capensis:103.244349094):4.769686727):49.399712,((Monodelphis_brevicaudata:31.1722818414,(Metachirus_nudicaudatus:16.23290675,(((Didelphis_virginiana:6.149950057,Didelphis_marsupialis:6.149947968):1.531953325,Philander_opossum:7.6819026867):0.7347976277,Lutreolina_crassicaudata:8.4167003144):7.816207824999999):14.939375792):39.877829764,(((((Burramys_parvus:30.73081172,Cercartetus_nanus:30.730811719):6.654647918,Trichosurus_vulpecula:37.385458943900005):5.920313836,(Potorous_tridactylus:41.756247503000004,(Tarsipes_rostratus:35.5975816,Pseudocheirus_peregrinus:35.597587520000005):6.158664512):1.549526311):6.326779622,Phascolarctos_cinereus:49.63255309):10.53192463,((Macrotis_lagotis:28.122934779999998,(Perameles_nasuta:7.406443971,Isoodon_macrourus:7.406442927):20.716489062):28.68537682,((((Dasyurus_hallucatus:9.876233281,(Sarcophilus_harrisii:7.091077149,Dasyurus_geoffroii:7.0910778095):2.78515474):4.939711559,(Dasyuroides_byrnei:11.84119144,Dasycercus_cristicauda:11.841191093700001):2.9747540917):6.9185520881,Phascogale_tapoatafa:21.734495536):5.734658801,(Sminthopsis_crassicaudata:22.739642606769998,Planigale_tenuirostris:22.7396455638):4.729512252):29.339154133):3.3561675151):10.885632481):86.363638433):12.66911);
	TREE tree_4916 = ((Ornithorhynchus_anatinus:53.05338473,Tachyglossus_aculeatus:53.05339):112.232539,((((((Scalopus_aquaticus:72.162992816,Erinaceus_europaeus:72.16299488800001):3.158558664,(((Vulpes_vulpes:7.590082911700001,(Canis_mesomelas:2.137833774,Canis_latrans:2.1378337740999998):5.45224916473):22.8733485,(((Taxidea_taxus:14.3262164,(Martes_americana:10.7537617037,Mustela_erminea:10.7537625133):3.5724552384999995):5.492245079,Procyon_lotor:19.818456897300003):1.824282667,Ailurus_fulgens:21.64274334):8.8206896873):5.701008912,(Acinonyx_jubatus:5.93200304734,(Panthera_tigris:3.420430042,Panthera_leo:3.4204294225):2.5115740569):30.232436765000003):39.15709863):4.315659,(((((Galago_senegalensis:23.0352943713,Perodicticus_potto:23.03529214):2.089957279,Nycticebus_coucang:25.1252511208):44.5614515,Aotus_trivirgatus:69.6867065866):0.3411507637,Tupaia_glis:70.027842885):4.092615,((((Aplodontia_rufa:33.86251952,(((Tamias_striatus:6.864527281,Tamias_minimus:6.8645284415):12.024054855,(Spermophilus_citellus:8.0654526336,(Xerospermophilus_mohavensis:4.6842342005,Cynomys_ludovicianus:4.68423495513):3.3812167216000004):10.823132954799998):7.6358026068000004,(Sciurus_carolinensis:13.36872509757,Tamiasciurus_hudsonicus:13.3687239689):13.155663851):7.338122708000001):16.51451712,Muscardinus_avellanarius:50.3770258411):13.11913437,(((Galea_musteloides:14.826486387,Cavia_porcellus:14.826485869899999):20.244806173,(Chinchilla_lanigera:31.02899026,((Ctenomys_talarum:20.631346399199998,Octodon_degus:20.63134864265):3.233884151,Proechimys_semispinosus:23.865230391799997):7.163761731):4.042301001):5.11472019,Georychus_capensis:40.18601275):23.310147714899998):1.854963,((((((Ochrotomys_nuttalli:24.35351344,((Reithrodontomys_megalotis:16.6509492941,(Peromyscus_maniculatus:5.352327127900001,Peromyscus_leucopus:5.352326841):11.2986200056):5.900640974,Baiomys_taylori:22.551587818999998):1.801926195):11.660130383,(Eligmodontia_typus:24.8557794552,Sigmodon_hispidus:24.8557780167):11.157864368):0.7552940897,((Ondatra_zibethicus:15.447676735,((Microtus_agrestis:8.222878461999999,(Microtus_arvalis:5.0425081429,Microtus_guentheri:5.0425084301):3.1803688783):1.033428736,(Microtus_ochrogaster:7.55204751621,Microtus_pennsylvanicus:7.552045881):1.7042598767000001):6.1913726497):1.003551143,Phenacomys_intermedius:16.451231048):20.317710031):14.78356161,((((Gerbillus_gerbillus:7.762006275999999,Gerbillus_pyramidum:7.762005943):10.528277849499998,Meriones_unguiculatus:18.2902837914):26.654855098,(Acomys_russatus:14.087782044999999,Acomys_cahirinus:14.0877847425):30.857353516000003):5.486188121,((Micromys_minutus:27.63862944,(Rattus_fuscipes:4.05270957,Rattus_lutreolus:4.0527103021699995):23.585920533899998):2.680809721,(Apodemus_sylvaticus:28.4210330606,(Otomys_irroratus:18.7988434103,Rhabdomys_pumilio:18.798843282099998):9.622189013):1.8984074325):20.111887181):1.121168001):5.519121,Napaeozapus_insignis:57.071604492999995):0.827044,(((Thomomys_bottae:10.024619087,Thomomys_talpoides:10.02461939):11.13614807,Perognathus_longimembris:21.160767915):2.976333418,(Dipodomys_merriami:5.9715305215,Dipodomys_ordii:5.971530520699999):18.1655685376):33.761592840000006):7.452455):8.769348):5.516731):8.327632,(Dasypus_novemcinctus:43.4170956439,(Tolypeutes_matacus:20.772127361000003,Priodontes_maximus:20.772128463):22.644973764):44.547721226):2.213398,((Orycteropus_afer:72.30115625,(Elephantulus_myurus:28.5526815,Elephantulus_rufescens:28.552678999):43.748468761):2.756437129,Procavia_capensis:75.057583393):15.12063014):68.816325,((Monodelphis_brevicaudata:32.9107356441,(Metachirus_nudicaudatus:19.5802341,(((Didelphis_virginiana:6.134659911,Didelphis_marsupialis:6.134659517):2.208244134,Philander_opossum:8.342904045400001):2.090360597,Lutreolina_crassicaudata:10.43326346):9.146970246):13.3304974469):52.053018501000004,(((((Burramys_parvus:32.81680962,Cercartetus_nanus:32.816809617000004):9.050553608,Trichosurus_vulpecula:41.8673644216):5.885748211,(Potorous_tridactylus:45.712430418400004,(Tarsipes_rostratus:39.01416638,Pseudocheirus_peregrinus:39.014167954):6.6982643589999995):2.040681103):7.234685858,Phascolarctos_cinereus:54.987801239999996):13.08688095,((Macrotis_lagotis:31.1742090886,(Isoodon_macrourus:10.46518049,Perameles_nasuta:10.465176549999999):20.709029432):34.29364315,((Planigale_tenuirostris:24.4355726774,Sminthopsis_crassicaudata:24.435571372699997):4.506996957,(Phascogale_tapoatafa:23.771873945000003,((Dasyurus_hallucatus:11.55540491,(Sarcophilus_harrisii:9.155401673,Dasyurus_geoffroii:9.155403170100001):2.400003236):3.667819186,(Dasyuroides_byrnei:13.60643999,Dasycercus_cristicauda:13.60643861849):1.6167860703999999):8.5486459105):5.170694502):36.525281866):2.6068303069):16.889080853):74.030756007):6.291358);
	TREE tree_7926 = ((Ornithorhynchus_anatinus:48.281357,Tachyglossus_aculeatus:48.28134901):157.74807,((((((Scalopus_aquaticus:69.90159103100001,Erinaceus_europaeus:69.9016025366):2.867003059,(((Vulpes_vulpes:9.5329153158,(Canis_mesomelas:2.657391632,Canis_latrans:2.6573916312):6.8755235409):22.58930213,(Ailurus_fulgens:21.30714937,((Taxidea_taxus:13.5866228,(Mustela_erminea:10.9078786871,Martes_americana:10.9078798044):2.6787429987999998):6.076440659,Procyon_lotor:19.663064608200003):1.64408705):10.815063668999999):4.695439877,(Acinonyx_jubatus:6.6972784896,(Panthera_tigris:4.263445369,Panthera_leo:4.263444680899999):2.43383398):30.120374996):35.95096768):12.474029,(((((Galago_senegalensis:22.623768920699998,Perodicticus_potto:22.623766307):1.933230872,Nycticebus_coucang:24.5569972902):47.07564449,Aotus_trivirgatus:71.6326442965):0.6833159805,Tupaia_glis:72.315957024):3.228051,((((Aplodontia_rufa:36.37661747,(((Tamias_striatus:7.886278124,Tamias_minimus:7.8862772432):11.641824245,(Spermophilus_citellus:7.0546940698,(Xerospermophilus_mohavensis:4.2292465873,Cynomys_ludovicianus:4.229246498129999):2.8254476894000002):12.473408887):7.698189019,(Tamiasciurus_hudsonicus:12.8359013989,Sciurus_carolinensis:12.83590039858):14.390390961):9.150335191):13.62195635,Muscardinus_avellanarius:49.9985819935):15.65794525,(((Galea_musteloides:18.151269413999998,Cavia_porcellus:18.1512686083):18.585589781,(Chinchilla_lanigera:32.869636007,((Ctenomys_talarum:19.4171733553,Octodon_degus:19.4171711617):4.589177671,Proechimys_semispinosus:24.006350009899997):8.863285035):3.867225327):5.534849845,Georychus_capensis:42.271711452999995):23.3848355718):0.67131,(((((((Gerbillus_pyramidum:6.46499652,Gerbillus_gerbillus:6.464996828):9.376632735,Meriones_unguiculatus:15.841629563200001):24.301265761999996,(Acomys_russatus:13.24851988,Acomys_cahirinus:13.24852065116):26.894377592):7.2882283569999995,(((Rattus_fuscipes:3.7889966250000002,Rattus_lutreolus:3.7889969332):19.2818574728,Micromys_minutus:23.0708519526):4.860976808,(Apodemus_sylvaticus:25.865665382599996,(Otomys_irroratus:18.264406267,Rhabdomys_pumilio:18.26440847772):7.601254386999999):2.0661674274):19.499296151):0.4935920259,(((Ochrotomys_nuttalli:26.46600416,((Reithrodontomys_megalotis:19.6660943741,(Peromyscus_leucopus:5.800438792,Peromyscus_maniculatus:5.800439087700001):13.865656768000001):6.012781418,Baiomys_taylori:25.678877272):0.7871283686):11.692559963,(Sigmodon_hispidus:26.75323352316,Eligmodontia_typus:26.753232609399998):11.405330745999999):0.129248838,((Ondatra_zibethicus:15.554734043,(((Microtus_guentheri:5.7798983633,Microtus_arvalis:5.7798985401):2.0354017312,Microtus_agrestis:7.815299798):0.8039099389,(Microtus_pennsylvanicus:7.4407593172,Microtus_ochrogaster:7.4407592885):1.1784513375999999):6.935522231999999):0.6050885402,Phenacomys_intermedius:16.159823176):22.127990585):9.63690778):12.786074,Napaeozapus_insignis:60.710791054):2.101187,((Perognathus_longimembris:23.713303582600002,(Thomomys_bottae:8.1134603314,Thomomys_talpoides:8.113460803999999):15.599842449):2.247408972,(Dipodomys_ordii:6.4714499751,Dipodomys_merriami:6.471449958690001):19.4892619302):36.851257509999996):3.5158769999999997):9.216149):9.698648):4.37828,(Dasypus_novemcinctus:34.987561254999996,(Tolypeutes_matacus:14.361101380000001,Priodontes_maximus:14.361102105):20.626460962):54.633357239999995):1.791682,((Orycteropus_afer:88.77142754,(Elephantulus_myurus:31.454978864999998,Elephantulus_rufescens:31.454978866):57.316441022):1.124429154,Procavia_capensis:89.895849807):1.516777305):71.209631,((Monodelphis_brevicaudata:27.4250378408,(Metachirus_nudicaudatus:17.01957956,(((Didelphis_virginiana:3.719043545,Didelphis_marsupialis:3.719043862):1.75119841,Philander_opossum:5.4702421759):2.007185511,Lutreolina_crassicaudata:7.477427465):9.542150511):10.405459233):39.87168238299999,(((((Burramys_parvus:24.34119849,Cercartetus_nanus:24.341195326999998):9.355654556,Trichosurus_vulpecula:33.6968568443):5.159922994,(Potorous_tridactylus:37.78031660800001,(Tarsipes_rostratus:31.99790479,Pseudocheirus_peregrinus:31.997920937499998):5.7823950360000005):1.076463871):5.684669243,Phascolarctos_cinereus:44.54144529):11.68412165,((Macrotis_lagotis:30.950935671,(Perameles_nasuta:10.195976758,Isoodon_macrourus:10.1959773905):20.754960183):23.72298897,((((Dasyurus_hallucatus:8.600422558,(Sarcophilus_harrisii:7.421781674,Dasyurus_geoffroii:7.4217829415):1.178639618):5.160162983999999,(Dasyuroides_byrnei:11.93394594,Dasycercus_cristicauda:11.933945619):1.8266411907):7.355702001,Phascogale_tapoatafa:21.1162839985):4.332389937,(Sminthopsis_crassicaudata:20.612562615799998,Planigale_tenuirostris:20.6125641348):4.836113282):29.225249696):1.5516410258):11.071152972):95.325531379):43.407159);
	TREE tree_1630 = ((Ornithorhynchus_anatinus:44.34599165,Tachyglossus_aculeatus:44.34598773):137.6820843,(((((Scalopus_aquaticus:73.50862333699999,Erinaceus_europaeus:73.50862823739999):0.7958354904,(((Vulpes_vulpes:7.9958267717,(Canis_mesomelas:1.541649204,Canis_latrans:1.5416491759):6.4541780715999995):24.50362789,(((Taxidea_taxus:12.64705671,(Martes_americana:10.1545061544,Mustela_erminea:10.1545063223):2.4925501399):9.045946,Procyon_lotor:21.692999921400002):1.565235795,Ailurus_fulgens:23.25823935):9.2412183851):2.924454221,((Panthera_tigris:3.594251321,Panthera_leo:3.5942509023):2.8757000556,Acinonyx_jubatus:6.469950344680001):28.953957502):38.88055865):8.032233,(((((Galago_senegalensis:19.9533335983,Perodicticus_potto:19.953337582):1.607337284,Nycticebus_coucang:21.5606712132):39.82681976,Aotus_trivirgatus:61.387492763800005):0.8750587536,Tupaia_glis:62.2625590356):9.452247,((((Aplodontia_rufa:30.21756381,(((Tamias_striatus:4.584671168,Tamias_minimus:4.5846719253):11.506613735,(Spermophilus_citellus:5.7966873338,(Xerospermophilus_mohavensis:3.6280913272,Cynomys_ludovicianus:3.6280910749):2.1685964111200002):10.294599086):7.0138692808,(Tamiasciurus_hudsonicus:13.8484450523,Sciurus_carolinensis:13.8484437102):9.256712268000001):7.1124110407000005):15.00487802,Muscardinus_avellanarius:45.222446876999996):13.45774408,(((Galea_musteloides:13.559300624,Cavia_porcellus:13.55929927):18.0240800975,(Chinchilla_lanigera:28.5257533776,((Ctenomys_talarum:15.96022839554,Octodon_degus:15.9602287113):2.372971164,Proechimys_semispinosus:18.3332003033):10.192552147999999):3.0576282477):5.048769287,Georychus_capensis:36.632147522):22.0480260531):4.345477,((Napaeozapus_insignis:56.05830401099999,((((Meriones_unguiculatus:16.148741995199998,(Gerbillus_pyramidum:5.9002998818000005,Gerbillus_gerbillus:5.900300609):10.2484427818):22.366127639,(Acomys_cahirinus:12.3014706328,Acomys_russatus:12.301468859):26.213398978):4.800670652,((Micromys_minutus:22.9241681,(Rattus_lutreolus:3.8768767559999997,Rattus_fuscipes:3.8768769887000003):19.04728841215):1.424332943,((Rhabdomys_pumilio:16.994262335099997,Otomys_irroratus:16.994263497800002):6.560272315300001,Apodemus_sylvaticus:23.5545331384):0.7939641292999999):18.967038602):3.390690441,(((Ochrotomys_nuttalli:23.49820692,((Reithrodontomys_megalotis:16.283765798199997,(Peromyscus_maniculatus:4.973357877,Peromyscus_leucopus:4.973359499):11.3104040198):6.471243341,Baiomys_taylori:22.755010915):0.7431985415):9.31520377,(Eligmodontia_typus:22.4787505511,Sigmodon_hispidus:22.4787536685):10.334661154800001):0.6193709825,((Ondatra_zibethicus:12.756788432,(((Microtus_arvalis:4.2911422411,Microtus_guentheri:4.2911419872000005):2.4740715368000004,Microtus_agrestis:6.765213271):0.5928053656,(Microtus_ochrogaster:6.4827448006,Microtus_pennsylvanicus:6.4827437869):0.8752753569):5.39877083517):0.3056052193,Phenacomys_intermedius:13.062395425999998):20.370387007):13.27344719):9.352073):4.652609,(((Thomomys_bottae:7.1738926659,Thomomys_talpoides:7.173891432):12.682347496999999,Perognathus_longimembris:19.856237694100002):1.605043009,(Dipodomys_ordii:6.3206587275,Dipodomys_merriami:6.3206590357):15.140621668500001):39.24961213):2.314748):8.689151):10.621889):2.029253,(((Orycteropus_afer:66.87909451,(Elephantulus_myurus:25.41633216,Elephantulus_rufescens:25.416329979):41.4627654046):2.531579739,Procavia_capensis:69.410661996):9.926488068,(Dasypus_novemcinctus:31.3583306957,(Tolypeutes_matacus:12.652368611,Priodontes_maximus:12.652370369300002):18.705959724):47.97882804):5.028793):71.945497,((Monodelphis_brevicaudata:30.3799292982,(Metachirus_nudicaudatus:19.011470852000002,(((Didelphis_virginiana:4.845829342,Didelphis_marsupialis:4.845829342):1.528542131,Philander_opossum:6.374372492000001):2.256294622,Lutreolina_crassicaudata:8.6306650761):10.380803400000001):11.368459461):40.241164445,(((((Burramys_parvus:24.25063002,Cercartetus_nanus:24.250630025):11.69736823,Trichosurus_vulpecula:35.947998599900004):3.595631021,(Potorous_tridactylus:38.435437621999995,(Tarsipes_rostratus:30.78581507,Pseudocheirus_peregrinus:30.7858160925):7.6496259559999995):1.108188933):6.857285219,Phascolarctos_cinereus:46.400917899999996):14.97995184,((Macrotis_lagotis:28.853254805000002,(Perameles_nasuta:8.779626737500001,Isoodon_macrourus:8.779627825):20.073627661):29.32443327,((Planigale_tenuirostris:19.975662800800002,Sminthopsis_crassicaudata:19.975665184500002):7.092198212,(((Dasyurus_hallucatus:9.399764959,(Sarcophilus_harrisii:8.250370339,Dasyurus_geoffroii:8.2503697267):1.149394281):5.7612604229999995,(Dasyuroides_byrnei:11.03417204,Dasycercus_cristicauda:11.034172384):4.1268509589999995):9.825698992400001,Phascogale_tapoatafa:24.9867230148):2.081138338):31.109828422):3.20318033412):9.240243715):85.690369416):25.716606);
	TREE tree_5882 = ((Ornithorhynchus_anatinus:52.89881327,Tachyglossus_aculeatus:52.8988191):137.0279999,((((Orycteropus_afer:83.71128757,(Elephantulus_myurus:35.670429208,Elephantulus_rufescens:35.670432680999994):48.040859406):1.212012137,Procavia_capensis:84.923310124):19.37827401,((((Scalopus_aquaticus:64.853927346,Erinaceus_europaeus:64.8539321711):2.76473521,(((Vulpes_vulpes:9.4827043276,(Canis_mesomelas:3.13626433,Canis_latrans:3.1362640372):6.3464384499):23.6725708,(((Taxidea_taxus:13.8143005,(Martes_americana:10.8170938602,Mustela_erminea:10.817092341000002):2.9972063481):6.844689491,Procyon_lotor:20.658992036799997):0.6860384661,Ailurus_fulgens:21.34502846):11.810244620999999):5.199624112,((Panthera_tigris:2.99520647,Panthera_leo:2.995205506):3.409643111,Acinonyx_jubatus:6.4048483235):31.950049357999998):29.263768430000002):19.662586,(((((Galago_senegalensis:23.2392962615,Perodicticus_potto:23.23929398):2.797927573,Nycticebus_coucang:26.037218971500003):45.759157990000006,Aotus_trivirgatus:71.79638056499999):0.7194412366,Tupaia_glis:72.51583259609998):3.510596,((((Aplodontia_rufa:32.35207228,(((Tamias_striatus:7.180959941,Tamias_minimus:7.180960154):9.317236486,(Spermophilus_citellus:6.0044532582,(Xerospermophilus_mohavensis:3.3195558121,Cynomys_ludovicianus:3.3195558119):2.6848972866):10.493743969):8.3226665679,(Tamiasciurus_hudsonicus:12.0466250648,Sciurus_carolinensis:12.046626002299998):12.774236246000001):7.5312220808):15.77713243,Muscardinus_avellanarius:48.1292156283):11.06441676,(((Galea_musteloides:14.223746052,Cavia_porcellus:14.2237465553):20.430977228,(Chinchilla_lanigera:28.762069976000003,((Ctenomys_talarum:17.30750437803,Octodon_degus:17.30750554):3.64730491,Proechimys_semispinosus:20.954811961199997):7.8072595307):5.892656576):5.461365095,Georychus_capensis:40.116092405399996):19.077526818):9.311608,((((Thomomys_bottae:8.9323245423,Thomomys_talpoides:8.932326657):13.125913589,Perognathus_longimembris:22.0582392736):1.934149489,(Dipodomys_ordii:5.9563671922,Dipodomys_merriami:5.9563665419):18.036020921000002):42.0981071,(Napaeozapus_insignis:59.745671934,((((Acomys_russatus:13.051762867999999,Acomys_cahirinus:13.051762558400002):29.3474623866,(Meriones_unguiculatus:19.799363479100002,(Gerbillus_gerbillus:6.485792879,Gerbillus_pyramidum:6.4857933147):13.3135659404):22.599864873999998):6.766817726,((Micromys_minutus:25.812986429,(Rattus_fuscipes:3.5608313144,Rattus_lutreolus:3.5608317187999994):22.252152165299997):1.852404453,((Otomys_irroratus:19.428471383,Rhabdomys_pumilio:19.428470419900002):7.056665736999999,Apodemus_sylvaticus:26.4851395102):1.1802519939):21.500650848):0.2700605747,(((Ochrotomys_nuttalli:23.56183495,((Reithrodontomys_megalotis:16.31608966,(Peromyscus_leucopus:5.3893964610000005,Peromyscus_maniculatus:5.389396355280001):10.926694259000001):5.564450088,Baiomys_taylori:21.880540544):1.681295466):9.614473228500001,(Eligmodontia_typus:23.919624796,Sigmodon_hispidus:23.919625594299998):9.256682583100002):0.08792404314,((Ondatra_zibethicus:13.664921632,(((Microtus_arvalis:4.9665565921,Microtus_guentheri:4.9665568577000005):2.0343453106,Microtus_agrestis:7.000901637):0.164675391,(Microtus_pennsylvanicus:6.800176177,Microtus_ochrogaster:6.8001783):0.36539984299000006):6.4993448424):1.238179179,Phenacomys_intermedius:14.903098952):18.361129181):16.17187533):10.309562999999999):6.344825999999999):2.414732):7.5211950000000005):11.254822):4.341777,(Dasypus_novemcinctus:46.585857385,(Tolypeutes_matacus:19.180068493,Priodontes_maximus:19.180065411):27.405787857999997):45.03715953):12.678558):52.083829,(((Metachirus_nudicaudatus:19.61502933,(((Didelphis_virginiana:6.059308188,Didelphis_marsupialis:6.0593102977):2.878022172,Philander_opossum:8.9373307112):2.686580078,Lutreolina_crassicaudata:11.623910084):7.991118185):13.2093233663,Monodelphis_brevicaudata:32.8243511385):45.983858385,(((((Burramys_parvus:26.10023921,Cercartetus_nanus:26.100239213000002):11.64901342,Trichosurus_vulpecula:37.749251579):5.679168825,(Potorous_tridactylus:42.012384392,(Tarsipes_rostratus:35.64808929,Pseudocheirus_peregrinus:35.64809421099999):6.364291242):1.41603636):6.351190361,Phascolarctos_cinereus:49.77961182):13.56690233,((Macrotis_lagotis:30.66672662,(Isoodon_macrourus:8.26729323,Perameles_nasuta:8.267294285):22.399430572):30.27989753,((((Dasyurus_hallucatus:9.441222531,(Sarcophilus_harrisii:8.827674504,Dasyurus_geoffroii:8.827675559600001):0.6135483783):4.203495816,(Dasyuroides_byrnei:12.54261878,Dasycercus_cristicauda:12.54261597):1.1021027276):6.191329238,Phascogale_tapoatafa:19.836048639799998):3.854394368,(Planigale_tenuirostris:21.546300834100002,Sminthopsis_crassicaudata:21.5462987274):2.14414217):37.256179382):2.3998921109999998):15.461686370999999):77.577233451):33.541422);
	TREE tree_0926 = ((Ornithorhynchus_anatinus:48.34494266,Tachyglossus_aculeatus:48.34493549):147.0437573,(((((Scalopus_aquaticus:66.93591730200001,Erinaceus_europaeus:66.93592757200001):2.3522039007,(((Vulpes_vulpes:10.3009948507,(Canis_mesomelas:3.637474234,Canis_latrans:3.6374738685):6.66352104835):28.49435164,(((Taxidea_taxus:16.92908017,(Martes_americana:13.2678891944,Mustela_erminea:13.267890191809999):3.6611878158):7.890957279,Procyon_lotor:24.8200364519):1.463358782,Ailurus_fulgens:26.28339523):12.511951258100002):6.736189454,((Panthera_tigris:3.008353354,Panthera_leo:3.0083530540999996):4.035142832,Acinonyx_jubatus:7.0434965183):38.488041089):23.756601630000002):7.442132,(((((Galago_senegalensis:16.8216437511,Perodicticus_potto:16.821644676):1.593615077,Nycticebus_coucang:18.415259441299998):37.23969356,Aotus_trivirgatus:55.6549548485):4.368698864,Tupaia_glis:60.0236273487):5.899806,((((Aplodontia_rufa:30.61516574,(((Tamias_striatus:6.533430395,Tamias_minimus:6.5334296063):10.676205808,(Spermophilus_citellus:6.9906998841,(Xerospermophilus_mohavensis:3.241834531,Cynomys_ludovicianus:3.2418345306):3.7488648274000003):10.2189352686):6.1781978082,(Tamiasciurus_hudsonicus:11.9681613605,Sciurus_carolinensis:11.9681605989):11.419670025):7.227320706):12.64714999,Muscardinus_avellanarius:43.2623020819):14.05641326,(((Galea_musteloides:14.897827726,Cavia_porcellus:14.8978278631):18.0028784414,(Chinchilla_lanigera:28.661335243999996,((Ctenomys_talarum:14.91654250724,Octodon_degus:14.916542008):4.869289138,Proechimys_semispinosus:19.78582919746):8.875504551399999):4.239372964999999):4.494946862,Georychus_capensis:37.395651676):19.9230675813):2.567338,((((Thomomys_bottae:8.3701771742,Thomomys_talpoides:8.370176098):13.496371714999999,Perognathus_longimembris:21.8665461246):2.510601696,(Dipodomys_ordii:5.693036951,Dipodomys_merriami:5.693038488999999):18.684111487):35.28600126,(Napaeozapus_insignis:53.004293656,(((((Gerbillus_gerbillus:5.2814056704,Gerbillus_pyramidum:5.281405968):11.2753461603,Meriones_unguiculatus:16.556753461899998):23.016863914,(Acomys_russatus:11.847129544,Acomys_cahirinus:11.8471293964):27.726489576):6.317173333,((Micromys_minutus:24.63417139,(Rattus_lutreolus:3.9379711382,Rattus_fuscipes:3.9379712269800002):20.6962007868):1.241897178,(Apodemus_sylvaticus:24.107792656100003,(Otomys_irroratus:18.84430592156,Rhabdomys_pumilio:18.844308767):5.263485372):1.7682741341):20.014721813999998):0.3681630628,(((Ochrotomys_nuttalli:22.56918933,((Reithrodontomys_megalotis:16.2837579426,(Peromyscus_leucopus:4.286510089,Peromyscus_maniculatus:4.2865094703):11.997251202000001):4.745956246,Baiomys_taylori:21.029720371):1.539471275):10.262229634,(Eligmodontia_typus:22.94989514419,Sigmodon_hispidus:22.949893703):9.881523455):0.1618153813,((Ondatra_zibethicus:12.676386394,(((Microtus_arvalis:3.9945277070999996,Microtus_guentheri:3.9945277063):2.6733841173,Microtus_agrestis:6.667911823):0.3593091953,(Microtus_ochrogaster:6.2531349937,Microtus_pennsylvanicus:6.253134865):0.7740861539999999):5.64916483457):0.6474138622,Phenacomys_intermedius:13.323800513999998):19.669434631999998):13.26571351):6.745343999999999):6.658876):0.222892):6.0374):10.806801):0.395996,(((Orycteropus_afer:73.59046997,(Elephantulus_myurus:22.902580039,Elephantulus_rufescens:22.90258004):50.6879108003):0.5678129824,Procavia_capensis:74.158282164):1.847069189,(Dasypus_novemcinctus:35.717721604999994,(Tolypeutes_matacus:15.085848508,Priodontes_maximus:15.085850071):20.631871922):40.287640083):1.120887):81.912509,((Monodelphis_brevicaudata:31.6732071523,(Metachirus_nudicaudatus:16.84971681,(((Didelphis_virginiana:4.623468688,Didelphis_marsupialis:4.623469387):2.297091411,Philander_opossum:6.920561147300001):1.626338116,Lutreolina_crassicaudata:8.5468975161):8.302820338):14.823489259):43.536219251,(((((Burramys_parvus:28.4110767,Cercartetus_nanus:28.411076704000003):8.861943802,Trichosurus_vulpecula:37.273016651):6.202275612,(Potorous_tridactylus:43.184718292,(Tarsipes_rostratus:33.70586845,Pseudocheirus_peregrinus:33.705868448000004):9.478850188):0.290576141):6.085788209,Phascolarctos_cinereus:49.56108431):12.99839419,((Macrotis_lagotis:31.816526275,(Isoodon_macrourus:9.339938655,Perameles_nasuta:9.339936209000001):22.476587613):29.00709255,((Phascogale_tapoatafa:20.3317919994,((Dasyurus_hallucatus:9.673495416,(Sarcophilus_harrisii:8.04839047,Dasyurus_geoffroii:8.0483918686):1.625103898):5.006724296,(Dasyuroides_byrnei:12.07602845,Dasycercus_cristicauda:12.0760281):2.6041909124):5.6515730216):6.142985637,(Sminthopsis_crassicaudata:21.348947633999998,Planigale_tenuirostris:21.348947286):5.125833495):34.348842582):1.7358582829):12.649948557):83.82934101000001):36.349929);
	TREE tree_7677 = ((Ornithorhynchus_anatinus:48.399086,Tachyglossus_aculeatus:48.399083860000005):135.26921,((((((Scalopus_aquaticus:70.239531118,Erinaceus_europaeus:70.239501777):1.34429146841,(((Vulpes_vulpes:8.922722431099999,(Canis_mesomelas:3.515417268,Canis_latrans:3.5154175646):5.4073049842200005):21.27932544,(Ailurus_fulgens:22.67335724,((Taxidea_taxus:14.08299787,(Mustela_erminea:12.2139505294,Martes_americana:12.213949042500001):1.8690492142000001):6.657883991,Procyon_lotor:20.7408815623):1.932472106):7.5286921151):5.704448043,((Panthera_tigris:3.221288085,Panthera_leo:3.2212871914):2.9543494,Acinonyx_jubatus:6.17563799099):29.730862294):35.677347440000005):10.951826,(((((Galago_senegalensis:22.78329983082,Perodicticus_potto:22.78329909):3.078140779,Nycticebus_coucang:25.8614413969):43.6051077,Aotus_trivirgatus:69.46654714659999):5.390121515,Tupaia_glis:74.8566725844):4.064829,((((Aplodontia_rufa:35.62901215,(((Tamias_striatus:8.178921479,Tamias_minimus:8.1789207043):11.027803744,(Spermophilus_citellus:6.8251547572,(Xerospermophilus_mohavensis:4.2616802912,Cynomys_ludovicianus:4.2616799932):2.5634746136999995):12.381567399000001):7.779760851099999,(Sciurus_carolinensis:12.68471767999,Tamiasciurus_hudsonicus:12.684717381):14.30176899):8.642516845):14.31995687,Muscardinus_avellanarius:49.948956518299994):13.93605297,(((Galea_musteloides:16.68871793,Cavia_porcellus:16.6887176724):19.203243725,(Chinchilla_lanigera:31.024864143,((Ctenomys_talarum:19.25712890634,Octodon_degus:19.25712829):2.80447179,Proechimys_semispinosus:22.061601131320003):8.9632612383):4.867099567):5.819772224,Georychus_capensis:41.711736445999996):22.1732958791):10.656115,((((Thomomys_bottae:10.35682834,Thomomys_talpoides:10.356827754000001):15.565273151,Perognathus_longimembris:25.922101487299997):2.956686629,(Dipodomys_ordii:7.0881081319,Dipodomys_merriami:7.0881083270000005):21.790678028):42.1391898,(((((Meriones_unguiculatus:16.7030379558,(Gerbillus_gerbillus:6.8433564688,Gerbillus_pyramidum:6.8433578129):9.8596812105):24.575405057999998,(Acomys_russatus:11.925383,Acomys_cahirinus:11.925381812640001):29.353063219):4.480442929,((Micromys_minutus:26.20217225,(Rattus_fuscipes:3.203625272,Rattus_lutreolus:3.2036260047):22.9985487519):0.7429017835,(Apodemus_sylvaticus:25.716176595100002,(Rhabdomys_pumilio:18.6419776348,Otomys_irroratus:18.64197733):7.074198685999999):1.2288998835):18.813813888):0.5456206929,(((Ochrotomys_nuttalli:23.29866316,((Reithrodontomys_megalotis:16.849560876800002,(Peromyscus_maniculatus:4.1631002302999995,Peromyscus_leucopus:4.163100368):12.6864585392):5.543169313,Baiomys_taylori:22.392727125):0.9059338436):11.739350617,(Sigmodon_hispidus:24.090527091600002,Eligmodontia_typus:24.0905254977):10.947488326999999):0.05954140947,((Ondatra_zibethicus:14.101956424,(((Microtus_guentheri:5.0714250101000005,Microtus_arvalis:5.0714252832):2.0297840717,Microtus_agrestis:7.101210177):0.7794237802,(Microtus_ochrogaster:6.7451368911,Microtus_pennsylvanicus:6.7451360420999995):1.1354965464):6.221324163579999):0.3797913329,Phenacomys_intermedius:14.481749946):20.615805783):11.20696081):16.205075,Napaeozapus_insignis:62.509598999):8.508403):3.523157):4.380366):3.61415):3.601827,(Dasypus_novemcinctus:32.723522529,(Tolypeutes_matacus:9.5394399809,Priodontes_maximus:9.539440801):23.18408108):53.41396283):4.130725,((Orycteropus_afer:79.95781343,(Elephantulus_myurus:27.185689822999997,Elephantulus_rufescens:27.185688454):52.7721106908):3.527342353,Procavia_capensis:83.48516127799999):6.783066167):71.629181,((Monodelphis_brevicaudata:30.402459936499998,(Metachirus_nudicaudatus:15.7500282,(((Didelphis_virginiana:4.87252131,Didelphis_marsupialis:4.872520008):0.550092941,Philander_opossum:5.4226132744):1.744990591,Lutreolina_crassicaudata:7.167604517):8.5824240116):14.652431738999999):37.036236321000004,(((((Burramys_parvus:24.84053749,Cercartetus_nanus:24.840540745000002):13.55521928,Trichosurus_vulpecula:38.395760672099996):3.71075239,(Potorous_tridactylus:41.420424768000004,(Tarsipes_rostratus:32.45568073,Pseudocheirus_peregrinus:32.455682031):8.964741755):0.686087974):5.286740276,Phascolarctos_cinereus:47.39324943):11.43031519,((Macrotis_lagotis:28.259077659099997,(Isoodon_macrourus:8.601406457,Perameles_nasuta:8.6014090618):19.657670715):26.59117846,((((Dasyurus_hallucatus:9.536395496,(Sarcophilus_harrisii:7.910327745,Dasyurus_geoffroii:7.910328721):1.62606645):3.353547149,(Dasyuroides_byrnei:9.824983609,Dasycercus_cristicauda:9.824983934):3.0649583853999998):6.3261986674,Phascogale_tapoatafa:19.216140987):5.057314679,(Sminthopsis_crassicaudata:20.4484525848,Planigale_tenuirostris:20.4484512806):3.825003083):30.576802245000003):3.973312251):8.6151254571):94.45867441):21.77087);
	TREE tree_8049 = ((Ornithorhynchus_anatinus:46.89027323,Tachyglossus_aculeatus:46.890273224999994):142.6101889,(((((Scalopus_aquaticus:77.360045622,Erinaceus_europaeus:77.36005845):2.0242729803,(((Vulpes_vulpes:10.0652121639,(Canis_mesomelas:3.796590695,Canis_latrans:3.7965893061):6.268622682699999):31.02894875,(Ailurus_fulgens:25.43636619,((Taxidea_taxus:15.52643136,(Mustela_erminea:12.909263974999998,Martes_americana:12.909262655700001):2.6171690521):8.196001679,Procyon_lotor:23.72243061):1.713931418):15.657795411999999):3.354646293,(Acinonyx_jubatus:8.6449550371,(Panthera_tigris:4.13452441,Panthera_leo:4.1345247566):4.510430975):35.80385112):34.93553002):1.608821,(((((Galago_senegalensis:20.863279584300003,Perodicticus_potto:20.863279249999998):1.137373791,Nycticebus_coucang:22.000652900600002):41.43900505,Aotus_trivirgatus:63.4396601863):1.730386667,Tupaia_glis:65.1700605524):8.571825,((((Aplodontia_rufa:34.03632461,(((Tamias_striatus:7.895887881,Tamias_minimus:7.895887737100001):11.75561734,(Spermophilus_citellus:8.9753306375,(Xerospermophilus_mohavensis:4.300137531700001,Cynomys_ludovicianus:4.300137530900001):4.6751928187):10.6761745824):6.0432542914,(Tamiasciurus_hudsonicus:13.7133247102,Sciurus_carolinensis:13.71332451038):11.981438259):8.3415607732):12.8731214,Muscardinus_avellanarius:46.9094434203):16.06448443,(((Galea_musteloides:16.502995105,Cavia_porcellus:16.502995872699998):18.0924273664,(Chinchilla_lanigera:32.260076865,((Ctenomys_talarum:18.57873544332,Octodon_degus:18.5787382605):4.842827845,Proechimys_semispinosus:23.4215640595):8.838511276):2.3353425346):5.204643468,Georychus_capensis:39.800063383200005):23.1738460383):3.346829,((((Thomomys_bottae:9.2564203636,Thomomys_talpoides:9.256420364):13.89860548,Perognathus_longimembris:23.155023935):2.263462057,(Dipodomys_ordii:5.5232874403,Dipodomys_merriami:5.5232863278):19.895203158):36.2595844,(((((Ochrotomys_nuttalli:25.78424607,((Reithrodontomys_megalotis:17.917298954,(Peromyscus_maniculatus:4.5305154825,Peromyscus_leucopus:4.5305153449999995):13.3867833323):6.384412479,Baiomys_taylori:24.301708957000002):1.482536286):9.820146827999999,(Eligmodontia_typus:24.6228465305,Sigmodon_hispidus:24.622849582500002):10.981544960699999):0.09504286415,((Ondatra_zibethicus:13.985697943,(((Microtus_guentheri:4.6469257319,Microtus_arvalis:4.6469258962):3.1177445734000004,Microtus_agrestis:7.76467003):0.7033859836,(Microtus_pennsylvanicus:7.541894127699999,Microtus_ochrogaster:7.5418963287):0.9261610601000001):5.51764179242):0.4016605223,Phenacomys_intermedius:14.387359015000001):21.312077185999996):10.18970966,(((Meriones_unguiculatus:16.06769904091,(Gerbillus_pyramidum:5.885955204,Gerbillus_gerbillus:5.885954325):10.181744950399999):25.312996554,(Acomys_russatus:12.97250785,Acomys_cahirinus:12.9725072016):28.408186815999997):4.014647963,((Micromys_minutus:24.226854331,(Rattus_fuscipes:3.4966505766,Rattus_lutreolus:3.4966502841):20.730202727219996):1.593118044,(Apodemus_sylvaticus:24.782651745200003,(Otomys_irroratus:17.8950838467,Rhabdomys_pumilio:17.895082997899998):6.887569363):1.0373200419000002):19.575372596):0.4938005226):10.931919,Napaeozapus_insignis:56.821053463):4.857027):4.642648):7.421134):7.251273):9.043267,(((Orycteropus_afer:75.61948656,(Elephantulus_myurus:28.243085546,Elephantulus_rufescens:28.243086644999998):47.3764073006):1.054010878,Procavia_capensis:76.673500991):9.06913285,((Priodontes_maximus:18.746200994,Tolypeutes_matacus:18.746201838):12.1159483504,Dasypus_novemcinctus:30.862149215000002):54.8805192):4.293756):78.541635,((Monodelphis_brevicaudata:28.8752937077,(Metachirus_nudicaudatus:16.97377743,(((Didelphis_virginiana:4.920635969,Didelphis_marsupialis:4.9206366):1.904125014,Philander_opossum:6.824760982199999):2.122315647,Lutreolina_crassicaudata:8.947077262099999):8.026700796):11.9015172314):41.432396567000005,(((((Burramys_parvus:25.25016115,Cercartetus_nanus:25.250161157):11.25012924,Trichosurus_vulpecula:36.500286603000006):4.680608335,(Potorous_tridactylus:38.811523823,(Tarsipes_rostratus:32.73080556,Pseudocheirus_peregrinus:32.7308020855):6.0807261619999995):2.369369851):6.599891477,Phascolarctos_cinereus:47.78078704):8.35178435,((Macrotis_lagotis:27.429708138000002,(Isoodon_macrourus:9.585687951,Perameles_nasuta:9.585689214999999):17.8440195531):25.33141988,((Planigale_tenuirostris:17.87507257,Sminthopsis_crassicaudata:17.875073201):5.473789671,(Phascogale_tapoatafa:19.1022117164,((Dasyurus_hallucatus:7.518628936,(Sarcophilus_harrisii:7.112913201,Dasyurus_geoffroii:7.112913515799999):0.405714472):4.4206782973,(Dasyuroides_byrnei:11.02780225,Dasycercus_cristicauda:11.027802246):0.911503313):7.1629089042):4.246647367):29.41226546):3.371447484):14.175108773):98.27035493599999):20.922441);
	TREE tree_2311 = ((Ornithorhynchus_anatinus:46.91588038,Tachyglossus_aculeatus:46.91590171):137.7365579,((((((Scalopus_aquaticus:66.224859561,Erinaceus_europaeus:66.22486077):2.62952713298,(((Vulpes_vulpes:8.879942269699999,(Canis_mesomelas:2.45106448,Canis_latrans:2.4510644800000003):6.4288764938):23.8999627,(((Taxidea_taxus:14.1366001,(Martes_americana:12.0286120139,Mustela_erminea:12.0286095107):2.1079895019999997):5.719781467,Procyon_lotor:19.856382453000002):1.973457381,Ailurus_fulgens:21.82984042):10.9500654056):4.051023127,(Acinonyx_jubatus:8.12596049085,(Panthera_tigris:3.533717848,Panthera_leo:3.5337177007400005):4.592242024):28.704968222):32.02343736):10.088198,(((((Galago_senegalensis:20.9119266083,Perodicticus_potto:20.911928778):1.877235267,Nycticebus_coucang:22.7891640431):44.82230471,Aotus_trivirgatus:67.6114679171):2.677092685,Tupaia_glis:70.288538849):4.070177,((((Aplodontia_rufa:33.17270984,(((Tamias_striatus:6.423040644,Tamias_minimus:6.4230425443):10.040177303,(Spermophilus_citellus:7.1684666638,(Xerospermophilus_mohavensis:4.4800541875999995,Cynomys_ludovicianus:4.4800531564):2.6884123144):9.2947507399):9.979602011,(Tamiasciurus_hudsonicus:11.6988233768,Sciurus_carolinensis:11.6988238123):14.7439941383):6.729881467):13.40393842,Muscardinus_avellanarius:46.576640111):16.09543675,(((Galea_musteloides:16.3136545122,Cavia_porcellus:16.313653979599998):18.0514985511,(Chinchilla_lanigera:31.666942285999998,((Ctenomys_talarum:18.301775584700003,Octodon_degus:18.3017767598):2.592452227,Proechimys_semispinosus:20.8942278684):10.772713033):2.6982080383):4.379355878,Georychus_capensis:38.744506467):23.927569265000002):5.590563,((Napaeozapus_insignis:57.069638260000005,((((Meriones_unguiculatus:14.4498796277,(Gerbillus_gerbillus:5.6242414256,Gerbillus_pyramidum:5.6242419653):8.8256370643):25.347301046,(Acomys_cahirinus:12.096048510500001,Acomys_russatus:12.096047087):27.701134722):4.60625822,((Micromys_minutus:22.09131438,(Rattus_fuscipes:3.556258787,Rattus_lutreolus:3.5562600954):18.5350582352):2.419491133,((Rhabdomys_pumilio:18.1558224397,Otomys_irroratus:18.1558234369):5.5661046370000005,Apodemus_sylvaticus:23.7219293783):0.7888802838):19.892634808):0.6951081628,(((Ochrotomys_nuttalli:25.40990519,((Reithrodontomys_megalotis:18.0902926326,(Peromyscus_leucopus:5.77269076,Peromyscus_maniculatus:5.77269195187):12.317601307):4.808557933,Baiomys_taylori:22.89885312):2.511053204):9.084603363400001,(Eligmodontia_typus:26.9722107647,Sigmodon_hispidus:26.972208500199997):7.5222966538):0.578049455,((Ondatra_zibethicus:14.690739429,(((Microtus_guentheri:5.4854277849,Microtus_arvalis:5.4854277288):2.5489642153,Microtus_agrestis:8.0343931346):0.4889659257,(Microtus_ochrogaster:6.9711792371,Microtus_pennsylvanicus:6.971177819199999):1.552180107):6.1673821839):0.6050163825,Phenacomys_intermedius:15.295756095000002):19.776800497):10.02599816):11.971082000000001):5.979419,(((Thomomys_bottae:9.7041720366,Thomomys_talpoides:9.704172214):15.427104974999999,Perognathus_longimembris:25.1312785986):1.668728651,(Dipodomys_merriami:6.1964287791,Dipodomys_ordii:6.196428248699999):20.603577412999996):36.24903021):5.213584):6.096097):4.583829):6.773319,(Dasypus_novemcinctus:44.52712058,(Tolypeutes_matacus:16.669579127,Priodontes_maximus:16.669578717):27.85754146):41.188756100000006):7.303841,((Orycteropus_afer:83.25758159,(Elephantulus_rufescens:29.589560680999995,Elephantulus_myurus:29.589558386):53.668035909):1.369097811,Procavia_capensis:84.62668651800001):8.393035838):72.466549,((Monodelphis_brevicaudata:28.09237869273,(Metachirus_nudicaudatus:18.33117941,(((Didelphis_virginiana:5.108519777,Didelphis_marsupialis:5.108520441):1.657866783,Philander_opossum:6.76638709177):3.234554923,Lutreolina_crassicaudata:10.000941815100001):8.330238256):9.761197733):44.873269263,(((((Burramys_parvus:27.97011424,Cercartetus_nanus:27.970114238):8.037283842,Trichosurus_vulpecula:36.007399414):5.528922457,(Potorous_tridactylus:40.137148107,(Tarsipes_rostratus:32.01971865,Pseudocheirus_peregrinus:32.0197169909):8.117429462):1.399172098):5.128586058,Phascolarctos_cinereus:46.66490659):12.72716027,((Macrotis_lagotis:26.221193014,(Perameles_nasuta:8.2448830384,Isoodon_macrourus:8.244884366):17.976308316):32.81221224,((((Dasyurus_hallucatus:9.439447127,(Sarcophilus_harrisii:7.74566386,Dasyurus_geoffroii:7.745662532400001):1.693785259):4.7515209,(Dasyuroides_byrnei:10.76841247,Dasycercus_cristicauda:10.7684107134):3.422557878):5.3682964482,Phascogale_tapoatafa:19.559264641):5.56376376,(Planigale_tenuirostris:20.172308922,Sminthopsis_crassicaudata:20.172312241):4.950718151):33.910377183):0.3586572583):13.573571235):92.520650628):19.16618);
	TREE tree_3528 = ((Ornithorhynchus_anatinus:52.62001638,Tachyglossus_aculeatus:52.61999609):150.5960456,(((((Scalopus_aquaticus:70.150524984,Erinaceus_europaeus:70.150496717):2.879168014,(((Vulpes_vulpes:8.9512506874,(Canis_mesomelas:2.72931856,Canis_latrans:2.7293185600000003):6.2219325984000005):25.30043242,(((Taxidea_taxus:15.68614741,(Martes_americana:12.772783545299998,Mustela_erminea:12.7727857049):2.9133626396):6.092423408,Procyon_lotor:21.7785704995):1.155131781,Ailurus_fulgens:22.93370291):11.317983954):6.179684864,((Panthera_tigris:4.522734449,Panthera_leo:4.5227335101):3.2816680217000003,Acinonyx_jubatus:7.8044022509):32.626967377):32.598287080000006):16.740514,(((((Galago_senegalensis:21.03939364699,Perodicticus_potto:21.039392849000002):1.879936904,Nycticebus_coucang:22.91933169459):42.39691246,Aotus_trivirgatus:65.3162408157):9.565753173000001,Tupaia_glis:74.882004761):7.525523,((((Aplodontia_rufa:42.53944942,(((Tamias_striatus:7.994301165,Tamias_minimus:7.9942991703):13.596895602,(Spermophilus_citellus:8.2099686026,(Xerospermophilus_mohavensis:4.9481199372999995,Cynomys_ludovicianus:4.9481199367999995):3.2618483334):13.3812301556):9.7363578415,(Sciurus_carolinensis:17.9939977254,Tamiasciurus_hudsonicus:17.99399772036):13.333557510999999):11.211884179999998):15.75190454,Muscardinus_avellanarius:58.291342997):13.07332403,(((Galea_musteloides:16.804401617,Cavia_porcellus:16.804402523900002):21.601487726000002,(Chinchilla_lanigera:35.079311114999996,((Ctenomys_talarum:22.2745041343,Octodon_degus:22.2745069112):3.084653584,Proechimys_semispinosus:25.3591602002):9.720150331100001):3.326581444):6.736381859,Georychus_capensis:45.14227062100001):26.2223901258):1.657967,((Napaeozapus_insignis:61.564663745,((((Ochrotomys_nuttalli:23.22706133,((Reithrodontomys_megalotis:17.1831820031,(Peromyscus_leucopus:4.2930529029999995,Peromyscus_maniculatus:4.29305295538):12.890128316):4.259231754,Baiomys_taylori:21.442415848):1.784646005):9.418409175999999,(Sigmodon_hispidus:21.006076963,Eligmodontia_typus:21.006075083410003):11.6393967547):0.3139640406,((Ondatra_zibethicus:13.465941434,(((Microtus_arvalis:4.0937371978,Microtus_guentheri:4.0937374583):2.782092733,Microtus_agrestis:6.8758309753):0.3184883409,(Microtus_pennsylvanicus:6.3078120778999995,Microtus_ochrogaster:6.3078139056):0.8865051235):6.2716247248):0.3929112147,Phenacomys_intermedius:13.858853428):19.100581118):15.96776872,(((Meriones_unguiculatus:17.31013874811,(Gerbillus_gerbillus:7.162479239,Gerbillus_pyramidum:7.162479554900001):10.1476574904):24.770757139800004,(Acomys_russatus:12.64986454,Acomys_cahirinus:12.6498649797):29.4310283872):6.523491959,((Micromys_minutus:26.78271634,(Rattus_fuscipes:3.5925911909999995,Rattus_lutreolus:3.5925911907):23.19012710733):1.703120243,((Otomys_irroratus:18.179693343929998,Rhabdomys_pumilio:18.1796958067):8.428934913,Apodemus_sylvaticus:26.6086298668):1.87720823225):20.118547039):0.3228098036):12.637463):4.029863,(((Thomomys_bottae:9.3829809836,Thomomys_talpoides:9.382981362999999):12.781382662999999,Perognathus_longimembris:22.1643644089):2.143050301,(Dipodomys_merriami:6.951027578400001,Dipodomys_ordii:6.951028905):17.356387892500003):41.2871012):7.428114000000001):9.384886999999999):7.362641):8.305351,(((Orycteropus_afer:82.59931868,(Elephantulus_myurus:33.43872338,Elephantulus_rufescens:33.438723697):49.160592153):4.19997881,Procavia_capensis:86.799291199):7.027454059,(Dasypus_novemcinctus:33.304563431999995,(Tolypeutes_matacus:19.235117063,Priodontes_maximus:19.235114032):14.069450920000001):60.52217175):4.248771):61.097576,((Monodelphis_brevicaudata:38.5997622336,(Metachirus_nudicaudatus:22.82145569,(((Didelphis_virginiana:5.557022943,Didelphis_marsupialis:5.5570213410000004):2.326410183,Philander_opossum:7.8834315231000005):3.904533703,Lutreolina_crassicaudata:11.7879656307):11.033490864000001):15.778300539):47.219314066,(((((Burramys_parvus:31.46789084,Cercartetus_nanus:31.467890840000003):15.70833721,Trichosurus_vulpecula:47.17622324):2.25191551,(Potorous_tridactylus:47.559545,(Tarsipes_rostratus:38.50053038,Pseudocheirus_peregrinus:38.50052918):9.059017819000001):1.868595755):8.245033661,Phascolarctos_cinereus:57.673178019999995):12.9074133,((Macrotis_lagotis:34.843462185,(Isoodon_macrourus:11.4174188176,Perameles_nasuta:11.417418938):23.42604485):32.52334382,((((Dasyurus_hallucatus:11.14944764,(Sarcophilus_harrisii:8.989728087,Dasyurus_geoffroii:8.989726044):2.159720759):4.5770726150000005,(Dasyuroides_byrnei:13.02699436,Dasycercus_cristicauda:13.026992354999999):2.6995263019999998):6.864931323,Phascogale_tapoatafa:22.591450379999998):5.582757298,(Planigale_tenuirostris:23.405037268,Sminthopsis_crassicaudata:23.405037394909996):4.769169608):39.192598729):3.2137841099999997):15.238482984):73.354028688):44.042991);
	TREE tree_9126 = ((Ornithorhynchus_anatinus:49.63175648,Tachyglossus_aculeatus:49.63175647):144.140289,((((Orycteropus_afer:79.81331212,(Elephantulus_rufescens:26.721789538,Elephantulus_myurus:26.721787679200002):53.091504022100004):3.540616569,Procavia_capensis:83.353908276):7.194932307,((((Scalopus_aquaticus:70.08063304000001,Erinaceus_europaeus:70.08062958299999):1.9573279571,(((Vulpes_vulpes:9.2927616078,(Canis_mesomelas:2.812118685,Canis_latrans:2.8121178617):6.480643746199999):21.73558992,(Ailurus_fulgens:21.43211398,((Taxidea_taxus:12.76217497,(Mustela_erminea:10.3143878072,Martes_americana:10.3143877534):2.4477874616):7.58585572,Procyon_lotor:20.348030413500002):1.0840811):9.596239188):5.484467885,(Acinonyx_jubatus:5.91687570895,(Panthera_tigris:3.340166921,Panthera_leo:3.3401677440000004):2.5767078000000003):30.59594634):35.5251375):12.594335,(((((Galago_senegalensis:17.661958241,Perodicticus_potto:17.661960857):1.344995935,Nycticebus_coucang:19.006955785):44.29754989,Aotus_trivirgatus:63.304505542399994):18.383702565,((((Aplodontia_rufa:34.5485356,(((Tamias_striatus:6.660434716,Tamias_minimus:6.660435597499999):11.32079294,(Spermophilus_citellus:5.9727858749000005,(Xerospermophilus_mohavensis:3.8948031287,Cynomys_ludovicianus:3.8948028352):2.077982892):12.008442663):8.323124379200001,(Sciurus_carolinensis:12.5453087905,Tamiasciurus_hudsonicus:12.545308787940002):13.759043833):8.244197367):14.71771992,Muscardinus_avellanarius:49.266267854999995):13.16333474,(((Galea_musteloides:18.313228544,Cavia_porcellus:18.313229275399998):19.130179894,(Chinchilla_lanigera:33.358729171,((Ctenomys_talarum:19.53401944946,Octodon_degus:19.5340218575):4.629747404,Proechimys_semispinosus:24.163769752799997):9.1949601737):4.084682792):3.422000639,Georychus_capensis:40.865414757):21.5641921554):7.561477,((((((Meriones_unguiculatus:15.4885467805,(Gerbillus_pyramidum:6.4682906225000005,Gerbillus_gerbillus:6.468291253):9.020252378699999):23.804226397,(Acomys_russatus:11.88204699,Acomys_cahirinus:11.88204762):27.410721893):5.126347868,((Micromys_minutus:24.16248122,(Rattus_lutreolus:2.7582445608,Rattus_fuscipes:2.7582445608):21.404237226699998):1.906787637,((Otomys_irroratus:18.323451895399998,Rhabdomys_pumilio:18.323451377450002):5.679805131,Apodemus_sylvaticus:24.0032554501):2.0660137185000003):18.349848187):3.020668382,(((Ochrotomys_nuttalli:25.45874661,((Reithrodontomys_megalotis:19.011048199130002,(Peromyscus_maniculatus:5.885333363,Peromyscus_leucopus:5.885333161):13.125716276):4.246842647,Baiomys_taylori:23.257890358000004):2.200856828):11.937142928499998,(Eligmodontia_typus:25.233171267499994,Sigmodon_hispidus:25.233169715499994):12.1627186724):0.2426909147,((Ondatra_zibethicus:16.056824743,(((Microtus_guentheri:4.3131393432000005,Microtus_arvalis:4.3131390559):3.575231987,Microtus_agrestis:7.888369891):0.563713158,(Microtus_pennsylvanicus:7.0002352609,Microtus_ochrogaster:7.000234369619999):1.4518495145):7.60474106038):0.7217460857,Phenacomys_intermedius:16.778574282):20.860010892):9.801197308999999):11.19134,Napaeozapus_insignis:58.631124362):9.335364,(((Thomomys_bottae:9.3785216019,Thomomys_talpoides:9.378520701):14.189091099999999,Perognathus_longimembris:23.5676146868):3.13817522,(Dipodomys_ordii:5.8057764433,Dipodomys_merriami:5.805777524700001):20.900012385500002):41.26070957):2.024593):11.697139):2.405677,Tupaia_glis:84.0939164994):0.538393):1.439002,(Dasypus_novemcinctus:44.088008238,(Tolypeutes_matacus:22.177044518,Priodontes_maximus:22.177050073):21.910960007000003):41.98326183):4.477583):68.852116,((Monodelphis_brevicaudata:32.1893885677,(Metachirus_nudicaudatus:18.13843825,(((Didelphis_virginiana:4.778605386,Didelphis_marsupialis:4.7786067914):2.522025577,Philander_opossum:7.3006323683):2.319560703,Lutreolina_crassicaudata:9.620192017):8.518245528):14.050953136):42.318853965,(((((Burramys_parvus:27.72576351,Cercartetus_nanus:27.725763504999996):12.56962873,Trichosurus_vulpecula:40.29538837):5.48989376,(Potorous_tridactylus:44.310192390000005,(Tarsipes_rostratus:34.9687945,Pseudocheirus_peregrinus:34.968797306999996):9.341394381):1.475095007):4.016499914,Phascolarctos_cinereus:49.80178591000001):13.85173676,((Macrotis_lagotis:30.847928135,(Isoodon_macrourus:9.488812784,Perameles_nasuta:9.488812081399999):21.359111487):29.632079,((Planigale_tenuirostris:21.1141913336,Sminthopsis_crassicaudata:21.114193267700003):6.872779086,(((Dasyurus_hallucatus:10.18884238,(Sarcophilus_harrisii:8.880212528,Dasyurus_geoffroii:8.880211475):1.308631957):3.209933519,(Dasyuroides_byrnei:11.40887769,Dasycercus_cristicauda:11.4088766368):1.9899006647):8.312174992300001,Phascogale_tapoatafa:21.710949133):6.276020583):32.493036017):3.173517291):10.854710028):84.89273985):34.371009);
	TREE tree_9219 = ((Ornithorhynchus_anatinus:49.142436,Tachyglossus_aculeatus:49.142422350000004):134.544958,((((Orycteropus_afer:87.86908464,(Elephantulus_rufescens:36.286220868,Elephantulus_myurus:36.286219846):51.582864794):1.364201819,Procavia_capensis:89.23327933):8.21189752,((((Scalopus_aquaticus:76.364802821,Erinaceus_europaeus:76.364821895):2.9390731095000002,(((Vulpes_vulpes:8.6596344801,(Canis_mesomelas:2.760563498,Canis_latrans:2.7605634983):5.89906992189):24.66456114,(Ailurus_fulgens:23.11867251,((Taxidea_taxus:14.2134599,(Mustela_erminea:11.190601630155,Martes_americana:11.1906016399):3.0228579748):6.584272926,Procyon_lotor:20.7977322544):2.320939111):10.2055227076):6.574729627,(Acinonyx_jubatus:6.003711718590001,(Panthera_tigris:3.079746518,Panthera_leo:3.0797450869):2.9239663163000005):33.8952163):39.40495672):6.016833,(((((Galago_senegalensis:23.231805832099997,Perodicticus_potto:23.231803970999998):1.143553927,Nycticebus_coucang:24.3753626656):48.3706829,Aotus_trivirgatus:72.74604467329999):8.115459921,Tupaia_glis:80.8614911418):1.414204,((((Aplodontia_rufa:37.42451638,(((Tamias_striatus:8.41305006,Tamias_minimus:8.41305074325):11.278626807999999,(Spermophilus_citellus:9.0773840571,(Xerospermophilus_mohavensis:5.739935527,Cynomys_ludovicianus:5.7399345022):3.3374483602700002):10.614291103):9.910419523999998,(Tamiasciurus_hudsonicus:17.2116080756,Sciurus_carolinensis:17.211607423700002):12.390485212):7.822432287):18.38962521,Muscardinus_avellanarius:55.814152866):16.06613606,(((Galea_musteloides:21.300132039,Cavia_porcellus:21.300130761000002):22.7066085427,(Chinchilla_lanigera:39.3968601,((Ctenomys_talarum:21.61468216632,Octodon_degus:21.614680976):5.154418475,Proechimys_semispinosus:26.76910271357):12.627760004):4.6098802036):3.495672522,Georychus_capensis:47.502412825):24.377884109980002):2.952809,((((((Meriones_unguiculatus:17.232141544100003,(Gerbillus_pyramidum:6.26621493114,Gerbillus_gerbillus:6.266214625170001):10.9659276531):26.573619338,(Acomys_cahirinus:11.7458769487,Acomys_russatus:11.7458769822):32.059883227):6.393015398,(((Rattus_lutreolus:3.5921908805000005,Rattus_fuscipes:3.5921902068):21.6247194928,Micromys_minutus:25.21691352):2.202205838,((Otomys_irroratus:18.983849674000002,Rhabdomys_pumilio:18.9838483589):6.71379712,Apodemus_sylvaticus:25.697650223500002):1.7214698149999998):22.779660279):0.5668890276,(((Ochrotomys_nuttalli:26.27203567,((Reithrodontomys_megalotis:18.2220926836,(Peromyscus_maniculatus:4.8806394043,Peromyscus_leucopus:4.880639953999999):13.341452456499999):5.946241228,Baiomys_taylori:24.168333638):2.103703865):11.746432691799999,(Sigmodon_hispidus:26.732848833,Eligmodontia_typus:26.732849655599995):11.285619224000001):0.5054410387,((Ondatra_zibethicus:17.310685961,((Microtus_agrestis:8.50166022,(Microtus_arvalis:4.6839995496,Microtus_guentheri:4.683999854900001):3.8176594489999998):0.5804897426,(Microtus_pennsylvanicus:7.559426527499999,Microtus_ochrogaster:7.5594256726):1.5227225186):8.228536299800002):0.6317032829,Phenacomys_intermedius:17.942388323):20.581521683000002):12.24176587):9.822081,Napaeozapus_insignis:60.587732993):10.274613,(((Thomomys_bottae:10.006273851,Thomomys_talpoides:10.006274218):13.343703588,Perognathus_longimembris:23.3499783528):2.368916084,(Dipodomys_ordii:8.302862399,Dipodomys_merriami:8.3028623998):17.4160318575):45.14350174):3.97074):7.442601):3.045004):11.015367,((Priodontes_maximus:16.672170366,Tolypeutes_matacus:16.67217421):19.834902585000002,Dasypus_novemcinctus:36.507078336):59.82899973):1.109122):67.023564,((Monodelphis_brevicaudata:31.3895176221,(Metachirus_nudicaudatus:22.12197585,(((Didelphis_virginiana:6.421824115,Didelphis_marsupialis:6.421820844):2.284223199,Philander_opossum:8.7060451334):3.433268923,Lutreolina_crassicaudata:12.13931369):9.982661068):9.267539591):46.810609019699996,(((((Burramys_parvus:31.0046006,Cercartetus_nanus:31.004600604):9.532196557,Trichosurus_vulpecula:40.536796072):2.887581569,(Potorous_tridactylus:41.784717707,(Tarsipes_rostratus:36.00745287,Pseudocheirus_peregrinus:36.007455419):5.777263386):1.63966138):6.582236044,Phascolarctos_cinereus:50.006611500000005):14.65448085,((Macrotis_lagotis:28.806563509,(Isoodon_macrourus:8.860524536,Perameles_nasuta:8.860525627):19.946038972):32.80949379,((((Dasyurus_hallucatus:8.613601902,(Sarcophilus_harrisii:8.187155016,Dasyurus_geoffroii:8.1871553784):0.4264465229):5.053136798,(Dasyuroides_byrnei:8.418720182,Dasycercus_cristicauda:8.4187187286):5.2480181550000005):9.278378511,Phascogale_tapoatafa:22.945120844999998):5.469439396,(Planigale_tenuirostris:22.562236101,Sminthopsis_crassicaudata:22.562235369000003):5.852321963):33.201499969000004):3.04503505):13.539017642000001):86.26866090600001):19.218611);
	TREE tree_9359 = ((Ornithorhynchus_anatinus:43.46617153,Tachyglossus_aculeatus:43.466158809999996):128.6000935,((((Orycteropus_afer:75.81079379,(Elephantulus_myurus:26.898388591999996,Elephantulus_rufescens:26.898385239999996):48.9123984795):1.135998513,Procavia_capensis:76.94678713900001):17.25873288,((((Scalopus_aquaticus:70.27901859779999,Erinaceus_europaeus:70.279032741):1.4530480668,(((Vulpes_vulpes:9.5064452813,(Canis_mesomelas:3.475807599,Canis_latrans:3.4758067204999996):6.030639234100001):22.55816991,(Ailurus_fulgens:23.35527574,((Taxidea_taxus:14.80080328,(Mustela_erminea:11.4322029159,Martes_americana:11.432204382):3.3686015982):6.565207717,Procyon_lotor:21.366009536599996):1.989265034):8.70934121):4.758962067,(Acinonyx_jubatus:6.2775277164,(Panthera_tigris:3.388282587,Panthera_leo:3.388282587):2.8892450419999998):30.546053743999998):34.90849017):7.90894,(((((Galago_senegalensis:18.823309863200002,Perodicticus_potto:18.82331065):1.02664195,Nycticebus_coucang:19.8499491654):42.15088686,Aotus_trivirgatus:62.0008376192):2.753321913,Tupaia_glis:64.754176643):10.755532,((((Aplodontia_rufa:31.01877255,(((Tamias_striatus:5.949451874,Tamias_minimus:5.9494509012000005):12.369907802,(Spermophilus_citellus:6.6308043911,(Xerospermophilus_mohavensis:4.706955544,Cynomys_ludovicianus:4.7069555442999995):1.9238487655999998):11.6885572604):7.7745072022,(Sciurus_carolinensis:12.2849580079,Tamiasciurus_hudsonicus:12.284959708479999):13.808908599999999):4.9249189162):12.01756858,Muscardinus_avellanarius:43.0363541005):14.39165584,(((Galea_musteloides:15.9717488108,Cavia_porcellus:15.97174767736):16.8104335261,(Chinchilla_lanigera:28.886510034000004,((Ctenomys_talarum:18.08045628983,Octodon_degus:18.080456779000002):3.242239058,Proechimys_semispinosus:21.32269354455):7.5638151877):3.8956735305):3.342699304,Georychus_capensis:36.124881640000005):21.303105457799997):4.39489,((((((Ochrotomys_nuttalli:22.17302794,((Reithrodontomys_megalotis:15.8616947104,(Peromyscus_maniculatus:3.7693482851299995,Peromyscus_leucopus:3.7693482339999997):12.0923495095):5.637218763,Baiomys_taylori:21.49891499):0.674109411):8.9197187681,(Eligmodontia_typus:21.4951186727,Sigmodon_hispidus:21.49512057323):9.5976282386):0.1887566571,((Ondatra_zibethicus:13.327452925,(((Microtus_guentheri:4.67550744514,Microtus_arvalis:4.6755074959):2.5425889704,Microtus_agrestis:7.218096466):0.5075320187,(Microtus_pennsylvanicus:6.952236681999999,Microtus_ochrogaster:6.952237441):0.7733905389):5.6018261079):0.519833481,Phenacomys_intermedius:13.847288177000001):17.434215363):15.17696254,(((Meriones_unguiculatus:15.384445471999998,(Gerbillus_pyramidum:5.0513377694,Gerbillus_gerbillus:5.05133776932):10.3331057154):23.389536823,(Acomys_russatus:11.65348518,Acomys_cahirinus:11.653485781):27.120498246):6.592886506999999,((Micromys_minutus:23.874052436,(Rattus_fuscipes:3.19060531,Rattus_lutreolus:3.1906051684000003):20.6834485429):1.790178278,((Otomys_irroratus:17.428084426799998,Rhabdomys_pumilio:17.42808351872):6.935385147,Apodemus_sylvaticus:24.3634690065):1.300763691):19.7026341206):1.091596359):7.5868400000000005,Napaeozapus_insignis:54.045296244):6.676088,(((Thomomys_talpoides:7.889552011999999,Thomomys_bottae:7.889554212):14.247889671,Perognathus_longimembris:22.137442473):1.946832121,(Dipodomys_ordii:5.4273029765,Dipodomys_merriami:5.4273036047000005):18.656970671):36.63713768):1.10149):13.686806):4.131325):1.85971,(Dasypus_novemcinctus:41.76085873299999,(Tolypeutes_matacus:21.979948526,Priodontes_maximus:21.97995299):19.780903071):39.73988527):12.704798):66.034615,((Monodelphis_brevicaudata:27.2507957332,(Metachirus_nudicaudatus:16.86704829,(((Didelphis_virginiana:5.310526054,Didelphis_marsupialis:5.3105251071):1.570216161,Philander_opossum:6.880740148859999):2.909186171,Lutreolina_crassicaudata:9.789928386):7.0771221109999995):10.383750913):38.448758518800005,(((((Burramys_parvus:25.55288742,Cercartetus_nanus:25.552890573):9.743949496,Trichosurus_vulpecula:35.2968388061):2.810307441,(Potorous_tridactylus:36.567813486000006,(Tarsipes_rostratus:31.0912307,Pseudocheirus_peregrinus:31.091229751199997):5.476581844):1.539331502):4.803432426,Phascolarctos_cinereus:42.91057552):13.23894705,((Macrotis_lagotis:23.892170537000002,(Isoodon_macrourus:8.329106131,Perameles_nasuta:8.329107076700001):15.563061252):30.14692169,((((Dasyurus_hallucatus:8.403887717,(Sarcophilus_harrisii:7.438046166,Dasyurus_geoffroii:7.43804569128):0.9658424981):4.170880971,(Dasyuroides_byrnei:9.727290638,Dasycercus_cristicauda:9.7272893128):2.8474789967999996):7.1459896611,Phascogale_tapoatafa:19.720761505):6.446646941,(Planigale_tenuirostris:20.14790365,Sminthopsis_crassicaudata:20.1479022324):6.019503846):27.871683153000003):2.1104335047):9.550047767):94.540555246):11.826133);
	TREE tree_1191 = ((Ornithorhynchus_anatinus:51.89723749,Tachyglossus_aculeatus:51.897245999999996):154.867196,(((((Scalopus_aquaticus:68.088401129,Erinaceus_europaeus:68.0884139573):4.060291047,(((Vulpes_vulpes:9.0139907627,(Canis_mesomelas:3.404311583,Canis_latrans:3.4043121764):5.60967789413):24.40460794,(((Taxidea_taxus:16.27538908,(Martes_americana:12.190901714999999,Mustela_erminea:12.190902010299999):4.084487963000001):4.673644237,Procyon_lotor:20.9490331748):1.653053089,Ailurus_fulgens:22.6020876):10.816510807):6.435838015,(Acinonyx_jubatus:6.52946980576,(Panthera_tigris:3.604848086,Panthera_leo:3.6048484706000004):2.924621928):33.324971153999996):32.29426577):8.044802,(((((Galago_senegalensis:21.8639025646,Perodicticus_potto:21.863901697):0.7094813216,Nycticebus_coucang:22.5733842683):49.41883868,Aotus_trivirgatus:71.9922226019):1.126355602,Tupaia_glis:73.118567999):3.504812,((((Aplodontia_rufa:31.43668091,(((Tamias_striatus:6.447810921,Tamias_minimus:6.4478088365):9.896394397999998,(Spermophilus_citellus:5.7668626233,(Xerospermophilus_mohavensis:3.560725865,Cynomys_ludovicianus:3.5607256077):2.2061366816):10.577340534000001):6.9494381484,(Sciurus_carolinensis:10.535323714599999,Tamiasciurus_hudsonicus:10.5353216558):12.758319496):8.1430423332):13.78241881,Muscardinus_avellanarius:45.2191043495):13.10169959,(((Galea_musteloides:15.061584936900001,Cavia_porcellus:15.061584701100001):17.654507841999997,(Chinchilla_lanigera:28.656845968,((Ctenomys_talarum:15.90165934365,Octodon_degus:15.901660785):4.041553537,Proechimys_semispinosus:19.94321536172):8.71363306):4.059248941):6.857424168,Georychus_capensis:39.573518838):18.7472758203):8.202684,((Napaeozapus_insignis:59.008193994,(((((Gerbillus_pyramidum:6.0951082602,Gerbillus_gerbillus:6.095106964999999):9.7291700912,Meriones_unguiculatus:15.824279549900002):29.055934751,(Acomys_russatus:14.70031549,Acomys_cahirinus:14.7003163304):30.179895571):4.192113497,((Micromys_minutus:26.237192068,(Rattus_fuscipes:4.22321289,Rattus_lutreolus:4.2232134086999995):22.0139801523):2.771943927,(Apodemus_sylvaticus:27.567405602900003,(Rhabdomys_pumilio:20.808981052100002,Otomys_irroratus:20.8089792404):6.758424096000001):1.4417329863):20.063190503999998):1.84409519,(((Ochrotomys_nuttalli:25.72578939,((Reithrodontomys_megalotis:17.6249141491,(Peromyscus_maniculatus:5.2181046797,Peromyscus_leucopus:5.218104092):12.4068118147):6.065929673,Baiomys_taylori:23.690847337999998):2.034944396):10.616440962999999,(Eligmodontia_typus:26.112309467200003,Sigmodon_hispidus:26.1123080026):10.2299214721):0.6739623689,((Ondatra_zibethicus:13.889648203,((Microtus_agrestis:7.5546411089,(Microtus_guentheri:5.9384240869,Microtus_arvalis:5.9384237934):1.6162170228):0.8123432682,(Microtus_ochrogaster:7.3287568316,Microtus_pennsylvanicus:7.328755864):1.0382270478):5.5226623319999995):0.7146596866,Phenacomys_intermedius:14.604303789000001):22.411886594000002):13.900233179999999):8.091766):1.421741,(((Thomomys_talpoides:9.196850516,Thomomys_bottae:9.196849189):15.722639346,Perognathus_longimembris:24.9194910244):0.7449804531,(Dipodomys_ordii:6.654572847000001,Dipodomys_merriami:6.6545733459):19.0098968053):34.76546004):6.093559):10.099893999999999):3.570118):11.482066,(((Orycteropus_afer:79.29101087,(Elephantulus_myurus:32.2400502839,Elephantulus_rufescens:32.240054017000006):47.050947251000004):0.4452378548,Procavia_capensis:79.73622501000001):1.072294273,(Dasypus_novemcinctus:36.039093814,(Tolypeutes_matacus:16.871133102,Priodontes_maximus:16.8711341632):19.167953618):44.76943329):10.867033):73.089396,((Monodelphis_brevicaudata:34.570522812200004,(Metachirus_nudicaudatus:19.74517979,(((Didelphis_virginiana:4.206261767,Didelphis_marsupialis:4.206262934):4.704241397,Philander_opossum:8.9105032805):2.667533731,Lutreolina_crassicaudata:11.578037279):8.167141342):14.825343801999999):46.7564536001,(((((Burramys_parvus:30.77744324,Cercartetus_nanus:30.777443237999996):13.53867482,Trichosurus_vulpecula:44.316119227):1.663481631,(Potorous_tridactylus:44.183063127000004,(Tarsipes_rostratus:36.32803684,Pseudocheirus_peregrinus:36.328037615):7.855021618):1.796540852):8.136832482,Phascolarctos_cinereus:54.11643296):16.09131932,((Macrotis_lagotis:32.525004985,(Isoodon_macrourus:11.655930284,Perameles_nasuta:11.6559320738):20.869075474):35.34739267,((Phascogale_tapoatafa:24.172303659999997,((Dasyurus_hallucatus:11.54597051,(Sarcophilus_harrisii:9.277474013,Dasyurus_geoffroii:9.2774730406):2.268498056):4.841098852,(Dasyuroides_byrnei:12.07930283,Dasycercus_cristicauda:12.079299719):4.307769259):7.7852336325):4.627413099,(Sminthopsis_crassicaudata:22.6944010731,Planigale_tenuirostris:22.694403017):6.105313352):39.072685945):2.3353519011):11.119217135):83.438004086):41.999434);
	TREE tree_8980 = ((Ornithorhynchus_anatinus:53.35759708,Tachyglossus_aculeatus:53.357603):142.433694,(((((Scalopus_aquaticus:75.156811771,Erinaceus_europaeus:75.156801323):1.6839083543,(((Vulpes_vulpes:9.074727907,(Canis_mesomelas:2.041257198,Canis_latrans:2.041256929):7.0334699026):21.71373893,(Ailurus_fulgens:19.88586088,((Taxidea_taxus:11.10416091,(Mustela_erminea:9.35690451871,Martes_americana:9.356905486):1.7472563154):6.832174279,Procyon_lotor:17.9363376139):1.949524608):10.902607306999998):7.282103725,(Acinonyx_jubatus:6.13357434384,(Panthera_tigris:3.215672533,Panthera_leo:3.2156735824):2.917900816):31.936996685000004):38.77014218):6.655645,(((((Galago_senegalensis:19.8198828832,Perodicticus_potto:19.819883799):1.33399286,Nycticebus_coucang:21.15387514926):45.065818480000004,Aotus_trivirgatus:66.2196947896):5.819502847,Tupaia_glis:72.039186925):7.862632,((((Aplodontia_rufa:39.43530204,(((Tamias_striatus:8.734134882,Tamias_minimus:8.7341355421):9.859460291,(Spermophilus_citellus:8.398118178399999,(Xerospermophilus_mohavensis:4.4893080475,Cynomys_ludovicianus:4.489308361):3.9088111688):10.195473475):10.550272407800001,(Sciurus_carolinensis:15.649792093750001,Tamiasciurus_hudsonicus:15.6497921896):13.494075235):10.291448286):15.58909156,Muscardinus_avellanarius:55.024403981):8.47747999,(((Galea_musteloides:17.820034036000003,Cavia_porcellus:17.8200370023):19.6941391922,(Chinchilla_lanigera:31.861263919,((Ctenomys_talarum:17.648838850300002,Octodon_degus:17.6488386623):5.043007136,Proechimys_semispinosus:22.6918447734):9.169414611):5.652910574):4.328039407,Georychus_capensis:41.842212825):21.659664754999998):7.636115,((((((Ochrotomys_nuttalli:26.58416707,((Reithrodontomys_megalotis:19.3275625172,(Peromyscus_leucopus:6.045667166,Peromyscus_maniculatus:6.0456680985):13.281888824000001):5.864780481,Baiomys_taylori:25.192341444):1.391828117):12.972806174,(Sigmodon_hispidus:28.2614866703,Eligmodontia_typus:28.2614863585):11.2954887611):1.124042611,((Ondatra_zibethicus:17.179361555,(((Microtus_arvalis:5.2935805129,Microtus_guentheri:5.2935803574):3.9872067319999998,Microtus_agrestis:9.2807863129):0.7024440854,(Microtus_pennsylvanicus:7.941002225500001,Microtus_ochrogaster:7.941001977):2.0422291052):7.1961299112):0.5143735317,Phenacomys_intermedius:17.693735086):22.987280155):11.55708335,(((Meriones_unguiculatus:17.875432589200003,(Gerbillus_gerbillus:6.0756189481,Gerbillus_pyramidum:6.075619290500001):11.799812988400001):28.125290592,(Acomys_cahirinus:14.389601967299999,Acomys_russatus:14.389601377):31.611122425799998):5.833590031,((Micromys_minutus:24.641292633600003,(Rattus_fuscipes:3.768151391,Rattus_lutreolus:3.7681516699):20.8731426071):2.441300253,((Otomys_irroratus:20.2299749386,Rhabdomys_pumilio:20.2299721474):6.435987567000001,Apodemus_sylvaticus:26.665962194299997):0.4166295138):24.7517187776):0.4037870665):11.663232999999998,Napaeozapus_insignis:63.90133152):2.958198,(((Thomomys_talpoides:9.391521747,Thomomys_bottae:9.3915222734):15.266163959,Perognathus_longimembris:24.6576874596):1.297995738,(Dipodomys_merriami:5.980380288,Dipodomys_ordii:5.980381513499999):19.975301336):40.90384428):4.27847):8.763845):3.594518):7.127972,(((Orycteropus_afer:79.56020964,(Elephantulus_myurus:26.48343661,Elephantulus_rufescens:26.483438935):53.076782355):2.615811403,Procavia_capensis:82.176029895):4.728481655,(Dasypus_novemcinctus:29.572596514,(Tolypeutes_matacus:15.9439607779,Priodontes_maximus:15.94396221):13.628634487):57.33192052):3.71982):73.426882,((Monodelphis_brevicaudata:36.09586681889999,(Metachirus_nudicaudatus:21.49091532,(((Didelphis_virginiana:6.187151871,Didelphis_marsupialis:6.187151068):1.151633017,Philander_opossum:7.3387832826):5.228287472,Lutreolina_crassicaudata:12.56706995):8.923847773):14.604948699):50.992852872,(((((Burramys_parvus:31.30018773,Cercartetus_nanus:31.300187729999998):13.749391,Trichosurus_vulpecula:45.049579126):7.477525038,(Potorous_tridactylus:51.211017257,(Tarsipes_rostratus:43.47166991,Pseudocheirus_peregrinus:43.471675934900006):7.739335298):1.316090532):5.029003188,Phascolarctos_cinereus:57.55611097):12.44686821,((Macrotis_lagotis:34.902084342,(Perameles_nasuta:10.137638985,Isoodon_macrourus:10.137638585):24.764444149):33.02316125,((Sminthopsis_crassicaudata:24.400310076300002,Planigale_tenuirostris:24.400314089000002):7.178602627,(((Dasyurus_hallucatus:11.84336615,(Sarcophilus_harrisii:10.2088849,Dasyurus_geoffroii:10.2088845018):1.634483653):4.5230686769999995,(Dasyuroides_byrnei:11.97077656,Dasycercus_cristicauda:11.970778161799998):4.395660678):6.9591823349999995,Phascogale_tapoatafa:23.3256207734):8.253297954):36.346327261):2.0777307817999997):17.085756978):76.962451641):31.740089);
	TREE tree_5025 = ((Ornithorhynchus_anatinus:46.71328678,Tachyglossus_aculeatus:46.713286780000004):141.821569,(((((Orycteropus_afer:72.00603813,(Elephantulus_rufescens:29.428329306,Elephantulus_myurus:29.428326730000002):42.5777137351):3.814316886,Procavia_capensis:75.820341323):3.016455036,(Dasypus_novemcinctus:26.901701935300004,(Tolypeutes_matacus:14.526496726000001,Priodontes_maximus:14.5264976289):12.3752025113):51.93511137):5.278512,(((Scalopus_aquaticus:65.31990099800001,Erinaceus_europaeus:65.319898414):2.14884377911,(((Vulpes_vulpes:9.380167957,(Canis_mesomelas:2.434247897,Canis_latrans:2.4342478971):6.9459203695300005):22.99433054,(((Taxidea_taxus:15.63529597,(Martes_americana:13.164742188899998,Mustela_erminea:13.164740060500002):2.47055409):6.614562946,Procyon_lotor:22.249858008700002):1.872498312,Ailurus_fulgens:24.1223545):8.2521450027):6.77390914,((Panthera_tigris:3.905741467,Panthera_leo:3.9057417710999998):2.8309396856,Acinonyx_jubatus:6.736680818359999):32.4117255692):28.3203311):15.372643,(((((Galago_senegalensis:20.4044788976,Perodicticus_potto:20.40447825):3.096406492,Nycticebus_coucang:23.500885681200003):36.094833,Aotus_trivirgatus:59.5957206574):3.438737326,Tupaia_glis:63.034457782):13.88084,((((Aplodontia_rufa:32.51765587,(((Tamias_striatus:6.374055936,Tamias_minimus:6.3740569959):10.163760068,(Spermophilus_citellus:6.8985553932,(Xerospermophilus_mohavensis:3.947690089,Cynomys_ludovicianus:3.9476909367):2.9508650926):9.639262465):7.6170465559,(Tamiasciurus_hudsonicus:11.838046833099998,Sciurus_carolinensis:11.838045772399997):12.316817317):8.362803107):13.33404254,Muscardinus_avellanarius:45.851707947):12.62051158,(((Galea_musteloides:18.055793323,Cavia_porcellus:18.055792047):16.1909275166,(Chinchilla_lanigera:29.896895936,((Ctenomys_talarum:17.53206236302,Octodon_degus:17.5320637146):4.020595532,Proechimys_semispinosus:21.55265980877):8.344236431699999):4.3498266910000005):4.132840039,Georychus_capensis:38.379559850999996):20.0926607428):3.137158,((Napaeozapus_insignis:56.201320316,((((Acomys_russatus:12.14762143,Acomys_cahirinus:12.147624445289999):27.727990638500003,(Meriones_unguiculatus:16.4577665519,(Gerbillus_pyramidum:5.97658557894,Gerbillus_gerbillus:5.9765860668999995):10.481180395199999):23.417849482):5.474995041,((Micromys_minutus:24.61457908,(Rattus_fuscipes:2.825720676,Rattus_lutreolus:2.8257208894):21.788858521499996):1.667201288,(Apodemus_sylvaticus:24.1832644466,(Otomys_irroratus:18.2653497943,Rhabdomys_pumilio:18.2653483002):5.917918737):2.0985143927):19.068827967):2.642612492,(((Ochrotomys_nuttalli:23.23701503,((Reithrodontomys_megalotis:16.824161598800004,(Peromyscus_leucopus:6.108391011,Peromyscus_maniculatus:6.1083912869):10.7157656087):4.454455149,Baiomys_taylori:21.278612599):1.958399384):11.534580443,(Sigmodon_hispidus:26.194945122100002,Eligmodontia_typus:26.1949436573):8.5766518155):0.3312330358,((Ondatra_zibethicus:14.835124383,(((Microtus_guentheri:5.42625034822,Microtus_arvalis:5.426250292400001):2.3495603679999997,Microtus_agrestis:7.775810661):0.3822752497,(Microtus_ochrogaster:7.0439726774,Microtus_pennsylvanicus:7.043973231299999):1.1141126797):6.6770380312):0.2249087832,Phenacomys_intermedius:15.06003289):20.042796996999996):12.89039279):8.208094000000001):2.80683,(((Thomomys_bottae:9.275837404799999,Thomomys_talpoides:9.275839284):13.190296149,Perognathus_longimembris:22.4661342394):2.410596307,(Dipodomys_merriami:6.397861687099999,Dipodomys_ordii:6.3978618571):18.478869537999998):34.13141494):2.601234):15.305919):5.926092):1.273929):83.52062,((Monodelphis_brevicaudata:29.5221843337,(Metachirus_nudicaudatus:20.22501676,(((Didelphis_virginiana:6.20835394,Didelphis_marsupialis:6.208354282):1.546628137,Philander_opossum:7.754980364):1.900433169,Lutreolina_crassicaudata:9.655412506000001):10.569602888999999):9.2971712358):40.522926195,(((((Burramys_parvus:25.51171077,Cercartetus_nanus:25.511710773):10.79822807,Trichosurus_vulpecula:36.309942606999996):3.660746707,(Potorous_tridactylus:38.86484298,(Tarsipes_rostratus:34.03193552,Pseudocheirus_peregrinus:34.031932780999995):4.83290815):1.10584017):6.422653867,Phascolarctos_cinereus:46.39333599):12.06361534,((Macrotis_lagotis:28.915161234,(Isoodon_macrourus:9.38225092,Perameles_nasuta:9.3822540034):19.5329103104):28.45120725,((Sminthopsis_crassicaudata:21.6292857121,Planigale_tenuirostris:21.629284341):5.415864513,(((Dasyurus_hallucatus:11.38427899,(Sarcophilus_harrisii:9.21845591,Dasyurus_geoffroii:9.218455225):2.165822738):3.6725569919999996,(Dasyuroides_byrnei:11.5168407,Dasycercus_cristicauda:11.5168437799):3.539993232):6.829315390500001,Phascogale_tapoatafa:21.886148632999998):5.158999875):30.321218266000002):1.0905853145):11.588170671):97.59080800000001):20.898883);
	TREE tree_3304 = ((Ornithorhynchus_anatinus:50.082605,Tachyglossus_aculeatus:50.082605):129.38528,(((((Scalopus_aquaticus:79.607242225,Erinaceus_europaeus:79.60723994):2.3830307851,(((Vulpes_vulpes:9.169261003299999,(Canis_mesomelas:1.999250349,Canis_latrans:1.9992502837000001):7.1700107504999995):27.56366866,(((Taxidea_taxus:16.22056454,(Martes_americana:13.0144141506,Mustela_erminea:13.0144139556):3.2061510456999995):6.139068232,Procyon_lotor:22.359635909700003):1.905780093,Ailurus_fulgens:24.26541222):12.467514774000001):6.185623447,(Acinonyx_jubatus:7.3918972255,(Panthera_tigris:4.013782485,Panthera_leo:4.013784183):3.37811307414):35.526654518):39.07175919):6.771133,(((((Galago_senegalensis:19.9147883921,Perodicticus_potto:19.914785674):1.680913191,Nycticebus_coucang:21.595701653):48.83440883,Aotus_trivirgatus:70.43010438920001):0.9615907702,Tupaia_glis:71.391705608):10.67357,((((Aplodontia_rufa:32.38953137,(((Tamias_striatus:6.573009701,Tamias_minimus:6.573009730300001):10.821425415,(Spermophilus_citellus:6.8224597754000005,(Xerospermophilus_mohavensis:3.7238001560000002,Cynomys_ludovicianus:3.7237998716):3.098659336):10.571975056100001):7.7847074453,(Sciurus_carolinensis:12.363914882699998,Tamiasciurus_hudsonicus:12.3639137999):12.815227338):7.2103998722):12.47474532,Muscardinus_avellanarius:44.864287472):12.46491927,(((Galea_musteloides:14.006488210999999,Cavia_porcellus:14.0064896974):16.184557376700003,(Chinchilla_lanigera:27.990209889999996,((Ctenomys_talarum:14.69891177374,Octodon_degus:14.69891274):3.518814519,Proechimys_semispinosus:18.21772662688):9.772484717):2.200837322):5.634739548,Georychus_capensis:35.82578815):21.503417669999997):15.139532,((Napaeozapus_insignis:64.498048696,((((Ochrotomys_nuttalli:25.04206716,((Reithrodontomys_megalotis:16.2320358387,(Peromyscus_maniculatus:4.9285337633,Peromyscus_leucopus:4.928534877):11.3035023525):6.571728362,Baiomys_taylori:22.803764201):2.238301844):9.839558711799999,(Eligmodontia_typus:25.300952682800002,Sigmodon_hispidus:25.3009543799):9.5806737437):0.08875367333,((Ondatra_zibethicus:15.011927991,(((Microtus_guentheri:4.327431024,Microtus_arvalis:4.3274310246):2.890339266,Microtus_agrestis:7.217771127000001):1.252792842,(Microtus_pennsylvanicus:7.162705941,Microtus_ochrogaster:7.16270585835):1.3078572755):6.5413651922):0.3062063687,Phenacomys_intermedius:15.318134082):19.652244101999997):12.40383528,(((Meriones_unguiculatus:16.2346001081,(Gerbillus_pyramidum:5.600547216999999,Gerbillus_gerbillus:5.600546999800001):10.6340542249):26.145681486,(Acomys_cahirinus:11.52847946456,Acomys_russatus:11.528480300699998):30.851798595):4.096494886,(((Rattus_fuscipes:3.2922617543,Rattus_lutreolus:3.2922614437):20.39261676913,Micromys_minutus:23.684879183):2.425539081,(Apodemus_sylvaticus:24.9294736593,(Rhabdomys_pumilio:18.71592567626,Otomys_irroratus:18.7159214275):6.213550587):1.1809440813):20.3663561358):0.8974321886):17.123826):4.637378,(((Thomomys_bottae:10.038804972,Thomomys_talpoides:10.038806115):14.295326948,Perognathus_longimembris:24.3341307733):1.854064681,(Dipodomys_ordii:7.0292858571,Dipodomys_merriami:7.029285096):19.158910553):42.947217120000005):3.333318):9.596540000000001):6.696162):1.731615,(((Orycteropus_afer:72.32064974,(Elephantulus_myurus:23.171581047,Elephantulus_rufescens:23.171581043):49.14906089320001):3.95757558,Procavia_capensis:76.27821315):0.8089784229,(Dasypus_novemcinctus:33.410633063,(Tolypeutes_matacus:14.13001992,Priodontes_maximus:14.130019921899999):19.280610336):43.676576929999996):13.405846):66.29479,((Monodelphis_brevicaudata:29.098785688,(Metachirus_nudicaudatus:17.54366774,(((Didelphis_virginiana:3.985036765,Didelphis_marsupialis:3.985037396):2.831305572,Philander_opossum:6.816344232900001):2.918159638,Lutreolina_crassicaudata:9.7345013432):7.809163867):11.555117697):39.969391646999995,(((((Burramys_parvus:27.27279153,Cercartetus_nanus:27.272791531000003):8.102288363,Trichosurus_vulpecula:35.3750820969):4.895913594,(Potorous_tridactylus:38.829320743,(Tarsipes_rostratus:32.53345454,Pseudocheirus_peregrinus:32.533465596999996):6.295853251):1.441674002):3.579255918,Phascolarctos_cinereus:43.850249399999996):9.602579682,((Macrotis_lagotis:25.624492638,(Perameles_nasuta:8.742602293800001,Isoodon_macrourus:8.742600399):16.881889075):24.87901782,((Planigale_tenuirostris:21.050593191300003,Sminthopsis_crassicaudata:21.0505898115):2.198659918,(((Dasyurus_hallucatus:7.280004413,(Sarcophilus_harrisii:6.650477816,Dasyurus_geoffroii:6.650476869):0.6295281756):5.017876573000001,(Dasyuroides_byrnei:8.360216437,Dasycercus_cristicauda:8.3602164373):3.937666759):5.4955805701,Phascogale_tapoatafa:17.7934612392):5.455789753):27.254259777999998):2.949320208):15.615360002):87.719622495):22.680056);
	TREE tree_3591 = ((Ornithorhynchus_anatinus:53.5476513,Tachyglossus_aculeatus:53.547651302):120.779247,(((((Scalopus_aquaticus:80.692691141,Erinaceus_europaeus:80.6926817779):2.1133224800900003,(((Vulpes_vulpes:9.0488853447,(Canis_mesomelas:3.132098975,Canis_latrans:3.1320989746):5.9167856957):26.3264476,(((Taxidea_taxus:14.79410007,(Martes_americana:12.502913076499999,Mustela_erminea:12.502914454799999):2.29118805166):6.766385924,Procyon_lotor:21.56048407):2.969751207,Ailurus_fulgens:24.53023784):10.8450973473):5.302266444,((Panthera_tigris:4.465017214,Panthera_leo:4.4650175337):3.1385320290000003,Acinonyx_jubatus:7.6035489227):33.074048538):42.12842403):9.520626,(((((Galago_senegalensis:20.125644886979998,Perodicticus_potto:20.125644923):1.009985017,Nycticebus_coucang:21.1356285992):44.38933058,Aotus_trivirgatus:65.52495928350001):4.616963893,Tupaia_glis:70.141934298):8.024129,((((Aplodontia_rufa:37.73691076,(((Tamias_striatus:8.751981332,Tamias_minimus:8.751984864):11.189905791000001,(Spermophilus_citellus:7.716414821299999,(Xerospermophilus_mohavensis:4.0688241768,Cynomys_ludovicianus:4.0688241768):3.6475906459):12.225473254):9.826977002,(Sciurus_carolinensis:16.21464944589,Tamiasciurus_hudsonicus:16.2146498248):13.554216841999999):7.9680565007):15.02688593,Muscardinus_avellanarius:52.763811016):12.01569935,(((Galea_musteloides:15.756491355,Cavia_porcellus:15.7564920859):20.5559802608,(Chinchilla_lanigera:32.522959381,((Ctenomys_talarum:20.0828890799,Octodon_degus:20.082888539):2.808873205,Proechimys_semispinosus:22.8917644493):9.63119764):3.7895106050000003):4.789588691,Georychus_capensis:41.102062201):23.677430803700002):3.920681,((Napaeozapus_insignis:62.471939905,((((Ochrotomys_nuttalli:22.5266963,((Reithrodontomys_megalotis:17.6257716089,(Peromyscus_leucopus:5.3018514833,Peromyscus_maniculatus:5.301853105599999):12.3239214558):4.277488537,Baiomys_taylori:21.903263339):0.6234340211):10.00833781,(Sigmodon_hispidus:22.1365889986,Eligmodontia_typus:22.1365918983):10.398442445499999):0.3126400099,((Ondatra_zibethicus:13.357500295,(((Microtus_guentheri:4.8331157664,Microtus_arvalis:4.833115739569999):2.2637089038,Microtus_agrestis:7.096825201):0.5742197189,(Microtus_pennsylvanicus:6.74118428941,Microtus_ochrogaster:6.74118482169):0.9298610137000001):5.6864533777999995):0.5616013151,Phenacomys_intermedius:13.919098682):18.92857437):15.27629149,(((Meriones_unguiculatus:17.3714632514,(Gerbillus_pyramidum:6.2223437471,Gerbillus_gerbillus:6.2223442439):11.1491195033):24.083592615,(Acomys_russatus:11.02328524,Acomys_cahirinus:11.0232849014):30.431769076):6.2469589469999995,((Micromys_minutus:25.88881702,(Rattus_fuscipes:3.018953476,Rattus_lutreolus:3.0189535994):22.8698619904):1.665298729,((Rhabdomys_pumilio:18.0996188921,Otomys_irroratus:18.099619389):7.716893343000001,Apodemus_sylvaticus:25.8165111811):1.7376066152999998):20.147899998):0.4219441828):14.347964):1.151014,(((Thomomys_talpoides:9.625495963999999,Thomomys_bottae:9.6254973221):12.867958175,Perognathus_longimembris:22.493453800199998):3.784542261,(Dipodomys_merriami:6.855033623899999,Dipodomys_ordii:6.85503359):19.422964683):37.3449732):5.077225):9.465883):14.160592):5.585447,(((Orycteropus_afer:70.81143939,(Elephantulus_rufescens:32.708490298,Elephantulus_myurus:32.70848756):38.102951833):0.7242973234,Procavia_capensis:71.5357491682):15.27047185,(Dasypus_novemcinctus:39.9728012186,(Tolypeutes_matacus:17.273730081,Priodontes_maximus:17.273730083):22.699073570000003):46.83342835):11.105868):59.143614,((Monodelphis_brevicaudata:36.6202319568,(Metachirus_nudicaudatus:22.00568065,(((Didelphis_virginiana:4.324699109,Didelphis_marsupialis:4.3247006086):3.885393566,Philander_opossum:8.2100952997):3.872054465,Lutreolina_crassicaudata:12.082148641):9.923532383000001):14.614549138):42.833207924999996,(((((Burramys_parvus:27.42031324,Cercartetus_nanus:27.420313242):9.275544897,Trichosurus_vulpecula:36.69586189):9.334746059,(Potorous_tridactylus:45.525703119,(Tarsipes_rostratus:39.81462832,Pseudocheirus_peregrinus:39.814614457):5.711090165):0.504901077):7.143272052,Phascolarctos_cinereus:53.17387625):13.93021991,((Macrotis_lagotis:33.785903736,(Perameles_nasuta:9.8428896854,Isoodon_macrourus:9.842887811):23.943014044999998):30.46057844,((((Dasyurus_hallucatus:10.27849305,(Sarcophilus_harrisii:8.336566693,Dasyurus_geoffroii:8.3365674433):1.94192298):5.983758927,(Dasyuroides_byrnei:13.05917815,Dasycercus_cristicauda:13.059177396):3.2030712036):9.064008055999999,Phascogale_tapoatafa:25.32626153):3.549995416,(Planigale_tenuirostris:23.37895233906,Sminthopsis_crassicaudata:23.378950799200002):5.497302774):35.370225966999996):2.857615118):12.34934155):77.602221923):17.271224);
	TREE tree_9389 = ((Ornithorhynchus_anatinus:47.05793364,Tachyglossus_aculeatus:47.05793794):130.7866611,((((Orycteropus_afer:71.49760483,(Elephantulus_rufescens:23.205520129,Elephantulus_myurus:23.205522131):48.292076009999995):4.598781385,Procavia_capensis:76.096392905):10.24942497,((((Scalopus_aquaticus:75.167464863,Erinaceus_europaeus:75.167456389):2.151770281,(((Vulpes_vulpes:8.854867798399999,(Canis_mesomelas:3.131589237,Canis_latrans:3.1315895405100003):5.723278499899999):25.14487062,(Ailurus_fulgens:23.51605441,((Taxidea_taxus:15.73779131,(Mustela_erminea:10.8860280179,Martes_americana:10.8860274723):4.8517625007):6.323991063,Procyon_lotor:22.061783277500002):1.454272349):10.483683336):5.847238428,(Acinonyx_jubatus:7.4919549927,(Panthera_tigris:4.1048361,Panthera_leo:4.1048357973):3.387119983):32.355021315):37.472268400000004):6.19406,(((((Galago_senegalensis:19.3864528872,Perodicticus_potto:19.38645355):1.114775575,Nycticebus_coucang:20.5012279324):43.91231777,Aotus_trivirgatus:64.4135449404):3.338527119,Tupaia_glis:67.752064615):7.98329,((((Aplodontia_rufa:33.26983324,(((Tamias_striatus:7.406269911,Tamias_minimus:7.406270763):10.824620225,(Spermophilus_citellus:6.904045368699999,(Xerospermophilus_mohavensis:5.2745008851,Cynomys_ludovicianus:5.274498686599999):1.6295456386):11.326844492):6.1540576297000005,(Sciurus_carolinensis:12.94665575379,Tamiasciurus_hudsonicus:12.9466539405):11.438292450999999):8.8848838237):14.50570137,Muscardinus_avellanarius:47.7755313121):13.54897721,(((Galea_musteloides:16.0209039117,Cavia_porcellus:16.0209062932):20.063942398,(Chinchilla_lanigera:31.632292194999998,((Ctenomys_talarum:19.5921265622,Octodon_degus:19.592124365500002):2.955544808,Proechimys_semispinosus:22.5476743936):9.084623816):4.4525506662):3.44932996,Georychus_capensis:39.534176258):21.7903237437):6.005448,((((((Meriones_unguiculatus:15.8996147778,(Gerbillus_gerbillus:5.9024256976,Gerbillus_pyramidum:5.9024266116):9.997186166099999):22.405186059000002,(Acomys_cahirinus:12.1820963822,Acomys_russatus:12.182096698):26.122705798):6.041928661,((Micromys_minutus:24.63728489,(Rattus_fuscipes:4.0751509299999995,Rattus_lutreolus:4.0751506717999995):20.562135990450003):1.37194611,(Apodemus_sylvaticus:24.9564969563,(Otomys_irroratus:18.593436841600003,Rhabdomys_pumilio:18.593438494100003):6.363063172):1.0527324735):18.337496728):2.423370845,(((Ochrotomys_nuttalli:20.46802338,((Reithrodontomys_megalotis:14.7357474431,(Peromyscus_leucopus:3.8791666075999998,Peromyscus_maniculatus:3.87916682974):10.856579793):3.472941908,Baiomys_taylori:18.208687317000003):2.259335565):9.969539898999999,(Sigmodon_hispidus:21.5396560119,Eligmodontia_typus:21.539657749599996):8.89790540325):0.3485135574,((Ondatra_zibethicus:13.712072951,(((Microtus_guentheri:3.3689773545,Microtus_arvalis:3.3689774537000003):3.30220802,Microtus_agrestis:6.671184976999999):0.3264235483,(Microtus_pennsylvanicus:6.4325555705,Microtus_ochrogaster:6.4325541814000005):0.5650534516):6.71446370706):0.2064590203,Phenacomys_intermedius:13.918531674):16.867546648):15.98402589):9.210299999999998,Napaeozapus_insignis:55.9804022996):10.316182000000001,(((Thomomys_talpoides:8.754060748,Thomomys_bottae:8.754059761499999):14.357951414,Perognathus_longimembris:23.1120108439):1.571076768,(Dipodomys_ordii:5.334325282,Dipodomys_merriami:5.334325446499999):19.348762661):41.613467830000005):1.033373):8.405404):7.777945):0.920734,(Dasypus_novemcinctus:36.721373641,(Tolypeutes_matacus:14.808644143999999,Priodontes_maximus:14.80864456):21.912729906):47.71268723):1.911776):78.197048,((Monodelphis_brevicaudata:30.31284764,(Metachirus_nudicaudatus:20.77262874,(((Didelphis_virginiana:6.096257235,Didelphis_marsupialis:6.096258305):1.712657309,Philander_opossum:7.808916683):2.086793183,Lutreolina_crassicaudata:9.895707727000001):10.876918523):9.5402165424):43.891076887,(((((Burramys_parvus:28.46098204,Cercartetus_nanus:28.460985608):9.47948453,Trichosurus_vulpecula:37.940468353499995):6.19962223,(Potorous_tridactylus:42.611140119,(Tarsipes_rostratus:35.21165495,Pseudocheirus_peregrinus:35.2116570872):7.399481603):1.528952245):4.448077058,Phascolarctos_cinereus:48.588165860000004):14.19347643,((Macrotis_lagotis:27.666640839099998,(Perameles_nasuta:8.429284853399999,Isoodon_macrourus:8.429283071):19.237357767):32.66042284,((((Dasyurus_hallucatus:9.078502341,(Sarcophilus_harrisii:7.459305136,Dasyurus_geoffroii:7.459306204200001):1.619195424):5.252222643,(Dasyuroides_byrnei:11.25313759,Dasycercus_cristicauda:11.2531375921):3.0775856089999998):6.6908248941,Phascogale_tapoatafa:21.021553691):7.939904958,(Planigale_tenuirostris:21.8564400465,Sminthopsis_crassicaudata:21.856442540299998):7.105015754):31.365608952000002):2.4545775372):11.422289156):90.338955495):13.301742);
	TREE tree_3845 = ((Ornithorhynchus_anatinus:48.736871,Tachyglossus_aculeatus:48.736871):127.216245,((((Orycteropus_afer:74.10022778,(Elephantulus_myurus:22.758292140000002,Elephantulus_rufescens:22.758292144000002):51.341938153):8.565653818,Procavia_capensis:82.66590425499999):11.47814575,((((Scalopus_aquaticus:66.732308628,Erinaceus_europaeus:66.7323086267):3.2364481102,(((Vulpes_vulpes:9.405719326899998,(Canis_mesomelas:2.239816905,Canis_latrans:2.2398169048):7.1659018361):24.81275312,(((Taxidea_taxus:15.50166277,(Martes_americana:12.2584545735,Mustela_erminea:12.2584539277):3.2432077815):5.949080846,Procyon_lotor:21.4507459605):2.136930246,Ailurus_fulgens:23.58767298):10.6308006434):5.172478756,(Acinonyx_jubatus:7.2855601434000015,(Panthera_tigris:3.686119006,Panthera_leo:3.6861180964000004):3.5994422239999997):32.105392909):30.577796220000003):12.562934,(((((Galago_senegalensis:21.141000038100003,Perodicticus_potto:21.14099778):2.005108649,Nycticebus_coucang:23.1461060645):47.241308970000006,Aotus_trivirgatus:70.387415924):1.272926697,Tupaia_glis:71.6603293014):3.887384,((((Aplodontia_rufa:38.86633122,(((Tamias_striatus:7.093351069,Tamias_minimus:7.09334922791):11.901138294999999,(Spermophilus_citellus:6.1993253017,(Xerospermophilus_mohavensis:4.795818125699999,Cynomys_ludovicianus:4.7958190162):1.40350640514):12.795162162):8.4360220681,(Sciurus_carolinensis:13.9107306767,Tamiasciurus_hudsonicus:13.910730737200002):13.519778916):11.4358322552):12.74294502,Muscardinus_avellanarius:51.609285439000004):10.98456622,(((Galea_musteloides:15.7570192813,Cavia_porcellus:15.757016276189999):18.846274169999997,(Chinchilla_lanigera:31.109891274000002,((Ctenomys_talarum:18.6182215444,Octodon_degus:18.618223854):3.697293519,Proechimys_semispinosus:22.315517368699997):8.7943739):3.4934019205):4.71776084,Georychus_capensis:39.321053260000006):23.2727918968):8.967189,((Napaeozapus_insignis:64.474933652,((((Meriones_unguiculatus:16.5637482653,(Gerbillus_pyramidum:6.7023380268,Gerbillus_gerbillus:6.7023374272):9.8614108387):23.619898765000002,(Acomys_russatus:12.262151275,Acomys_cahirinus:12.262148905):27.921500850499996):5.3703005169999996,(((Rattus_fuscipes:3.79711987,Rattus_lutreolus:3.7971190865):22.5982538272,Micromys_minutus:26.395377477000004):0.726703312,(Apodemus_sylvaticus:25.741522939699998,(Rhabdomys_pumilio:19.43429117834,Otomys_irroratus:19.4342915046):6.307229935):1.3805593505):18.431869453):0.1918280549,(((Ochrotomys_nuttalli:21.66879148,((Reithrodontomys_megalotis:14.664629124,(Peromyscus_leucopus:4.1745877449,Peromyscus_maniculatus:4.1745886224):10.4900396269):5.714716107,Baiomys_taylori:20.379341724):1.289448499):11.011253659,(Sigmodon_hispidus:22.5679481265,Eligmodontia_typus:22.5679487021):10.1120987626):0.9925973092,((Ondatra_zibethicus:13.58756868,(((Microtus_arvalis:4.725562687,Microtus_guentheri:4.7255626875):1.75071379287,Microtus_agrestis:6.47627683):0.7539062717,(Microtus_pennsylvanicus:6.573620781100001,Microtus_ochrogaster:6.573621082):0.6565620211000001):6.357386078199999):0.5806333441,Phenacomys_intermedius:14.168202024):19.504440924):12.07313485):18.729178):3.79189,(((Thomomys_talpoides:10.812586962,Thomomys_bottae:10.8125875215):16.371214925,Perognathus_longimembris:27.183803189499997):3.082081271,(Dipodomys_ordii:8.4760432324,Dipodomys_merriami:8.4760437921):21.789841042):38.000956606):3.294193):3.9867):6.983951):10.423707,(Dasypus_novemcinctus:43.941661360000005,(Tolypeutes_matacus:19.960777541,Priodontes_maximus:19.960773935):23.980884336):49.0137341):1.18865):64.217186,((Monodelphis_brevicaudata:33.325311454499996,(Metachirus_nudicaudatus:20.63353969,(((Didelphis_virginiana:5.239505526,Didelphis_marsupialis:5.2395041182):1.575668208,Philander_opossum:6.8151721863):2.130856147,Lutreolina_crassicaudata:8.946029529):11.687512624):12.691774753):41.164081419,(((((Burramys_parvus:26.48920227,Cercartetus_nanus:26.489205795):12.75128501,Trichosurus_vulpecula:39.2404876299):4.480708901,(Potorous_tridactylus:42.277261398,(Tarsipes_rostratus:36.17353782,Pseudocheirus_peregrinus:36.17354837):6.103717249):1.443934075):8.887535241,Phascolarctos_cinereus:52.60873142):6.987456736,((Macrotis_lagotis:30.274132483000002,(Isoodon_macrourus:8.370702067,Perameles_nasuta:8.37070006169):21.903428310000002):27.84388944,((Phascogale_tapoatafa:21.381354543999997,((Dasyurus_hallucatus:9.445513564,(Sarcophilus_harrisii:7.984463233,Dasyurus_geoffroii:7.984460454200001):1.461049627):4.694765346,(Dasyuroides_byrnei:12.72294847,Dasycercus_cristicauda:12.7229481129):1.4173283327):7.241080911):4.501204082,(Sminthopsis_crassicaudata:20.0720213219,Planigale_tenuirostris:20.072024806800002):5.81053871):32.235462244000004):1.4781644757999999):14.89321404):83.871814417):17.591835);
	TREE tree_7329 = ((Ornithorhynchus_anatinus:49.15762594,Tachyglossus_aculeatus:49.157625929999995):137.979354,(((((Erinaceus_europaeus:73.05453498600001,Scalopus_aquaticus:73.0545300599):3.4932784307,(((Vulpes_vulpes:9.5656119814,(Canis_mesomelas:4.042128623,Canis_latrans:4.042129591):5.5234818754):25.99371963,(((Taxidea_taxus:17.14192072,(Martes_americana:12.4266867441,Mustela_erminea:12.42668484152):4.715235263199999):5.296832789,Procyon_lotor:22.4387557646):1.110003862,Ailurus_fulgens:23.54875801):12.010574562):4.655902117,((Panthera_tigris:3.611417848,Panthera_leo:3.6114178160000003):3.140894598,Acinonyx_jubatus:6.752311478300001):33.462923548):36.33256608):7.185414,(((((Galago_senegalensis:20.3269383334,Perodicticus_potto:20.326939013999997):1.662967806,Nycticebus_coucang:21.9899066222):37.42732877,Aotus_trivirgatus:59.4172333287):12.947000970000001,Tupaia_glis:72.3642263669):3.036953,((((Aplodontia_rufa:38.60846168,(((Tamias_striatus:7.82314922,Tamias_minimus:7.8231494199):14.809589434,(Spermophilus_citellus:7.6681030869,(Xerospermophilus_mohavensis:4.566400293999999,Cynomys_ludovicianus:4.5663999608):3.1017031266000004):14.964633566):6.8700066498000005,(Sciurus_carolinensis:14.387381788999999,Tamiasciurus_hudsonicus:14.38738326201):15.115359779):9.105708699200001):13.44691764,Muscardinus_avellanarius:52.0553679802):13.34768968,(((Galea_musteloides:16.182445612,Cavia_porcellus:16.182446427800002):20.4916159215,(Chinchilla_lanigera:32.701246843,((Ctenomys_talarum:19.415997258959997,Octodon_degus:19.415996763):3.583053788,Proechimys_semispinosus:22.999051562010003):9.702195473):3.972813596):5.993586409,Georychus_capensis:42.66764657900001):22.735424885):3.328148,((Napaeozapus_insignis:64.197490996,(((((Gerbillus_gerbillus:8.4643449369,Gerbillus_pyramidum:8.4643445279):9.453486550100001,Meriones_unguiculatus:17.9178297902):25.646440202,(Acomys_russatus:12.39998599,Acomys_cahirinus:12.3999865869):31.164286615400002):5.321846218999999,((Micromys_minutus:26.595326876999998,(Rattus_fuscipes:3.146453672,Rattus_lutreolus:3.1464529182):23.4488691137):1.744084996,((Otomys_irroratus:19.2205194575,Rhabdomys_pumilio:19.220517761950003):6.597269937,Apodemus_sylvaticus:25.81778958601):2.5216203057):20.546710092):0.5450094262,(((Ochrotomys_nuttalli:27.12359107,((Reithrodontomys_megalotis:19.1605222864,(Peromyscus_maniculatus:5.2260119098,Peromyscus_leucopus:5.226011056):13.934510090899998):4.960500922,Baiomys_taylori:24.121022068000002):3.002569004):7.784928948,(Eligmodontia_typus:24.0705203295,Sigmodon_hispidus:24.070521098100002):10.837998266):0.2163103891,((Ondatra_zibethicus:14.338731456000001,(((Microtus_arvalis:4.465879602699999,Microtus_guentheri:4.4658796032999994):3.1425169478,Microtus_agrestis:7.608396835900001):0.8865539254,(Microtus_pennsylvanicus:6.8700269575,Microtus_ochrogaster:6.8700278125):1.6249232328):5.8437792985):1.041066292,Phenacomys_intermedius:15.379796608):19.745034055999998):14.30629866):14.76633):4.029583000000001,(((Thomomys_bottae:11.20163219206,Thomomys_talpoides:11.201634584):14.551822356,Perognathus_longimembris:25.7534574648):3.306466861,(Dipodomys_ordii:8.487930092,Dipodomys_merriami:8.4879292197):20.571993187799997):39.16711972):0.504172):6.669977):8.33202):3.568887,(((Orycteropus_afer:63.78280475,(Elephantulus_rufescens:22.757777274000002,Elephantulus_myurus:22.757777279):41.025032882999994):1.884595927,Procavia_capensis:65.667405862):13.46197688,(Dasypus_novemcinctus:33.725075020999995,(Tolypeutes_matacus:14.183095808600001,Priodontes_maximus:14.183096899):19.541979212):45.40431208):8.172724):72.500856,(((Metachirus_nudicaudatus:17.29048778,(((Didelphis_virginiana:6.197290927,Didelphis_marsupialis:6.197291576):1.160622508,Philander_opossum:7.357912464):1.583230663,Lutreolina_crassicaudata:8.941142479):8.349343358):10.29697873,Monodelphis_brevicaudata:27.5874658639):41.8760876129,(((((Burramys_parvus:26.63612363,Cercartetus_nanus:26.636123629):8.066561914,Trichosurus_vulpecula:34.7026836039):4.503292033,(Potorous_tridactylus:37.763104516,(Tarsipes_rostratus:32.6656961,Pseudocheirus_peregrinus:32.6656824915):5.097423646):1.442872735):5.137920112,Phascolarctos_cinereus:44.34389769):13.54917636,((Macrotis_lagotis:28.6350138379,(Isoodon_macrourus:8.0370188604,Perameles_nasuta:8.0370185363):20.597993401):26.09243712,((Sminthopsis_crassicaudata:21.9354929908,Planigale_tenuirostris:21.9354959053):3.640493772,(((Dasyurus_hallucatus:8.509829185,(Sarcophilus_harrisii:7.660988298,Dasyurus_geoffroii:7.6609873254):0.8488421833):3.602746024,(Dasyuroides_byrnei:9.577654107,Dasycercus_cristicauda:9.577655727):2.534919807):9.9142295813,Phascogale_tapoatafa:22.026805114300004):3.549186182):29.151460029000003):3.1656249212):11.570493042):90.339339017):27.334023);
	TREE tree_9663 = ((Ornithorhynchus_anatinus:47.56810943,Tachyglossus_aculeatus:47.568100306):138.8403746,(((((Scalopus_aquaticus:60.914592553,Erinaceus_europaeus:60.91459197099999):4.96908103,(((Vulpes_vulpes:8.7093465205,(Canis_mesomelas:2.839985686,Canis_latrans:2.8399857753999997):5.869360416600001):28.81712547,(Ailurus_fulgens:23.70025184,((Taxidea_taxus:16.03874901,(Mustela_erminea:12.3081463886,Martes_americana:12.3081453462):3.7306061720000003):6.142047254,Procyon_lotor:22.1808007389):1.519454974):13.826219854999998):4.739338081,((Panthera_tigris:3.128131698,Panthera_leo:3.1281332776):3.061476608,Acinonyx_jubatus:6.1896099146):36.076204449):23.617866479999996):17.546775,(((((Galago_senegalensis:22.4029390988,Perodicticus_potto:22.402942813000003):1.22894155,Nycticebus_coucang:23.6318824329):43.55973881,Aotus_trivirgatus:67.1916256002):1.445110614,Tupaia_glis:68.636735748):5.491129,((((Aplodontia_rufa:31.74068799,(((Tamias_striatus:6.027070227,Tamias_minimus:6.0270708901):9.715535489,(Spermophilus_citellus:6.5046365265,(Xerospermophilus_mohavensis:3.5974865208999995,Cynomys_ludovicianus:3.5974867765):2.907149955):9.2379707714):7.646509644,(Sciurus_carolinensis:10.9858262653,Tamiasciurus_hudsonicus:10.9858241492):12.403290471):8.3515662501):12.34438734,Muscardinus_avellanarius:44.08506895400001):10.87287567,(((Galea_musteloides:14.177474043,Cavia_porcellus:14.1774726186):17.272845088999997,(Chinchilla_lanigera:28.189384255,((Ctenomys_talarum:17.7190756949,Octodon_degus:17.7190757178):3.805047051,Proechimys_semispinosus:21.5241222868):6.6652585839):3.2609341566):4.829505459,Georychus_capensis:36.279821449):18.6781414465):7.659375,((((((Ochrotomys_nuttalli:22.99938785,((Reithrodontomys_megalotis:16.3737043244,(Peromyscus_leucopus:4.820916059,Peromyscus_maniculatus:4.8209155455):11.5527890374):3.17084567,Baiomys_taylori:19.544553848):3.454836571):8.085874354000001,(Eligmodontia_typus:24.0401576981,Sigmodon_hispidus:24.0401571314):7.0451042485999995):0.3963466565,((Ondatra_zibethicus:13.308014744000001,((Microtus_agrestis:7.994464044000001,(Microtus_arvalis:4.0663307049999995,Microtus_guentheri:4.0663304484):3.9281325686999997):0.654695481,(Microtus_ochrogaster:7.2604430434,Microtus_pennsylvanicus:7.260443045):1.388716995):4.6588545773):0.3663528333,Phenacomys_intermedius:13.674366807):17.807242306):14.55620316,(((Meriones_unguiculatus:15.5638749024,(Gerbillus_pyramidum:5.6967786662,Gerbillus_gerbillus:5.696778947):9.867098704):24.349572954,(Acomys_russatus:11.47709971,Acomys_cahirinus:11.4770998228):28.436349213299998):4.83376482,(((Rattus_fuscipes:3.5584876237,Rattus_lutreolus:3.5584873437):21.193285105,Micromys_minutus:24.751773905):1.543749109,(Apodemus_sylvaticus:24.49369733586,(Rhabdomys_pumilio:17.2762022705,Otomys_irroratus:17.276203981):7.217496327):1.8018232956):18.451693534):1.2905964062):9.824798999999999,Napaeozapus_insignis:55.8626211385):5.1435010000000005,((Perognathus_longimembris:22.9980847584,(Thomomys_talpoides:8.909674368,Thomomys_bottae:8.909673895400001):14.088410073999999):1.180794242,(Dipodomys_merriami:6.0923202689,Dipodomys_ordii:6.0923202688):18.086559833000003):36.827206950000004):1.611221):11.510534999999999):9.302588):5.204874,(((Orycteropus_afer:67.12573706,(Elephantulus_rufescens:23.974849251000002,Elephantulus_myurus:23.97485114):43.150882154):9.30533386,Procavia_capensis:76.431077342):5.415618875,(Dasypus_novemcinctus:34.734839216999994,(Tolypeutes_matacus:16.732160163,Priodontes_maximus:16.732161703):18.002682137):47.111842010000004):6.788633):67.865849,((Monodelphis_brevicaudata:31.1565295188,(Metachirus_nudicaudatus:16.23688979,(((Didelphis_virginiana:7.533882172,Didelphis_marsupialis:7.533879688):0.6761642518,Philander_opossum:8.2100439393):1.334402855,Lutreolina_crassicaudata:9.54444644):6.692442283):14.919640084):43.916744071,(((((Burramys_parvus:24.69923163,Cercartetus_nanus:24.699231631):14.50498194,Trichosurus_vulpecula:39.204210739000004):3.624144809,(Potorous_tridactylus:40.654007756,(Tarsipes_rostratus:34.81094464,Pseudocheirus_peregrinus:34.81094393):5.843060632):2.174352754):4.668397141,Phascolarctos_cinereus:47.49675553):14.48508584,((Macrotis_lagotis:29.865623782999997,(Perameles_nasuta:9.1215406578,Isoodon_macrourus:9.121542431):20.744084901999997):29.91497902,((Planigale_tenuirostris:18.737488849000002,Sminthopsis_crassicaudata:18.737488496):6.624310837,(((Dasyurus_hallucatus:8.845857119,(Sarcophilus_harrisii:8.327423104,Dasyurus_geoffroii:8.327424523400001):0.5184329506):5.471160466000001,(Dasyuroides_byrnei:12.68950481,Dasycercus_cristicauda:12.6895019682):1.6275145504):7.929211261900001,Phascogale_tapoatafa:22.2462313299):3.115571196):34.418806659):2.2012339532):13.091431155):81.42792925399999):29.907315);
	TREE tree_9231 = ((Ornithorhynchus_anatinus:48.442398,Tachyglossus_aculeatus:48.44239596):131.495941,((((Orycteropus_afer:91.03648339,(Elephantulus_myurus:36.933097927999995,Elephantulus_rufescens:36.933094981):54.1033828):2.857708854,Procavia_capensis:93.8942104227):5.335599773,((((Scalopus_aquaticus:72.441318702,Erinaceus_europaeus:72.4413360176):3.7443733106,(((Vulpes_vulpes:8.6283911862,(Canis_mesomelas:2.472709679,Canis_latrans:2.4727096798):6.155681220700001):24.73328765,(Ailurus_fulgens:22.7240001,((Taxidea_taxus:13.86383995,(Mustela_erminea:11.2374150469,Martes_americana:11.2374162756):2.6264254134000002):6.58501729,Procyon_lotor:20.44885869279):2.275143433):10.6376775993):5.366758781,((Panthera_tigris:3.570891506,Panthera_leo:3.5708926499):3.3014409277,Acinonyx_jubatus:6.8723341505):31.856106325):37.457274489999996):6.721879,(((((Galago_senegalensis:20.7489305593,Perodicticus_potto:20.748927904):1.819280439,Nycticebus_coucang:22.568209529300002):46.570075779999996,Aotus_trivirgatus:69.1382825169):5.320395223,Tupaia_glis:74.458653822):6.706625,((((Aplodontia_rufa:39.51517231,(((Tamias_striatus:9.215928161,Tamias_minimus:9.215929513999999):12.398451754,(Spermophilus_citellus:8.395361060799999,(Xerospermophilus_mohavensis:5.1663220369,Cynomys_ludovicianus:5.1663229516):3.2290392256000002):13.219022574):8.515186810100001,(Tamiasciurus_hudsonicus:15.497189141,Sciurus_carolinensis:15.4971881254):14.632381):9.38559304):17.38513318,Muscardinus_avellanarius:56.90029669249999):13.73225251,(((Galea_musteloides:20.387625829999998,Cavia_porcellus:20.3876270517):21.0818972487,(Chinchilla_lanigera:37.10164085,((Ctenomys_talarum:21.736209652699998,Octodon_degus:21.7362092591):3.166097934,Proechimys_semispinosus:24.902309326300003):12.199331229):4.3678846644):3.971467503,Georychus_capensis:45.440991499000006):25.1915521359):3.989385,((((((Meriones_unguiculatus:18.289162340799997,(Gerbillus_pyramidum:6.69354940119,Gerbillus_gerbillus:6.693549811999999):11.5956130057):26.234713898000003,(Acomys_russatus:12.36952141,Acomys_cahirinus:12.3695235091):32.154351587):6.465636644,((Micromys_minutus:25.6078425,(Rattus_fuscipes:3.556972762,Rattus_lutreolus:3.5569727614):22.0508702763):3.181088496,((Otomys_irroratus:20.3436541155,Rhabdomys_pumilio:20.343653292200003):6.013521355,Apodemus_sylvaticus:26.3571753431):2.431755206):22.200580555000002):1.74626693,(((Ochrotomys_nuttalli:26.95444095,((Reithrodontomys_megalotis:19.6411228374,(Peromyscus_maniculatus:5.57221785065,Peromyscus_leucopus:5.572217665):14.0689095231):5.393774148,Baiomys_taylori:25.034896984):1.919542721):11.786324512299998,(Sigmodon_hispidus:26.283284306800002,Eligmodontia_typus:26.2832840274):12.4574799099):0.1834842193,((Ondatra_zibethicus:17.362738456000002,((Microtus_agrestis:8.927744588,(Microtus_arvalis:5.6307410960999995,Microtus_guentheri:5.6307410958999995):3.2970053550000005):0.1271680014,(Microtus_pennsylvanicus:7.903421281,Microtus_ochrogaster:7.9034203173):1.1514929544):8.3078244113):1.001859745,Phenacomys_intermedius:18.364597583):20.559649233200002):13.81153597):8.751287,Napaeozapus_insignis:61.487086066):7.271398,((Perognathus_longimembris:25.3308328114,(Thomomys_bottae:9.3148852949,Thomomys_talpoides:9.314882507):16.015946213):2.007013012,(Dipodomys_merriami:6.4623647088,Dipodomys_ordii:6.4623645238):20.875480552):41.42064613):5.863459000000001):6.543371):1.742291):12.491397,(Dasypus_novemcinctus:33.880226682,(Tolypeutes_matacus:18.220274256,Priodontes_maximus:18.220272062000003):15.659955059):61.518772479999996):3.830818):63.552562,((Monodelphis_brevicaudata:32.377735915399995,(Metachirus_nudicaudatus:22.65471434,(((Didelphis_virginiana:6.247642872,Didelphis_marsupialis:6.2476428725):2.382883398,Philander_opossum:8.630526270499999):3.065046769,Lutreolina_crassicaudata:11.695573791):10.959142423):9.723023824):47.245094654199995,(((((Burramys_parvus:32.04478927,Cercartetus_nanus:32.04478926):10.17075891,Trichosurus_vulpecula:42.215550422999996):2.337757889,(Potorous_tridactylus:43.359640787,(Tarsipes_rostratus:37.32230314,Pseudocheirus_peregrinus:37.322302766):6.037332408):1.193672765):7.387180149,Phascolarctos_cinereus:51.940490710000006):15.49042367,((Macrotis_lagotis:29.663900933,(Isoodon_macrourus:8.7493186834,Perameles_nasuta:8.749320105999999):20.914580374):34.53120826,((((Dasyurus_hallucatus:9.934544054,(Sarcophilus_harrisii:8.900288526,Dasyurus_geoffroii:8.900287778):1.034255528):4.406118098,(Dasyuroides_byrnei:10.09803077,Dasycercus_cristicauda:10.0980332055):4.2426278991):8.3535533348,Phascogale_tapoatafa:22.69421137):6.079275171,(Planigale_tenuirostris:23.807426901600003,Sminthopsis_crassicaudata:23.807422781499998):4.966059268):35.421620783):3.2358069379):12.191904972):83.159488186):17.156012);
	TREE tree_0067 = ((Ornithorhynchus_anatinus:47.598547,Tachyglossus_aculeatus:47.59853498):131.151864,(((((Scalopus_aquaticus:68.669662657,Erinaceus_europaeus:68.66967324199999):3.8876531964999996,(((Vulpes_vulpes:9.886717537300001,(Canis_mesomelas:3.010374657,Canis_latrans:3.0103746564):6.876343092599999):26.25373357,(((Taxidea_taxus:15.59034817,(Martes_americana:12.7698221087,Mustela_erminea:12.7698228638):2.8205242457):6.527233057,Procyon_lotor:22.1175839434):2.309455358,Ailurus_fulgens:24.42703477):11.713416033000001):6.768886953,((Panthera_tigris:3.333486182,Panthera_leo:3.3334853660999997):3.7123498799999997,Acinonyx_jubatus:7.045836878459999):35.863502901000004):29.647984710000003):9.543917,(((((Galago_senegalensis:19.564197489199998,Perodicticus_potto:19.56419512):0.752319805,Nycticebus_coucang:20.3165152621):44.45175193,Aotus_trivirgatus:64.7682719304):0.2692093445,Tupaia_glis:65.03746767651):13.611692,((((Aplodontia_rufa:44.97084219,(((Tamias_striatus:10.05792341,Tamias_minimus:10.0579256505):16.134014364,(Spermophilus_citellus:8.2979014533,(Xerospermophilus_mohavensis:4.600368058000001,Cynomys_ludovicianus:4.600368403899999):3.697533394):17.894035286):7.787354922,(Sciurus_carolinensis:18.2013861066,Tamiasciurus_hudsonicus:18.2013885238):15.777905557):10.9915508718):13.63358199,Muscardinus_avellanarius:58.604425894):14.53303234,(((Galea_musteloides:21.114658211,Cavia_porcellus:21.1146575837):19.997959661000003,(Chinchilla_lanigera:36.694086165,((Ctenomys_talarum:21.06622803634,Octodon_degus:21.0662287829):4.748750333,Proechimys_semispinosus:25.814978243):10.879106669999999):4.4185323345):5.830256594,Georychus_capensis:46.942874155):26.194607182):2.226409,(((((((Gerbillus_gerbillus:4.9959291345,Gerbillus_pyramidum:4.9959289152):10.770359952999998,Meriones_unguiculatus:15.766288207599999):23.013352837,(Acomys_russatus:11.17420341,Acomys_cahirinus:11.1742042337):27.605431592000002):4.988092729,(((Rattus_fuscipes:3.413632947,Rattus_lutreolus:3.4136340456):19.76391072182,Micromys_minutus:23.177544793):2.056063365,(Apodemus_sylvaticus:24.0764920672,(Rhabdomys_pumilio:17.000203719299996,Otomys_irroratus:17.000202155300002):7.076287880799999):1.1571169714):18.534126161):0.5892579946,(((Ochrotomys_nuttalli:24.10734585,((Reithrodontomys_megalotis:15.860142373,(Peromyscus_maniculatus:5.1113393748,Peromyscus_leucopus:5.111339656):10.7488003068):5.561881864,Baiomys_taylori:21.422020801):2.685325044):8.036608831399999,(Eligmodontia_typus:22.968760302200003,Sigmodon_hispidus:22.9687633807):9.175194143):0.2584485631,((Ondatra_zibethicus:13.875635502,(((Microtus_guentheri:3.9393398398999997,Microtus_arvalis:3.9393394548):3.0242994834,Microtus_agrestis:6.9636399650000005):0.3722706271,(Microtus_pennsylvanicus:6.4089688312,Microtus_ochrogaster:6.4089701642):0.9269409911):6.5397241933):1.213271431,Phenacomys_intermedius:15.08890719):17.313498636000002):11.95459332):14.839817,Napaeozapus_insignis:59.196804003):6.518709,(((Thomomys_talpoides:9.385211138999999,Thomomys_bottae:9.385209994):16.244889889,Perognathus_longimembris:25.630101024):1.344290067,(Dipodomys_ordii:7.6563615431,Dipodomys_merriami:7.656361734):19.3180287827):38.74113309):9.64837):3.285278):3.452067):7.208633,(((Orycteropus_afer:74.16214007,(Elephantulus_myurus:27.047060209999998,Elephantulus_rufescens:27.047057761):47.115072493999996):4.501130255,Procavia_capensis:78.663252669):8.583670678,(Dasypus_novemcinctus:38.649788577,(Tolypeutes_matacus:20.363330487,Priodontes_maximus:20.363329660999998):18.2864582954):48.59715572):2.062931):68.54375,((Monodelphis_brevicaudata:30.7027670821,(Metachirus_nudicaudatus:17.7730837,(((Didelphis_virginiana:4.817379658,Didelphis_marsupialis:4.8173796576):3.229432721,Philander_opossum:8.0468123093):1.815151212,Lutreolina_crassicaudata:9.8619625345):7.9111215139999995):12.929683737):45.871494135,(((((Burramys_parvus:29.42939987,Cercartetus_nanus:29.429403387999997):11.22986923,Trichosurus_vulpecula:40.659269105):5.324969222,(Potorous_tridactylus:44.119566832,(Tarsipes_rostratus:33.85752457,Pseudocheirus_peregrinus:33.857521401):10.26204508):1.864670084):6.257515934,Phascolarctos_cinereus:52.24175426):11.2030107,((Macrotis_lagotis:33.854755603,(Isoodon_macrourus:9.927594410000001,Perameles_nasuta:9.927595467):23.927162952):26.89399491,((((Dasyurus_hallucatus:8.949733,(Sarcophilus_harrisii:8.640574641,Dasyurus_geoffroii:8.6405749931):0.309157021):5.142581638999999,(Dasyuroides_byrnei:11.11968798,Dasycercus_cristicauda:11.119687631000001):2.972624191):6.1458293952,Phascogale_tapoatafa:20.238143682):7.668898863,(Planigale_tenuirostris:23.13931964875,Sminthopsis_crassicaudata:23.139320350290003):4.767719908):32.841707968):2.6960158603):13.129493086):81.279359202):20.896758);
	TREE tree_7760 = ((Ornithorhynchus_anatinus:58.274284,Tachyglossus_aculeatus:58.274283999999994):123.10331,((((((Scalopus_aquaticus:73.532635172,Erinaceus_europaeus:73.53262479029999):4.0205499663,(((Vulpes_vulpes:9.7875130874,(Canis_mesomelas:1.674553883,Canis_latrans:1.6745540573):8.1129586262):20.19149524,(Ailurus_fulgens:21.78656266,((Taxidea_taxus:14.28607867,(Mustela_erminea:11.0754422007,Martes_americana:11.075444574499999):3.2106346772000003):6.4690472,Procyon_lotor:20.755127032):1.031437364):8.19244799):3.773194509,((Panthera_tigris:3.196782068,Panthera_leo:3.1967826475):2.9777589533,Acinonyx_jubatus:6.174542295659999):27.577658924999998):43.80096923999999):6.809568,(((((Galago_senegalensis:21.5552965105,Perodicticus_potto:21.55529784):1.554675844,Nycticebus_coucang:23.109969300800003):45.16281797,Aotus_trivirgatus:68.27278944540001):4.775908665,Tupaia_glis:73.0486907739):5.941652,((((Aplodontia_rufa:42.46595895,(((Tamias_striatus:6.936438416,Tamias_minimus:6.93643815194):14.53062096,(Spermophilus_citellus:8.00019356984,(Xerospermophilus_mohavensis:5.478468891,Cynomys_ludovicianus:5.4784695517):2.5217250094):13.466862168):9.1923271286,(Sciurus_carolinensis:14.0550317366,Tamiasciurus_hudsonicus:14.0550324634):16.604357342):11.8065605581):15.49097059,Muscardinus_avellanarius:57.956917645):14.07206446,(((Galea_musteloides:17.7282086392,Cavia_porcellus:17.7282089334):21.854120787,(Chinchilla_lanigera:37.008651668,((Ctenomys_talarum:21.7737589487,Octodon_degus:21.773756573):5.009542331,Proechimys_semispinosus:26.7832988416):10.225352476500001):2.5736780529):7.818906185,Georychus_capensis:47.401237381):24.6277525194):1.517881,((((((Meriones_unguiculatus:17.0768829348,(Gerbillus_gerbillus:6.892565643,Gerbillus_pyramidum:6.892565643400001):10.18431865177):24.896878843999996,(Acomys_russatus:11.31814122,Acomys_cahirinus:11.318138351370001):30.655624881999998):4.272149014,(((Rattus_lutreolus:3.9028860916999997,Rattus_fuscipes:3.9028866166):22.525177266500002,Micromys_minutus:26.428063268000002):1.092417774,((Rhabdomys_pumilio:20.680003344600003,Otomys_irroratus:20.6800002553):5.463689986,Apodemus_sylvaticus:26.14368935):1.3767895287):18.725431917999998):3.179105153,(((Ochrotomys_nuttalli:25.11508078,((Reithrodontomys_megalotis:18.925326953,(Peromyscus_maniculatus:4.3296420169,Peromyscus_leucopus:4.3296417477):14.595685324200002):5.54402356,Baiomys_taylori:24.469347231):0.6457305624):11.538721785,(Eligmodontia_typus:25.920461287700004,Sigmodon_hispidus:25.9204592245):10.7333401384):0.1614711737,((Ondatra_zibethicus:15.48230517,(((Microtus_arvalis:4.60921840766,Microtus_guentheri:4.6092184381):4.186599861,Microtus_agrestis:8.795818):0.2565689426,(Microtus_ochrogaster:7.419313261899999,Microtus_pennsylvanicus:7.4193138593):1.6330734419000001):6.429919598):0.9124329633,Phenacomys_intermedius:16.39474022):20.420532109):12.609752980000001):12.487428,Napaeozapus_insignis:61.912465142):3.684814,((Perognathus_longimembris:24.305456145999997,(Thomomys_talpoides:9.383564368,Thomomys_bottae:9.38356552586):14.921892132):2.629947316,(Dipodomys_ordii:6.2228972728,Dipodomys_merriami:6.222899203899999):20.71250584):38.66186343):7.949604000000001):5.443486999999999):5.372379):3.206937,((Priodontes_maximus:13.108513353,Tolypeutes_matacus:13.108513847000001):24.250557283,Dasypus_novemcinctus:37.359076508):50.210589490000004):1.917004,((Orycteropus_afer:72.47186213,(Elephantulus_rufescens:28.9202437175,Elephantulus_myurus:28.920246064):43.551626774):0.5787152779,Procavia_capensis:73.05057480299999):16.43609028):79.327024,((Monodelphis_brevicaudata:31.9639010753,(Metachirus_nudicaudatus:16.533207937100002,(((Didelphis_virginiana:4.331763578,Didelphis_marsupialis:4.331763217):3.923998584,Philander_opossum:8.2557617643):3.124346323,Lutreolina_crassicaudata:11.380108487):5.153099818):15.43069061):43.571969101,(((((Burramys_parvus:30.90891124,Cercartetus_nanus:30.908911241):10.99909279,Trichosurus_vulpecula:41.90800403):4.377485635,(Potorous_tridactylus:45.936854919,(Tarsipes_rostratus:36.53067891,Pseudocheirus_peregrinus:36.530686847300004):9.406169874):0.3486298718):6.719115075,Phascolarctos_cinereus:53.00460474):10.55778746,((Macrotis_lagotis:34.4724461477,(Perameles_nasuta:10.876984414,Isoodon_macrourus:10.876985135999998):23.595459933):27.54891181,((((Dasyurus_hallucatus:10.79738547,(Sarcophilus_harrisii:9.735970014,Dasyurus_geoffroii:9.7359714577):1.06141293):3.8783544438,(Dasyuroides_byrnei:12.19964037,Dasycercus_cristicauda:12.199638206600001):2.4760995415):7.484011177809999,Phascogale_tapoatafa:22.159753434):5.395949411,(Sminthopsis_crassicaudata:20.334787931999998,Planigale_tenuirostris:20.334788648):7.22091059):34.465661605):1.5410317151):11.973479057):93.277802788):12.563884);
	TREE tree_5226 = ((Ornithorhynchus_anatinus:52.48274038,Tachyglossus_aculeatus:52.48274037):131.6849905,(((((Orycteropus_afer:77.10635285,(Elephantulus_myurus:26.598447042,Elephantulus_rufescens:26.5984509898):50.507901102):3.69880339,Procavia_capensis:80.805147066):4.450721762,(Dasypus_novemcinctus:34.311080181,(Tolypeutes_matacus:20.053125086,Priodontes_maximus:20.053128019):14.257952581999998):50.94479178):4.60819,(((Scalopus_aquaticus:71.606242299,Erinaceus_europaeus:71.6062304584):3.075800617,(((Vulpes_vulpes:9.371027948,(Canis_mesomelas:3.760281101,Canis_latrans:3.7602817586):5.61074753704):25.34255584,(((Taxidea_taxus:16.64535776,(Martes_americana:13.129627582200001,Mustela_erminea:13.129626924):3.5157289293):5.513743021,Procyon_lotor:22.15910144):2.062362155,Ailurus_fulgens:24.22146162):10.4921224898):8.1430107,(Acinonyx_jubatus:7.230553262799999,(Panthera_tigris:4.237622536,Panthera_leo:4.2376224695):2.9929306298):35.62604197899999):31.82546852):11.862063,(((((Galago_senegalensis:21.06637437941,Perodicticus_potto:21.066376072):1.859187019,Nycticebus_coucang:22.925561333999998):43.45537249,Aotus_trivirgatus:66.3809326297):4.114349647,Tupaia_glis:70.4952705312):7.604768,((((Aplodontia_rufa:34.78222284,(((Tamias_striatus:7.626844296,Tamias_minimus:7.626842663):12.570299237,(Spermophilus_citellus:7.2550943287,(Xerospermophilus_mohavensis:4.1987416639,Cynomys_ludovicianus:4.1987430719):3.0563509753):12.9420497678):7.0101329883000005,(Sciurus_carolinensis:13.68529920449,Tamiasciurus_hudsonicus:13.685298471500001):13.521977768):7.5749415281):15.77525956,Muscardinus_avellanarius:50.557473106):13.71298528,(((Galea_musteloides:15.590541490000001,Cavia_porcellus:15.5905421966):22.142178296399997,(Chinchilla_lanigera:33.899391416,((Ctenomys_talarum:19.955103508889998,Octodon_degus:19.955102419):3.570057451,Proechimys_semispinosus:23.5251629857):10.3742284277):3.833330353):7.363083803,Georychus_capensis:45.095804443):19.1746540882):2.816998,((Napaeozapus_insignis:59.001108552999995,((((Ochrotomys_nuttalli:24.8525331,((Reithrodontomys_megalotis:15.7259191734,(Peromyscus_leucopus:4.190938832,Peromyscus_maniculatus:4.190938933550999):11.5349809273):6.50967168,Baiomys_taylori:22.235591731):2.616944298):9.706040389,(Sigmodon_hispidus:24.1336961452,Eligmodontia_typus:24.133692074):10.4248817092):1.190603455,((Ondatra_zibethicus:15.937339318,(((Microtus_arvalis:5.5736366450000006,Microtus_guentheri:5.573637114599999):2.6616670517,Microtus_agrestis:8.235303698):0.1919779201,(Microtus_pennsylvanicus:7.4993493548,Microtus_ochrogaster:7.4993499395):0.9279332893000001):7.5100565286):0.1793914802,Phenacomys_intermedius:16.116731823000002):19.632447471):14.13849531,(((Acomys_russatus:14.06910005,Acomys_cahirinus:14.069100512399999):29.777291101099998,((Gerbillus_pyramidum:8.192955004,Gerbillus_gerbillus:8.19295549544):9.5916754105,Meriones_unguiculatus:17.7846312346):26.0617591):6.018962043,((Micromys_minutus:24.75312788,(Rattus_lutreolus:3.9565269994,Rattus_fuscipes:3.9565269979999997):20.7966012437):2.897400793,(Apodemus_sylvaticus:26.514395754200002,(Rhabdomys_pumilio:19.819317540199997,Otomys_irroratus:19.8193181304):6.6950759810000005):1.1361371879):22.214821894):0.02232052109):9.113439000000001):1.34376,(((Thomomys_talpoides:9.024997351,Thomomys_bottae:9.0249961756):15.958100547,Perognathus_longimembris:24.9830989079):2.762476203,(Dipodomys_ordii:6.742265917799999,Dipodomys_merriami:6.7422664224):21.003307517):32.59927147):6.742593):11.012595):8.444061):3.319941):67.426939,((Monodelphis_brevicaudata:30.7658942171,(Metachirus_nudicaudatus:17.13048918,(((Didelphis_virginiana:5.512015244,Didelphis_marsupialis:5.5120178976):1.725630794,Philander_opossum:7.237646038):1.738676884,Lutreolina_crassicaudata:8.976324248):8.154164937):13.635403748):45.1088427483,(((((Burramys_parvus:26.15903327,Cercartetus_nanus:26.159033271):13.50229019,Trichosurus_vulpecula:39.6613234646):1.604726417,(Potorous_tridactylus:40.174804226999996,(Tarsipes_rostratus:34.44054986,Pseudocheirus_peregrinus:34.4405568276):5.7342503869999994):1.091239681):4.208155633,Phascolarctos_cinereus:45.474202860000005):14.58244476,((Macrotis_lagotis:30.7101138861,(Perameles_nasuta:10.2004370859,Isoodon_macrourus:10.200440733):20.509676802):27.09366981,((Planigale_tenuirostris:22.965402531,Sminthopsis_crassicaudata:22.965403529):6.584056002,(Phascogale_tapoatafa:24.9720380401,((Dasyurus_hallucatus:8.851124559,(Sarcophilus_harrisii:7.004876539,Dasyurus_geoffroii:7.0048775341):1.846245699):4.804862131,(Dasyuroides_byrnei:11.9159029,Dasycercus_cristicauda:11.915903568000001):1.7400827907999998):11.3160535779):4.577421816):28.254322506):2.2528612676):15.818078072999999):81.416264097):26.876768);
	TREE tree_7396 = ((Ornithorhynchus_anatinus:45.70580037,Tachyglossus_aculeatus:45.70581281):132.0038527,(((((Erinaceus_europaeus:69.36886897299999,Scalopus_aquaticus:69.36886992599999):3.4003216877,(((Vulpes_vulpes:9.790567463499999,(Canis_mesomelas:3.367198774,Canis_latrans:3.3671987746000003):6.4233714162):25.06684358,(((Taxidea_taxus:16.15377088,(Martes_americana:12.9183760084,Mustela_erminea:12.918376305):3.2353957612):5.753779746,Procyon_lotor:21.907549444):1.805820689,Ailurus_fulgens:23.71337369):11.1440406207):7.375985935,((Panthera_tigris:3.460347381,Panthera_leo:3.4603477362):2.692875246,Acinonyx_jubatus:6.1532218275999995):36.080176131):30.535800090000002):8.118284,((Tupaia_glis:72.858865415,(((Galago_senegalensis:20.321283012000002,Perodicticus_potto:20.321280993000002):1.272547738,Nycticebus_coucang:21.5938303452):41.31179356,Aotus_trivirgatus:62.905623298500004):9.953259651000002):4.408285,((((Aplodontia_rufa:33.50307673,(((Tamias_striatus:7.503168317,Tamias_minimus:7.5031683169):11.294266984,(Spermophilus_citellus:7.6943944985999995,(Xerospermophilus_mohavensis:4.0648816204000005,Cynomys_ludovicianus:4.0648821863):3.6295125665000003):11.103038283):7.5700776689,(Tamiasciurus_hudsonicus:12.723251377699999,Sciurus_carolinensis:12.723251658599999):13.644260461999998):7.1355762051000005):11.05325923,Muscardinus_avellanarius:44.556348119999996):12.07719187,(((Galea_musteloides:13.624834264,Cavia_porcellus:13.624835485):19.164918647700002,(Chinchilla_lanigera:29.822650069,((Ctenomys_talarum:16.14563903206,Octodon_degus:16.145640377):5.316635056,Proechimys_semispinosus:21.462274796400003):8.3603765921):2.9671035736999998):4.974185992,Georychus_capensis:37.763939140999994):18.869596125599998):11.903308,((Napaeozapus_insignis:58.937044082999996,(((((Gerbillus_gerbillus:5.58190054915,Gerbillus_pyramidum:5.581901224399999):10.02913795466,Meriones_unguiculatus:15.6110384764):23.194998452,(Acomys_russatus:10.49706115,Acomys_cahirinus:10.497063122299998):28.3089777516):4.962436053999999,((Micromys_minutus:22.517399198,(Rattus_fuscipes:3.285326265,Rattus_lutreolus:3.2853262648):19.232075970300002):2.912042325,((Rhabdomys_pumilio:18.5479133319,Otomys_irroratus:18.547912711000002):4.2406065507,Apodemus_sylvaticus:22.788518842399995):2.640921918):18.339033917000002):1.315681543,(((Ochrotomys_nuttalli:20.43493158,((Reithrodontomys_megalotis:15.426490929900002,(Peromyscus_maniculatus:4.33044648747,Peromyscus_leucopus:4.3304450986):11.096043825):3.577569502,Baiomys_taylori:19.004056622):1.430871874):10.745692109,(Sigmodon_hispidus:21.0204447709,Eligmodontia_typus:21.0204450287):10.160180208):0.4562288109,((Ondatra_zibethicus:12.667849553,((Microtus_agrestis:6.8056430830000005,(Microtus_guentheri:4.5441697287,Microtus_arvalis:4.5441702436):2.2614738683):0.489453045,(Microtus_ochrogaster:5.7291714372,Microtus_pennsylvanicus:5.7291721321):1.5659247681):5.3727527559):0.6700738601,Phenacomys_intermedius:13.3379226411):18.298928065000002):13.44730284):13.852875):7.083108,(((Thomomys_talpoides:9.732663983999998,Thomomys_bottae:9.732663810599998):12.148643802,Perognathus_longimembris:21.881306919):1.610487724,(Dipodomys_merriami:6.135772181,Dipodomys_ordii:6.1357716608):17.356024022):42.52837275):2.516714):8.730312):3.620315):6.027744,(((Orycteropus_afer:57.82590252,(Elephantulus_rufescens:21.639799029,Elephantulus_myurus:21.6397981852):36.186110207):0.6657028488,Procavia_capensis:58.491625727):14.24480728,(Dasypus_novemcinctus:36.806740494399996,(Tolypeutes_matacus:18.051115764000002,Priodontes_maximus:18.0511141):18.7556257731):35.929655495999995):14.17882):72.413876,((Monodelphis_brevicaudata:26.904055810300004,(Metachirus_nudicaudatus:16.21411718,(((Didelphis_virginiana:4.748955617,Didelphis_marsupialis:4.748956229):1.596488366,Philander_opossum:6.3454445955):1.710528105,Lutreolina_crassicaudata:8.055973924):8.158144788000001):10.689935565):39.929903149,(((((Burramys_parvus:22.59666755,Cercartetus_nanus:22.596667551):10.19567385,Trichosurus_vulpecula:32.7923401815):5.577220137,(Potorous_tridactylus:36.315993789,(Tarsipes_rostratus:30.88672582,Pseudocheirus_peregrinus:30.886712653999997):5.429281442):2.053565917):4.918816304,Phascolarctos_cinereus:43.28837785):12.74372195,((Macrotis_lagotis:26.686243478999998,(Isoodon_macrourus:7.667231664,Perameles_nasuta:7.6672313576):19.019013964000003):26.33829363,((Planigale_tenuirostris:19.336271370000002,Sminthopsis_crassicaudata:19.336272901):5.606749943,(Phascogale_tapoatafa:20.774182474,((Dasyurus_hallucatus:7.961880584,(Sarcophilus_harrisii:6.703856953,Dasyurus_geoffroii:6.703857564700001):1.258024244):3.805031262,(Dasyuroides_byrnei:10.16500499,Dasycercus_cristicauda:10.165003457):1.6019099207):9.0072690963):4.168837616):28.081513657):3.007562374):10.801848146500001):92.49513790200001):18.380601);
	TREE tree_0805 = ((Ornithorhynchus_anatinus:52.75464013,Tachyglossus_aculeatus:52.754655):143.334466,((((Orycteropus_afer:83.5027699,(Elephantulus_rufescens:26.502953313,Elephantulus_myurus:26.502954042):56.999826426999995):1.663204529,Procavia_capensis:85.165992394):4.079439683,((((Scalopus_aquaticus:67.634784219,Erinaceus_europaeus:67.634775905):5.868574189,(((Vulpes_vulpes:11.671911376999999,(Canis_mesomelas:4.015266739,Canis_latrans:4.0152653055):7.6566454618):28.20258758,(((Taxidea_taxus:16.26370261,(Martes_americana:14.0921381595,Mustela_erminea:14.0921374078):2.1715649497):10.13403234,Procyon_lotor:26.397735661600002):1.852491086,Ailurus_fulgens:28.25022567):11.624272923):8.510829948,(Acinonyx_jubatus:8.0900205926,(Panthera_tigris:5.439705996,Panthera_leo:5.439705781300001):2.6503149191):40.295305829):25.11799844):2.548905,(((((Galago_senegalensis:21.37655329786,Perodicticus_potto:21.37655079):2.109752584,Nycticebus_coucang:23.4863033433):44.97303277,Aotus_trivirgatus:68.45933639065):0.5344902335,Tupaia_glis:68.99383009499999):5.282944,((((Aplodontia_rufa:31.81059649,(((Tamias_striatus:5.219691681,Tamias_minimus:5.2196906455):10.9878723169,(Spermophilus_citellus:6.7252172325,(Xerospermophilus_mohavensis:3.4674251273,Cynomys_ludovicianus:3.4674248684):3.2577923628):9.4823452162):8.521548118,(Sciurus_carolinensis:14.1709856604,Tamiasciurus_hudsonicus:14.170986328):10.558124751000001):7.08147868):12.7582372,Muscardinus_avellanarius:44.568825923999995):14.0391113,(((Galea_musteloides:15.332713733099999,Cavia_porcellus:15.3327139653):17.6890935336,(Chinchilla_lanigera:28.021398189,((Ctenomys_talarum:13.547306384839999,Octodon_degus:13.5473073409):5.509336275,Proechimys_semispinosus:19.056643988780003):8.964757602899999):5.00040768):4.932698354,Georychus_capensis:37.954505853):20.653419518000003):9.24582,((((Thomomys_bottae:8.7517601623,Thomomys_talpoides:8.7517604809):15.774261427999999,Perognathus_longimembris:24.526023348000002):2.44828459,(Dipodomys_ordii:6.9709837,Dipodomys_merriami:6.970983699):20.003322483199998):37.694669059999995,(Napaeozapus_insignis:59.439001622,(((((Gerbillus_gerbillus:6.5269813728,Gerbillus_pyramidum:6.526981066320001):11.7182341167,Meriones_unguiculatus:18.245214633):21.615932981,(Acomys_russatus:13.177897,Acomys_cahirinus:13.17789617093):26.683250927999996):6.449045758,((Micromys_minutus:24.80742705,(Rattus_lutreolus:4.09869644,Rattus_fuscipes:4.09869564439):20.708731985540002):1.908000481,(Apodemus_sylvaticus:25.451055200299997,(Otomys_irroratus:18.998691805,Rhabdomys_pumilio:18.9986889596):6.452365231):1.264374257):19.594761865000002):1.133893441,(((Ochrotomys_nuttalli:25.56990743,((Reithrodontomys_megalotis:16.8574116289,(Peromyscus_leucopus:5.2192596503,Peromyscus_maniculatus:5.219259569):11.638151191799999):7.430200561,Baiomys_taylori:24.287613822):1.282293881):8.6181937338,(Eligmodontia_typus:24.186667049799997,Sigmodon_hispidus:24.1866660442):10.001432484):0.7655593006,((Ondatra_zibethicus:13.29454024,(((Microtus_arvalis:4.2564345481,Microtus_guentheri:4.2564348206):3.3860903993,Microtus_agrestis:7.642524132):0.2146664185,(Microtus_ochrogaster:6.7294469250999995,Microtus_pennsylvanicus:6.7294444769999995):1.1277455569000001):5.4373502057):0.3853344696,Phenacomys_intermedius:13.679875253799999):21.273783584):12.49043336):11.994900000000001):5.229991):3.184766):6.423026):1.775457):7.067107,(Dasypus_novemcinctus:38.748019069,(Tolypeutes_matacus:18.609764161,Priodontes_maximus:18.609761719):20.138258563):44.37132106):6.126091):67.747512,((Monodelphis_brevicaudata:31.586629322999997,(Metachirus_nudicaudatus:18.28641227,(((Didelphis_virginiana:5.702765101,Didelphis_marsupialis:5.7027667837):1.674914852,Philander_opossum:7.377681131499999):2.845224796,Lutreolina_crassicaudata:10.222906433):8.063503482):13.300218067000001):38.804665855,(((((Burramys_parvus:30.18971362,Cercartetus_nanus:30.189714631):5.712662754,Trichosurus_vulpecula:35.902378063600004):5.616416494,(Potorous_tridactylus:40.349571668,(Tarsipes_rostratus:33.14189401,Pseudocheirus_peregrinus:33.141891988000005):7.207673958999999):1.169221875):6.025913373,Phascolarctos_cinereus:47.54470625):12.63389628,((Macrotis_lagotis:31.1959177914,(Isoodon_macrourus:9.666651597,Perameles_nasuta:9.666653348299999):21.529267197):25.95654128,((Sminthopsis_crassicaudata:20.020882383,Planigale_tenuirostris:20.020881707):6.276724615,(((Dasyurus_hallucatus:9.469414601,(Sarcophilus_harrisii:7.98065272,Dasyurus_geoffroii:7.9806533935):1.488760198):3.194721699,(Dasyuroides_byrnei:11.05745937,Dasycercus_cristicauda:11.0574594695):1.6066745745):8.4085306189,Phascogale_tapoatafa:21.072663215):5.224944116):30.854852737999998):3.026140428):10.212696699999999):86.601660421):39.09615);
	TREE tree_3291 = ((Ornithorhynchus_anatinus:47.915828,Tachyglossus_aculeatus:47.915828):141.389821,(((((Scalopus_aquaticus:73.50210060799999,Erinaceus_europaeus:73.502111468):2.2015263216,(((Vulpes_vulpes:8.5072699443,(Canis_mesomelas:2.509537264,Canis_latrans:2.5095373289):5.9977327443):28.60297006,(((Taxidea_taxus:16.06613163,(Martes_americana:13.2760819823,Mustela_erminea:13.2760832753):2.7900486744):6.678111393,Procyon_lotor:22.744245931500004):1.538489129,Ailurus_fulgens:24.28273183):12.827506557):5.466660253,(Acinonyx_jubatus:8.1604329719,(Panthera_tigris:3.744459174,Panthera_leo:3.7444594002400002):4.4159736035999995):34.416468445):33.12676122):11.35146,(((((Galago_senegalensis:19.52615585342,Perodicticus_potto:19.52615635):1.077242958,Nycticebus_coucang:20.6033972232):43.121928940000004,Aotus_trivirgatus:63.725324109):2.190290122,Tupaia_glis:65.91561907):14.823492,((((Aplodontia_rufa:31.50958858,(((Tamias_striatus:5.695503265,Tamias_minimus:5.6955031274):11.151105189,(Spermophilus_citellus:6.4618621671,(Xerospermophilus_mohavensis:3.6920516145,Cynomys_ludovicianus:3.6920516144):2.7698103599000006):10.3847465061):7.1084051344,(Sciurus_carolinensis:11.822460913429998,Tamiasciurus_hudsonicus:11.8224616004):12.132550803):7.5545727908):13.77567085,Muscardinus_avellanarius:45.285256406):10.33911529,(((Galea_musteloides:14.439480633099999,Cavia_porcellus:14.439479718800001):15.215754468400002,(Chinchilla_lanigera:27.756383157,((Ctenomys_talarum:14.76459544852,Octodon_degus:14.764593936):3.340684428,Proechimys_semispinosus:18.105280194899997):9.65110571):1.8988502728):6.115839579,Georychus_capensis:35.771077133):19.853296723):18.17269,((Napaeozapus_insignis:63.896119108,((((Ochrotomys_nuttalli:26.61574272,((Reithrodontomys_megalotis:18.5888242077,(Peromyscus_maniculatus:6.175376136799999,Peromyscus_leucopus:6.1753761350000005):12.413449562):6.496953327,Baiomys_taylori:25.085778431):1.529965783):10.4346639373,(Eligmodontia_typus:26.60211554923,Sigmodon_hispidus:26.6021144468):10.44829412):0.4968839487,((Ondatra_zibethicus:16.358841192,(((Microtus_arvalis:4.9316644172999995,Microtus_guentheri:4.9316647456):3.483573324,Microtus_agrestis:8.415238665):0.7828519829,(Microtus_pennsylvanicus:8.183872709,Microtus_ochrogaster:8.1838736024):1.01421731301):7.1607511396):0.3280272576,Phenacomys_intermedius:16.686866363):20.860421864000003):11.2780221,(((Meriones_unguiculatus:16.3316103638,(Gerbillus_pyramidum:6.0793777279,Gerbillus_gerbillus:6.079378917830001):10.252231317200001):26.358773448999997,(Acomys_russatus:13.43468105,Acomys_cahirinus:13.4346798581):29.255703890000003):5.138666349,((Micromys_minutus:24.20445971,(Rattus_lutreolus:3.4840559003,Rattus_fuscipes:3.484055901):20.7204043248):2.232475591,(Apodemus_sylvaticus:26.096296296,(Rhabdomys_pumilio:19.493107477180004,Otomys_irroratus:19.4931076679):6.603189562):0.34063791175999997):21.392110840999997):0.9962621715):15.070801):7.950191,(((Thomomys_bottae:10.980000771,Thomomys_talpoides:10.980000576):16.380836406,Perognathus_longimembris:27.3608350356):1.007182931,(Dipodomys_ordii:8.6768562779,Dipodomys_merriami:8.6768566676):19.6911613):43.47828514):1.950755):6.942052):6.316011):1.545045,(((Orycteropus_afer:69.98121541,(Elephantulus_myurus:25.29805284,Elephantulus_rufescens:25.298050746):44.683165918700006):3.742054128,Procavia_capensis:73.723272261):7.902129609,(Dasypus_novemcinctus:31.4353417851,(Tolypeutes_matacus:14.696853514,Priodontes_maximus:14.696853132000001):16.7384863531):50.19007354):6.974748):71.268654,((Monodelphis_brevicaudata:30.043123261399998,(Metachirus_nudicaudatus:19.11421137,(((Didelphis_virginiana:4.233594639,Didelphis_marsupialis:4.2335936605):2.183328078,Philander_opossum:6.416923043400001):2.869425239,Lutreolina_crassicaudata:9.286345673500001):9.827864064):10.928914109):41.8042994903,(((((Burramys_parvus:25.21425222,Cercartetus_nanus:25.214255474):10.31418726,Trichosurus_vulpecula:35.528440771):5.436488235,(Potorous_tridactylus:39.289518766,(Tarsipes_rostratus:33.5165556,Pseudocheirus_peregrinus:33.516553641):5.772962518):1.675413828):3.947129579,Phascolarctos_cinereus:44.91206055):10.87369086,((Macrotis_lagotis:27.010180812999998,(Perameles_nasuta:9.221819074799999,Isoodon_macrourus:9.221817802):17.788362030000002):25.32698475,((Planigale_tenuirostris:20.200965887899997,Sminthopsis_crassicaudata:20.200964578):2.816884355,(((Dasyurus_hallucatus:7.821639818,(Sarcophilus_harrisii:7.067037391,Dasyurus_geoffroii:7.0670380434):0.7546030798):3.984380345,(Dasyuroides_byrnei:10.32827271,Dasycercus_cristicauda:10.328273685):1.4777487607):6.139522842,Phascogale_tapoatafa:17.9455446352):5.07230528):29.319319556):3.4485848615):16.061670704):88.021347483):29.436855);
	TREE tree_7729 = ((Ornithorhynchus_anatinus:46.98264416,Tachyglossus_aculeatus:46.982651020000006):129.754901,((((((Scalopus_aquaticus:73.78285741500001,Erinaceus_europaeus:73.782842795):3.4922538850000002,(((Vulpes_vulpes:8.5117838719,(Canis_mesomelas:2.69216306,Canis_latrans:2.6921630599):5.819620894729999):19.65207659,(Ailurus_fulgens:20.69397632,((Taxidea_taxus:13.57354106,(Mustela_erminea:10.804699512900001,Martes_americana:10.8047000726):2.7688414076):5.974970647,Procyon_lotor:19.548511987999998):1.14546433):7.469882178400001):4.10829183,((Panthera_tigris:2.9880186,Panthera_leo:2.9880188806000003):3.0882250940000002,Acinonyx_jubatus:6.0762451224000005):26.195907476000002):45.002984309999995):5.125367,(((((Galago_senegalensis:22.4170342602,Perodicticus_potto:22.41703386):2.59196474,Nycticebus_coucang:25.009001305600002):47.50729853,Aotus_trivirgatus:72.51629936235):3.4241389,Tupaia_glis:75.94041645899999):1.971091,((((Aplodontia_rufa:41.53738914,(((Tamias_striatus:6.934505464,Tamias_minimus:6.9345073145):14.015569422,(Spermophilus_citellus:8.057312185,(Xerospermophilus_mohavensis:4.688416695200001,Cynomys_ludovicianus:4.6884163761):3.3688955227999995):12.892764264):8.6704687543,(Sciurus_carolinensis:12.6364138163,Tamiasciurus_hudsonicus:12.63641139):16.984133302):11.916832422999999):15.79396832,Muscardinus_avellanarius:57.331345336):11.40518554,(((Galea_musteloides:17.299992107,Cavia_porcellus:17.2999940638):20.135175313599998,(Chinchilla_lanigera:34.066606401,((Ctenomys_talarum:20.95448872879,Octodon_degus:20.954491196):4.354221062,Proechimys_semispinosus:25.308711672300003):8.757894984):3.3685625851000003):8.097203438,Georychus_capensis:45.532371028):23.204135124399997):4.253084,((((Thomomys_bottae:10.7749373382,Thomomys_talpoides:10.774936408):14.064013244,Perognathus_longimembris:24.838950768000004):2.069745995,(Dipodomys_merriami:8.693872569,Dipodomys_ordii:8.693871267999999):18.214826427499997):42.114740530000006,(((((Meriones_unguiculatus:16.8517599196,(Gerbillus_pyramidum:6.1161899961,Gerbillus_gerbillus:6.116189995999999):10.7355690043):24.684547131,(Acomys_russatus:11.44303616,Acomys_cahirinus:11.4430349388):30.093264981799997):5.4579172556,((Micromys_minutus:25.41425141,(Rattus_fuscipes:3.849800595,Rattus_lutreolus:3.8498002884):21.564451095480003):1.987804883,((Rhabdomys_pumilio:19.387474496800003,Otomys_irroratus:19.387475412):6.119502657,Apodemus_sylvaticus:25.5069749154):1.8950800653):19.592165252):1.300745893,(((Ochrotomys_nuttalli:23.63655162,((Reithrodontomys_megalotis:17.866123929599997,(Peromyscus_maniculatus:4.7488057042000005,Peromyscus_leucopus:4.748805238):13.1173163589):4.412326689,Baiomys_taylori:22.278447704):1.358103042):11.666454828,(Eligmodontia_typus:25.3102319288,Sigmodon_hispidus:25.3102342605):9.9927730616):1.328723628,((Ondatra_zibethicus:14.888330236999998,(((Microtus_arvalis:4.3359474409,Microtus_guentheri:4.3359474407):3.3491884347000003,Microtus_agrestis:7.685136167):0.6948821558,(Microtus_ochrogaster:7.2272587688,Microtus_pennsylvanicus:7.227258186):1.1527586806999999):6.5083094071000005):0.2648671288,Phenacomys_intermedius:15.153194627000001):21.478533703):11.6632473):13.345905,Napaeozapus_insignis:61.640882734):7.382576):3.966145):4.921930000000001):4.488973):6.086053,(Dasypus_novemcinctus:42.5515096042,(Tolypeutes_matacus:21.342998204999997,Priodontes_maximus:21.342996566):21.208514675):45.93505666):8.760897,((Orycteropus_afer:79.77695896,(Elephantulus_rufescens:33.571800665999994,Elephantulus_myurus:33.571805101):46.205156632000005):4.496434335,Procavia_capensis:84.273390522):12.97405127):61.196052,((Monodelphis_brevicaudata:29.7527851871,(Metachirus_nudicaudatus:16.237783269199998,(((Didelphis_virginiana:5.00460452,Didelphis_marsupialis:5.004602904):2.431296733,Philander_opossum:7.4359009304):2.734234192,Lutreolina_crassicaudata:10.170132858999999):6.067648796):13.5150054699):39.405618062,(((((Burramys_parvus:27.64284316,Cercartetus_nanus:27.642843159999998):8.860841573,Trichosurus_vulpecula:36.503685378200004):5.075004953,(Potorous_tridactylus:41.247032853,(Tarsipes_rostratus:32.13340169,Pseudocheirus_peregrinus:32.13340185544):9.113630199):0.3316587673):5.826030179,Phascolarctos_cinereus:47.4047231):9.309736455,((Macrotis_lagotis:28.901355630399998,(Isoodon_macrourus:9.593597594999999,Perameles_nasuta:9.5935963035):19.307758354):26.2828057,((((Dasyurus_hallucatus:10.0141416,(Sarcophilus_harrisii:8.400581772,Dasyurus_geoffroii:8.4005820946):1.613558208):3.095266231,(Dasyuroides_byrnei:10.33872379,Dasycercus_cristicauda:10.3387243121):2.77068274):6.246281653,Phascogale_tapoatafa:19.355686894):4.970651988,(Sminthopsis_crassicaudata:18.825140767500002,Planigale_tenuirostris:18.825140114499998):5.501202322):30.857818899):1.5302988676):12.4439592113):89.285101973):18.294084);
	TREE tree_9634 = ((Ornithorhynchus_anatinus:50.733965,Tachyglossus_aculeatus:50.733950469999996):141.706595,(((((Scalopus_aquaticus:72.549527228,Erinaceus_europaeus:72.54950914780001):4.12045182,(((Vulpes_vulpes:9.3125955996,(Canis_mesomelas:2.892859671,Canis_latrans:2.8928596704):6.41973684571):26.14552538,(Ailurus_fulgens:22.78181961,((Taxidea_taxus:14.1992577,(Mustela_erminea:12.5063575855,Martes_americana:12.506357003):1.6929016278):6.812280449,Procyon_lotor:21.0115375616):1.770280883):12.676302576200001):4.869340475,(Acinonyx_jubatus:6.77605017312,(Panthera_tigris:3.626324683,Panthera_leo:3.6263240116000004):3.1497270950000003):33.551412635):36.342516):12.042114,(((((Galago_senegalensis:24.0286643813,Perodicticus_potto:24.028663792):1.364819313,Nycticebus_coucang:25.3934852927):47.02859827,Aotus_trivirgatus:72.42208645420001):0.1712243427,Tupaia_glis:72.5933365227):4.042924,((((Aplodontia_rufa:32.50032412,(((Tamias_striatus:5.61628422,Tamias_minimus:5.6162847488):10.606239453,(Spermophilus_citellus:6.21215602925,(Xerospermophilus_mohavensis:3.4103866087,Cynomys_ludovicianus:3.4103863442):2.8017696998000003):10.010369216):7.6444069079,(Sciurus_carolinensis:12.8177812281,Tamiasciurus_hudsonicus:12.8177809675):11.049149616000001):8.6333985686):14.84649059,Muscardinus_avellanarius:47.34682185929999):12.58120429,(((Galea_musteloides:16.057179586,Cavia_porcellus:16.0571803756):18.144209479199997,(Chinchilla_lanigera:30.048502037000002,((Ctenomys_talarum:18.76908801754,Octodon_degus:18.769087568299998):4.689084046,Proechimys_semispinosus:23.458172007499996):6.5903298933):4.1528851904):5.310836714,Georychus_capensis:39.512222881):20.4157743751):7.482964,(((Perognathus_longimembris:22.363368557,(Thomomys_talpoides:9.543459059,Thomomys_bottae:9.5434585437):12.819908634):3.960988952,(Dipodomys_merriami:7.080169453,Dipodomys_ordii:7.080169797):19.244187362999998):35.9628086,(((((Meriones_unguiculatus:16.1175907996,(Gerbillus_pyramidum:5.1823242389,Gerbillus_gerbillus:5.1823239584):10.9352667011):23.8789628316,(Acomys_russatus:9.645834973,Acomys_cahirinus:9.6458360966):30.350717249):6.048465451999999,((Micromys_minutus:24.618512767,(Rattus_fuscipes:3.683088696,Rattus_lutreolus:3.68308993243):20.9354236786):2.066278784,(Apodemus_sylvaticus:24.705465040599996,(Rhabdomys_pumilio:17.461879269500002,Otomys_irroratus:17.4618796917):7.243585827):1.9793257528):19.36022472):0.4548625161,(((Ochrotomys_nuttalli:24.64848432,((Reithrodontomys_megalotis:16.269927871,(Peromyscus_maniculatus:4.6864424291999995,Peromyscus_leucopus:4.68644235):11.5834821027):5.451502211,Baiomys_taylori:21.721429842):2.927054478):8.828940063000001,(Sigmodon_hispidus:22.793227087800002,Eligmodontia_typus:22.79322753953):10.684196766400001):0.170408151,((Ondatra_zibethicus:13.445061629000001,((Microtus_agrestis:7.056826259,(Microtus_arvalis:4.2344890668,Microtus_guentheri:4.234488536800001):2.8223387811):1.086237492,(Microtus_ochrogaster:6.3726459776,Microtus_pennsylvanicus:6.372647301900001):1.7704177730000001):5.3019953876):0.9308904493,Phenacomys_intermedius:14.375953138):19.271881991):12.85204737):10.59827,Napaeozapus_insignis:57.098126195999996):5.189011000000001):5.123831):9.225244):12.075856):4.077337,(((Orycteropus_afer:82.32833493,(Elephantulus_myurus:29.24518855,Elephantulus_rufescens:29.245187562999998):53.08313648):6.538336339,Procavia_capensis:88.866678688):1.229108311,(Dasypus_novemcinctus:40.75200547800001,(Tolypeutes_matacus:17.145922827,Priodontes_maximus:17.145922827):23.606079325):49.343800439999995):2.693641):65.564543,((Monodelphis_brevicaudata:25.763886034699997,(Metachirus_nudicaudatus:14.32673226,(((Didelphis_virginiana:6.11591331,Didelphis_marsupialis:6.115913311):0.657235942,Philander_opossum:6.773147418700001):2.255308649,Lutreolina_crassicaudata:9.028455150200001):5.298276194):11.437154080000001):37.249795449000004,(((((Burramys_parvus:23.95548503,Cercartetus_nanus:23.955488080000002):8.553869475,Trichosurus_vulpecula:32.5093570671):4.555310476,(Potorous_tridactylus:35.334335525,(Tarsipes_rostratus:28.78292412,Pseudocheirus_peregrinus:28.7829269987):6.551412014):1.730328536):2.913628056,Phascolarctos_cinereus:39.97829457):12.77121514,((Macrotis_lagotis:26.283424671,(Perameles_nasuta:7.460813915499999,Isoodon_macrourus:7.460813305):18.822609539000002):24.1626424,((Planigale_tenuirostris:17.419754992,Sminthopsis_crassicaudata:17.419757433):4.72724987,(((Dasyurus_hallucatus:8.616563768,(Sarcophilus_harrisii:7.851429338,Dasyurus_geoffroii:7.8514287885):0.7651359575):4.518487933,(Dasyuroides_byrnei:10.50188838,Dasycercus_cristicauda:10.5018883769):2.6331644237):5.856305517,Phascogale_tapoatafa:18.991357522):3.155647339):28.299062826):2.303441715):10.264169641):95.34027793):34.086594);
	TREE tree_8399 = ((Ornithorhynchus_anatinus:52.12190288,Tachyglossus_aculeatus:52.12190287):136.2697691,(((((Orycteropus_afer:83.64446458,(Elephantulus_myurus:30.920366189,Elephantulus_rufescens:30.920367265099998):52.724078745):1.603398083,Procavia_capensis:85.247858089):0.6636536419,(Dasypus_novemcinctus:42.740199338,(Tolypeutes_matacus:16.658443714,Priodontes_maximus:16.658446688999998):26.081759447):43.17132344):6.980997,(((Scalopus_aquaticus:68.76619920200001,Erinaceus_europaeus:68.76618378500001):5.0125332177,(((Vulpes_vulpes:9.140371518599999,(Canis_mesomelas:2.980461511,Canis_latrans:2.9804625726):6.1599094244):20.69334603,(Ailurus_fulgens:19.62619889,((Taxidea_taxus:12.47081482,(Mustela_erminea:9.9047195628,Martes_americana:9.9047200929):2.5660957876999997):6.068693445,Procyon_lotor:18.5395111833):1.086688771):10.2075175989):5.387305996,((Panthera_tigris:3.256378628,Panthera_leo:3.2563791590999998):3.436392831,Acinonyx_jubatus:6.692771777):28.528249701999997):38.55771733):15.493771,(((((Galago_senegalensis:20.7839257376,Perodicticus_potto:20.783923164999997):2.403801291,Nycticebus_coucang:23.1877237236):47.78855598,Aotus_trivirgatus:70.9762825315):2.003334939,Tupaia_glis:72.9796247629):7.77935,((((Aplodontia_rufa:37.98714717,(((Tamias_striatus:7.694277315,Tamias_minimus:7.6942801348):14.346253138,(Spermophilus_citellus:8.703584099,(Xerospermophilus_mohavensis:5.238256721,Cynomys_ludovicianus:5.2382567216):3.465327626):13.3369477506):6.1802353449,(Sciurus_carolinensis:12.9905642541,Tamiasciurus_hudsonicus:12.9905650023):15.230206689000001):9.76637208):15.59024075,Muscardinus_avellanarius:53.577386684699995):9.985631766,(((Galea_musteloides:15.876268021000001,Cavia_porcellus:15.87626892073):16.9606820655,(Chinchilla_lanigera:30.324276756000003,((Ctenomys_talarum:20.10952620416,Octodon_degus:20.1095248755):2.771821289,Proechimys_semispinosus:22.8813495116):7.4429286168):2.512672083):4.886873949,Georychus_capensis:37.723821289):25.839185231000002):3.222533,(((((((Gerbillus_gerbillus:7.452995001000001,Gerbillus_pyramidum:7.4529950024):10.795494196699998,Meriones_unguiculatus:18.2484891041):24.141050147,(Acomys_russatus:12.99482753,Acomys_cahirinus:12.9948284782):29.394709295000002):6.086213728,((Micromys_minutus:24.07584894,(Rattus_lutreolus:4.0752477625,Rattus_fuscipes:4.075248077):20.0005998518):1.384636963,(Apodemus_sylvaticus:24.3045850038,(Otomys_irroratus:19.1531097759,Rhabdomys_pumilio:19.15310892345):5.1514733344):1.1559018443):23.015267172999998):0.4975956653,(((Ochrotomys_nuttalli:23.7999502,((Reithrodontomys_megalotis:17.7428236483,(Peromyscus_maniculatus:5.34619090236,Peromyscus_leucopus:5.346191528):12.3966324712):4.385181036,Baiomys_taylori:22.128005268000003):1.671948142):12.49333141,(Eligmodontia_typus:24.8281064604,Sigmodon_hispidus:24.828105321899997):11.465175998000001):0.4909163477,((Ondatra_zibethicus:16.676957697,(((Microtus_guentheri:4.820382925700001,Microtus_arvalis:4.8203830132):3.5024202119,Microtus_agrestis:8.322802933):0.4648839224,(Microtus_pennsylvanicus:8.205085841999999,Microtus_ochrogaster:8.2050869804):0.5826011595):7.8892709013):0.3343343937,Phenacomys_intermedius:17.011292382):19.772906453):12.18915809):10.044304,Napaeozapus_insignis:59.017637951000005):2.807296,(((Thomomys_bottae:8.968339862,Thomomys_talpoides:8.96834048):13.119725437000001,Perognathus_longimembris:22.088062983):2.477662805,(Dipodomys_ordii:6.6133440467,Dipodomys_merriami:6.6133429669999995):17.952384206):37.25921619):4.960599):13.973427999999998):8.513532):3.619998):67.372318,((Monodelphis_brevicaudata:31.6371410331,(Metachirus_nudicaudatus:18.85434737,(((Didelphis_virginiana:5.485840599,Didelphis_marsupialis:5.4858392796):1.585882493,Philander_opossum:7.0717214424):3.11907585,Lutreolina_crassicaudata:10.190796963):8.663549087):12.782795119):41.238125180000004,(((((Burramys_parvus:24.69312752,Cercartetus_nanus:24.693127517):13.65924105,Trichosurus_vulpecula:38.352365924):3.221332646,(Potorous_tridactylus:40.096438182,(Tarsipes_rostratus:34.86638023,Pseudocheirus_peregrinus:34.8663854398):5.230048717000001):1.477266327):3.365822211,Phascolarctos_cinereus:44.93952144):11.11134459,((Macrotis_lagotis:28.843592921,(Perameles_nasuta:10.42031007,Isoodon_macrourus:10.420312708):18.4232792272):24.84284955,((((Dasyurus_hallucatus:9.532744885,(Sarcophilus_harrisii:6.385327085,Dasyurus_geoffroii:6.385325766499999):3.14741813):4.280642352,(Dasyuroides_byrnei:10.10290819,Dasycercus_cristicauda:10.102907532):3.7104783867):7.9933118412,Phascogale_tapoatafa:21.806699112):3.513496242,(Sminthopsis_crassicaudata:22.237935446,Planigale_tenuirostris:22.23793537701):3.082260567):28.366246137):2.3644232294):16.824401298):87.389578387):28.126838);
	TREE tree_4398 = ((Ornithorhynchus_anatinus:58.59390745,Tachyglossus_aculeatus:58.59390745):122.685222,(((((Scalopus_aquaticus:74.160933666,Erinaceus_europaeus:74.160940534):0.84962680803,(((Vulpes_vulpes:9.9612231358,(Canis_mesomelas:3.095400707,Canis_latrans:3.0954007069999996):6.8658223329):26.17206044,(((Taxidea_taxus:15.77791863,(Martes_americana:12.286341972799999,Mustela_erminea:12.2863454465):3.4915741265):7.699408055,Procyon_lotor:23.477328575500003):1.952359486,Ailurus_fulgens:25.42968332):10.703598360400001):5.689180998,(Acinonyx_jubatus:7.588950254599999,(Panthera_tigris:4.211507001,Panthera_leo:4.2115073163000005):3.3774419893):34.23351779):33.18810974):11.399781,(((((Galago_senegalensis:21.6553109286,Perodicticus_potto:21.65530981):2.397799652,Nycticebus_coucang:24.053109838):45.998229089999995,Aotus_trivirgatus:70.0513405295):1.439275391,Tupaia_glis:71.4906068228):9.850429,((((Aplodontia_rufa:35.45974002,(((Tamias_striatus:7.704463238,Tamias_minimus:7.7044644024):11.704626107000001,(Spermophilus_citellus:8.53790893948,(Xerospermophilus_mohavensis:4.3265951000000005,Cynomys_ludovicianus:4.3265950999000005):4.2113130108):10.8711806523):8.80799079,(Tamiasciurus_hudsonicus:14.12501885633,Sciurus_carolinensis:14.125019732399998):14.092059326):7.24267589):15.43066677,Muscardinus_avellanarius:50.890422797):14.40057381,(((Galea_musteloides:16.650232573,Cavia_porcellus:16.6502343609):18.5223922455,(Chinchilla_lanigera:32.023555139,((Ctenomys_talarum:18.2514488134,Octodon_degus:18.2514486346):4.447304069,Proechimys_semispinosus:22.698752704):9.32480039):3.1490681467):5.101624522,Georychus_capensis:40.274249594):25.016756852000004):3.914295,((Napaeozapus_insignis:64.44374837299999,((((Ochrotomys_nuttalli:25.28025994,((Reithrodontomys_megalotis:19.2493300568,(Peromyscus_leucopus:6.283447941,Peromyscus_maniculatus:6.2834485109000004):12.965881546999999):4.980534683,Baiomys_taylori:24.229864456):1.05039663):9.524185486,(Eligmodontia_typus:23.8755590059,Sigmodon_hispidus:23.8755604328):10.928885854):0.6733569325,((Ondatra_zibethicus:14.465833609,((Microtus_agrestis:8.274231951,(Microtus_arvalis:5.261940818299999,Microtus_guentheri:5.2619407033000005):3.012292275):0.7818469886,(Microtus_ochrogaster:7.2005038704,Microtus_pennsylvanicus:7.200505667070001):1.8555744135999999):5.4097549554):1.36315215,Phenacomys_intermedius:15.828986901):19.648814896):12.86422421,((((Gerbillus_gerbillus:6.640912042,Gerbillus_pyramidum:6.64091024023):8.912227435,Meriones_unguiculatus:15.5531375544):27.772568750999998,(Acomys_russatus:11.708040045,Acomys_cahirinus:11.708038123199998):31.6176684878):4.942527825,((Micromys_minutus:26.71010099,(Rattus_fuscipes:3.752204581,Rattus_lutreolus:3.752204881):22.957897373900003):1.481467962,((Rhabdomys_pumilio:18.623481946800002,Otomys_irroratus:18.6234801151):8.190531331,Apodemus_sylvaticus:26.8140129791):1.3775553776):20.076663793999998):0.07378644329):16.101737):2.982104,(((Thomomys_bottae:9.9782537026,Thomomys_talpoides:9.978253017):13.594434356,Perognathus_longimembris:23.572687545999997):2.371454379,(Dipodomys_ordii:7.0748956899,Dipodomys_merriami:7.0748965476):18.8692446931):41.48169887):1.779438):12.135756):5.069306):5.295722,(((Orycteropus_afer:70.58734187,(Elephantulus_myurus:24.4101054355,Elephantulus_rufescens:24.410102181):46.1772509502):0.5656409836,Procavia_capensis:71.152983851):7.726630634,(Dasypus_novemcinctus:33.1276877544,(Tolypeutes_matacus:11.431016127,Priodontes_maximus:11.431018168):21.696669922):45.75191951):12.826457):72.030825,((Monodelphis_brevicaudata:25.665198945599997,(Metachirus_nudicaudatus:14.44583075,(((Didelphis_virginiana:4.716368841,Didelphis_marsupialis:4.7163682556):2.426237358,Philander_opossum:7.142605907):1.854711905,Lutreolina_crassicaudata:8.997316935):5.448513811):11.219367995999999):37.294548513,(((((Burramys_parvus:20.48616599,Cercartetus_nanus:20.486165993):11.93314893,Trichosurus_vulpecula:32.4193148105):2.760541602,(Potorous_tridactylus:34.718391901000004,(Tarsipes_rostratus:28.68036634,Pseudocheirus_peregrinus:28.680367506999996):6.038027902):0.461463457):6.606152273,Phascolarctos_cinereus:41.78601319):9.523593048,((Macrotis_lagotis:25.12729469,(Perameles_nasuta:7.1827561086,Isoodon_macrourus:7.182757278):17.944537111):24.32193127,((Phascogale_tapoatafa:17.815955254,((Dasyurus_hallucatus:8.882176264,(Sarcophilus_harrisii:7.5382384,Dasyurus_geoffroii:7.538239276400001):1.343936987):3.0864982397,(Dasyuroides_byrnei:8.949791532,Dasycercus_cristicauda:8.94979124):3.0188844335000002):5.8472775342):2.16837693,(Sminthopsis_crassicaudata:17.466358855000003,Planigale_tenuirostris:17.4663597334):2.517970697):29.464892895):1.8603799859):11.650155926):100.777125746):17.542227);
	TREE tree_4252 = ((Ornithorhynchus_anatinus:51.778306,Tachyglossus_aculeatus:51.77829572):128.546632,((((((Scalopus_aquaticus:75.814666202,Erinaceus_europaeus:75.81467345399999):1.5916836425,(((Vulpes_vulpes:11.209149721500001,(Canis_mesomelas:3.295809981,Canis_latrans:3.2958099803000005):7.9133399136):28.37285528,(((Taxidea_taxus:16.15008386,(Martes_americana:13.4292624841,Mustela_erminea:13.4292630375):2.7208209301):8.827729262,Procyon_lotor:24.977812091):2.157521166,Ailurus_fulgens:27.13533395):12.4466683003):5.986020626,(Acinonyx_jubatus:8.2358453535,(Panthera_tigris:4.340169172,Panthera_leo:4.3401705517):3.8956748026000003):37.332180623):31.8383363):4.164605,(((((Galago_senegalensis:22.008288890799996,Perodicticus_potto:22.008288888):1.660250992,Nycticebus_coucang:23.6685387317):47.53018934,Aotus_trivirgatus:71.1987267386):2.8931864288,Tupaia_glis:74.0918937143):4.034886,((((Aplodontia_rufa:37.6177473,(((Tamias_striatus:8.697501573,Tamias_minimus:8.6975006833):11.999885818000001,(Spermophilus_citellus:6.930959402700001,(Xerospermophilus_mohavensis:3.7637787979,Cynomys_ludovicianus:3.7637788863):3.1671806059):13.766427395000001):8.4909781753,(Tamiasciurus_hudsonicus:14.520506298099999,Sciurus_carolinensis:14.520505410799998):14.667857188):8.429383811100001):15.2331324,Muscardinus_avellanarius:52.850877030999996):12.10060533,(((Galea_musteloides:15.756320571,Cavia_porcellus:15.756320837099999):19.5095673457,(Chinchilla_lanigera:31.938484415999998,((Ctenomys_talarum:18.43974107113,Octodon_degus:18.4397412282):3.87498276,Proechimys_semispinosus:22.3147237256):9.6237585761):3.3274013790000003):5.102507694,Georychus_capensis:40.368394283):24.583065151999996):4.053018,((((Thomomys_bottae:9.4551233414,Thomomys_talpoides:9.455122133):13.734153369000001,Perognathus_longimembris:23.1892761943):2.029309639,(Dipodomys_merriami:6.8825464988,Dipodomys_ordii:6.8825456356):18.336040893000003):42.34863861,(Napaeozapus_insignis:64.13143876299999,(((((Gerbillus_gerbillus:6.6114774473,Gerbillus_pyramidum:6.611477295):10.4001097011,Meriones_unguiculatus:17.0115873627):25.645119477999998,(Acomys_russatus:12.48247909,Acomys_cahirinus:12.4824784186):30.174224697):6.284281052000001,((Micromys_minutus:26.31568957,(Rattus_fuscipes:3.332443101,Rattus_lutreolus:3.3324431011):22.983246162100002):0.871404851,(Apodemus_sylvaticus:25.535350552,(Otomys_irroratus:18.3282885825,Rhabdomys_pumilio:18.3282870596):7.207064682):1.6517415193):21.753896521):0.3011373203,(((Ochrotomys_nuttalli:24.29505463,((Reithrodontomys_megalotis:16.0029424914,(Peromyscus_leucopus:5.2828632459,Peromyscus_maniculatus:5.2828631312):10.7200827488):6.709345119,Baiomys_taylori:22.712292263000002):1.582764948):11.406568801899999,(Eligmodontia_typus:24.2129697613,Sigmodon_hispidus:24.212969502300002):11.4886528574):0.1755050752,((Ondatra_zibethicus:14.973137651,((Microtus_agrestis:7.838201222,(Microtus_arvalis:4.922292671499999,Microtus_guentheri:4.922292929599999):2.9159076315999997):0.5806750428,(Microtus_ochrogaster:6.9643786735,Microtus_pennsylvanicus:6.9643766921):1.4544978495):6.5542628227):0.7695747353,Phenacomys_intermedius:15.742713248000001):20.13441548):13.36502186):14.889297000000001):3.4357879999999996):1.437266):9.122287):3.444186):1.307945,(Dasypus_novemcinctus:37.197210037299996,(Tolypeutes_matacus:14.665688594,Priodontes_maximus:14.665686456):22.53152401):45.68170398):3.177641,((Orycteropus_afer:82.28717042,(Elephantulus_rufescens:29.426337709,Elephantulus_myurus:29.426337717):52.860840294999996):0.8370394723,Procavia_capensis:83.124203823):2.932319929):71.04393,((Monodelphis_brevicaudata:29.9386205809,(Metachirus_nudicaudatus:17.64581173,(((Didelphis_virginiana:3.975724793,Didelphis_marsupialis:3.9757264733):2.302759603,Philander_opossum:6.2784879567):2.342728232,Lutreolina_crassicaudata:8.6212136358):9.024596753):12.292808511999999):44.598572346000005,(((((Burramys_parvus:27.54492698,Cercartetus_nanus:27.544926975000003):9.99637691,Trichosurus_vulpecula:37.541303885):4.057710692,(Potorous_tridactylus:40.172538896000006,(Tarsipes_rostratus:34.16857389,Pseudocheirus_peregrinus:34.168586316):6.003957283):1.426474003):5.930391703,Phascolarctos_cinereus:47.52940628):14.01823809,((Macrotis_lagotis:28.598239491,(Perameles_nasuta:7.3763331575999995,Isoodon_macrourus:7.376333493000001):21.22190734):29.29860682,((Planigale_tenuirostris:18.001946463,Sminthopsis_crassicaudata:18.0019447853):7.341772695,(((Dasyurus_hallucatus:9.05658953,(Sarcophilus_harrisii:7.741438831,Dasyurus_geoffroii:7.7414401753):1.315150026):4.9036453170000005,(Dasyuroides_byrnei:9.812224434,Dasycercus_cristicauda:9.812225441999999):4.148010412):5.6184145308,Phascogale_tapoatafa:19.5786479993):5.765069377):32.553128501):3.6507987269):12.989559972):82.563314552):23.224399);
	TREE tree_0825 = ((Ornithorhynchus_anatinus:48.08592292,Tachyglossus_aculeatus:48.08592709):141.0324651,((((Orycteropus_afer:79.22631048,(Elephantulus_rufescens:26.505313242,Elephantulus_myurus:26.5053108):52.720997239):3.982764196,Procavia_capensis:83.20905266):2.189990323,((((Scalopus_aquaticus:71.547604611,Erinaceus_europaeus:71.54758903300001):5.657162647,(((Vulpes_vulpes:10.118318110999999,(Canis_mesomelas:3.016747218,Canis_latrans:3.0167472181):7.1015710562):25.94019635,(((Taxidea_taxus:16.18052315,(Martes_americana:12.804043298700002,Mustela_erminea:12.8040428436):3.3764810903):8.054802329,Procyon_lotor:24.235328509000002):2.297269324,Ailurus_fulgens:26.53259676):9.5259151005):7.120145358,((Panthera_tigris:3.281473599,Panthera_leo:3.2814745425):3.1600220978,Acinonyx_jubatus:6.4414973592399996):36.737159889000004):34.02612923):2.664807,(((((Galago_senegalensis:20.1513646998,Perodicticus_potto:20.151363709):3.563539517,Nycticebus_coucang:23.7149032297):43.63333048,Aotus_trivirgatus:67.3482358975):2.076104667,Tupaia_glis:69.4243527401):3.225926,((((Aplodontia_rufa:33.32657923,(((Tamias_striatus:5.099889073,Tamias_minimus:5.0998886866):12.437050829,(Spermophilus_citellus:6.760048319899999,(Xerospermophilus_mohavensis:3.6168705706,Cynomys_ludovicianus:3.616870313):3.1431779812):10.7768905484):6.4516614262,(Sciurus_carolinensis:11.9326550055,Tamiasciurus_hudsonicus:11.9326542366):12.0559458036):9.337984101499998):12.26619776,Muscardinus_avellanarius:45.592782664):14.53043601,(((Galea_musteloides:16.278470325,Cavia_porcellus:16.2784729547):18.0519566453,(Chinchilla_lanigera:28.581215837,((Ctenomys_talarum:15.02810481229,Octodon_degus:15.028103807):4.14873506,Proechimys_semispinosus:19.17684070999):9.404375058):5.749215431):5.056788053,Georychus_capensis:39.387220271000004):20.7359725297):6.374885,((((Thomomys_bottae:9.9872798957,Thomomys_talpoides:9.9872807294):13.8609922225,Perognathus_longimembris:23.8482706164):3.638090385,(Dipodomys_merriami:6.7499072777,Dipodomys_ordii:6.749907945):20.736455221):37.962750670000005,(Napaeozapus_insignis:58.749928744,(((((Gerbillus_gerbillus:6.010712482000001,Gerbillus_pyramidum:6.0107124198):11.1968041519,Meriones_unguiculatus:17.207517312300002):21.54169783,(Acomys_russatus:12.664338977,Acomys_cahirinus:12.6643379338):26.0848773964):8.113917746,((Micromys_minutus:25.45282108,(Rattus_lutreolus:4.4643762361,Rattus_fuscipes:4.46437734623):20.9884453985):2.110934643,(Apodemus_sylvaticus:25.800538870300002,(Otomys_irroratus:17.3434701303,Rhabdomys_pumilio:17.343470992150003):8.457066738):1.7632157758):19.299375316000003):0.8722309522,(((Ochrotomys_nuttalli:24.34078665,((Reithrodontomys_megalotis:17.0100657817,(Peromyscus_maniculatus:5.2354295164,Peromyscus_leucopus:5.2354274917):11.7746382889):6.043788808,Baiomys_taylori:23.053856505000002):1.286930964):9.660332201000001,(Eligmodontia_typus:23.4570381263,Sigmodon_hispidus:23.4570384792):10.544079990114):0.9928032538,((Ondatra_zibethicus:13.790771025,(((Microtus_arvalis:4.8475038141999995,Microtus_guentheri:4.8475038136):2.227039531,Microtus_agrestis:7.0745438915):0.8410375208,(Microtus_pennsylvanicus:7.0415856002999995,Microtus_ochrogaster:7.0415856291):0.8739952916):5.87519059742):1.298817399,Phenacomys_intermedius:15.089589792):19.904332586):12.74143916):11.014567000000001):6.699210000000001):1.048941):6.152197):7.219322):3.542637,(Dasypus_novemcinctus:41.137113669,(Tolypeutes_matacus:16.576855437,Priodontes_maximus:16.576856515):24.560260016999997):42.27512214):1.986841):71.54133,((Monodelphis_brevicaudata:30.591251944999996,(Metachirus_nudicaudatus:17.68439272,(((Didelphis_virginiana:5.524208772,Didelphis_marsupialis:5.5242087721):1.497201004,Philander_opossum:7.0214095512):2.227605066,Lutreolina_crassicaudata:9.2490141979):8.435378527):12.906857704):38.285583453,(((((Burramys_parvus:25.55660503,Cercartetus_nanus:25.556605037000004):7.691967334,Trichosurus_vulpecula:33.248569153):6.476614189,(Potorous_tridactylus:38.00478977,(Tarsipes_rostratus:31.35039474,Pseudocheirus_peregrinus:31.350391519000002):6.6543905290000005):1.720400325):6.907125951,Phascolarctos_cinereus:46.632312510000006):10.97153734,((Macrotis_lagotis:27.875089833999997,(Perameles_nasuta:8.565087353200001,Isoodon_macrourus:8.565088253999999):19.310000942000002):26.78180826,((Phascogale_tapoatafa:20.301659365,((Dasyurus_hallucatus:7.662741984,(Sarcophilus_harrisii:7.023950145,Dasyurus_geoffroii:7.0239501452):0.638792804):4.487400479,(Dasyuroides_byrnei:10.13051959,Dasycercus_cristicauda:10.130519591799999):2.0196241579):8.151514971):4.836427076,(Planigale_tenuirostris:19.367341817,Sminthopsis_crassicaudata:19.3673453574):5.770740763):29.518809726):2.9469552867):11.272981465):88.063622643):32.177956);
	TREE tree_4595 = ((Ornithorhynchus_anatinus:51.36519189,Tachyglossus_aculeatus:51.36519763):138.8748594,((((Orycteropus_afer:68.95501379,(Elephantulus_rufescens:25.989741102999997,Elephantulus_myurus:25.989741107999997):42.965270518):2.347853344,Procavia_capensis:71.302873626):16.86949229,((((Scalopus_aquaticus:72.347896343,Erinaceus_europaeus:72.34790183359999):1.5609422926,(((Vulpes_vulpes:10.682411773,(Canis_mesomelas:2.610753572,Canis_latrans:2.61075353915):8.0716578717):29.6118238,(((Taxidea_taxus:17.06881143,(Martes_americana:13.011295492999999,Mustela_erminea:13.0112961529):4.0575146153):8.052115576,Procyon_lotor:25.1209235141):1.572478324,Ailurus_fulgens:26.69340269):13.6008338719):4.270658492,(Acinonyx_jubatus:7.3049143592,(Panthera_tigris:3.837877173,Panthera_leo:3.8378779968):3.467037054):37.25998247):29.34398099):9.163462,((Tupaia_glis:70.640069838,(((Galago_senegalensis:20.384904056,Perodicticus_potto:20.384900177):1.737999937,Nycticebus_coucang:22.1229060227):42.63330947,Aotus_trivirgatus:64.75621634609999):5.883843228):4.424911,((((Aplodontia_rufa:36.36972346,(((Tamias_striatus:5.584901107,Tamias_minimus:5.5849023582):14.869861596,(Spermophilus_citellus:8.2687596966,(Xerospermophilus_mohavensis:5.045237019,Cynomys_ludovicianus:5.045237019):3.2235233036000004):12.186001441):8.1789109649,(Sciurus_carolinensis:15.50824945266,Tamiasciurus_hudsonicus:15.5082499515):13.125422151):7.736056139):18.59768303,Muscardinus_avellanarius:54.967409617):13.28405392,(((Galea_musteloides:18.986782758000004,Cavia_porcellus:18.9867819722):17.448412824,(Chinchilla_lanigera:30.545413744999998,((Ctenomys_talarum:18.81726299876,Octodon_degus:18.817263600500002):4.132149678,Proechimys_semispinosus:22.949413540500004):7.5959986253):5.889780528999999):6.405466759,Georychus_capensis:42.840661558):25.4107894243):1.954324,((((Thomomys_bottae:9.491449527,Thomomys_talpoides:9.491450336):14.805948341999999,Perognathus_longimembris:24.2973967334):3.8641138,(Dipodomys_merriami:7.1633793912999995,Dipodomys_ordii:7.163378096000001):20.9981321159):38.58473905,(Napaeozapus_insignis:61.885738411000005,((((Meriones_unguiculatus:16.493104075399998,(Gerbillus_pyramidum:6.4949071498999995,Gerbillus_gerbillus:6.4949071499999995):9.9981960804):23.817663955,(Acomys_russatus:11.59318133,Acomys_cahirinus:11.5931810478):28.717587549):5.111809964,(((Rattus_fuscipes:3.0286217427999995,Rattus_lutreolus:3.0286216021000003):20.507614903780002,Micromys_minutus:23.536240625):2.195300025,(Apodemus_sylvaticus:24.590878687100002,(Rhabdomys_pumilio:18.9451718082,Otomys_irroratus:18.945173275800002):5.645705864):1.1406581255):19.69103848):0.4768753339,(((Ochrotomys_nuttalli:22.6438978,((Reithrodontomys_megalotis:17.90601055998,(Peromyscus_maniculatus:4.2693954529,Peromyscus_leucopus:4.269394639):13.636612311999999):3.650856191,Baiomys_taylori:21.556868027):1.087030312):10.879492066000001,(Sigmodon_hispidus:23.221278956800003,Eligmodontia_typus:23.22127830502):10.302111042):0.6142537837,((Ondatra_zibethicus:14.553258334,((Microtus_agrestis:8.157606652,(Microtus_guentheri:4.3451734679000005,Microtus_arvalis:4.3451732508):3.8124315011):0.2747681337,(Microtus_ochrogaster:7.135995708399999,Microtus_pennsylvanicus:7.1359948943):1.2963788872000002):6.1208838205900005):0.5481352767,Phenacomys_intermedius:15.1013908973):19.036250302):11.76181143):15.986291):4.860505):3.459538):4.859184):8.007365):3.231297,(Dasypus_novemcinctus:34.00099895415,(Tolypeutes_matacus:19.024320035,Priodontes_maximus:19.024320034):14.97668117):52.30261464):1.868737):69.533025,((Monodelphis_brevicaudata:33.4338570715,(Metachirus_nudicaudatus:20.31840226,(((Didelphis_virginiana:5.372170603,Didelphis_marsupialis:5.3721709621):1.586242135,Philander_opossum:6.9584130963):2.348915407,Lutreolina_crassicaudata:9.307328863):11.011073393):13.115449788000001):42.988698602,(((((Burramys_parvus:22.22180928,Cercartetus_nanus:22.221809281):15.7602505,Trichosurus_vulpecula:37.9820616936):5.149449425,(Potorous_tridactylus:42.441855096,(Tarsipes_rostratus:36.22312297,Pseudocheirus_peregrinus:36.223115076):6.218741452):0.6896555472):5.317175682,Phascolarctos_cinereus:48.448681300000004):11.78169843,((Macrotis_lagotis:25.7301128,(Perameles_nasuta:7.743005394,Isoodon_macrourus:7.7430043181):17.987107043):31.67581878,((Phascogale_tapoatafa:22.842272991999998,((Dasyurus_hallucatus:9.359743767,(Sarcophilus_harrisii:8.663099566,Dasyurus_geoffroii:8.6631010015):0.6966427657):4.205074741,(Dasyuroides_byrnei:8.977732522,Dasycercus_cristicauda:8.9777330965):4.587086703000001):9.277455203):5.055255461,(Sminthopsis_crassicaudata:21.732341204,Planigale_tenuirostris:21.7323386216):6.165190479):29.508399534000002):2.8244492366):16.192169116000002):81.282826797):32.534713);
	TREE tree_5998 = ((Ornithorhynchus_anatinus:51.55168924,Tachyglossus_aculeatus:51.55170836):141.9542986,((((Orycteropus_afer:78.04864603,(Elephantulus_myurus:32.305947268,Elephantulus_rufescens:32.3059451254):45.742691791000006):1.943043417,Procavia_capensis:79.99168837900001):14.06324819,((((Scalopus_aquaticus:81.35145843,Erinaceus_europaeus:81.35147235599999):0.6478480104400001,(((Vulpes_vulpes:11.4137288664,(Canis_mesomelas:2.749921402,Canis_latrans:2.74992140224):8.6638082718):32.90306591,(((Taxidea_taxus:18.93547519,(Martes_americana:15.506657765100002,Mustela_erminea:15.5066559268):3.4288199995):9.324583814,Procyon_lotor:28.260061577300004):0.3561080747,Ailurus_fulgens:28.61616866):15.700622443):5.78754303,((Panthera_tigris:4.221252582,Panthera_leo:4.2212537575999995):3.7683010660000003,Acinonyx_jubatus:7.989554382800001):42.114781216):31.89500292):3.483482,((Tupaia_glis:77.608121903,(((Galago_senegalensis:22.2650275813,Perodicticus_potto:22.26502723):1.632551885,Nycticebus_coucang:23.8975787583):43.561402720000004,Aotus_trivirgatus:67.458983249):10.14913421368):3.504512,((((Aplodontia_rufa:35.90353276,(((Tamias_striatus:5.859835692,Tamias_minimus:5.8598356643):12.301529874,(Spermophilus_citellus:6.1557634951999995,(Xerospermophilus_mohavensis:4.5689109856,Cynomys_ludovicianus:4.5689099981000005):1.5868521252):12.005606079):6.975824172299999,(Tamiasciurus_hudsonicus:10.9357492599,Sciurus_carolinensis:10.93574931303):14.201443089000001):10.766333134):13.42773893,Muscardinus_avellanarius:49.331262355):15.06962232,(((Galea_musteloides:16.398365627,Cavia_porcellus:16.3983638092):18.6124240004,(Chinchilla_lanigera:29.235058,((Ctenomys_talarum:18.06882470347,Octodon_degus:18.068825564):3.156408861,Proechimys_semispinosus:21.22523387851):8.0098261728):5.775729811):7.034380027,Georychus_capensis:42.04516862):22.3557355962):7.195995,((Napaeozapus_insignis:61.161332692,((((Acomys_russatus:13.32761070999,Acomys_cahirinus:13.327613508679999):33.578795502,((Gerbillus_gerbillus:6.5498379483,Gerbillus_pyramidum:6.549837437000001):12.765544730799999,Meriones_unguiculatus:19.3153828505):27.591027488):5.413020755,((Micromys_minutus:27.52371214,(Rattus_lutreolus:4.9200576988,Rattus_fuscipes:4.9200577679999995):22.603654098499998):2.689305089,((Rhabdomys_pumilio:21.821590598100002,Otomys_irroratus:21.8215928467):6.60460172,Apodemus_sylvaticus:28.426195588700004):1.7868212969):22.106415233):1.729223371,(((Ochrotomys_nuttalli:25.86762196,((Reithrodontomys_megalotis:17.0641039076,(Peromyscus_leucopus:4.852516502399999,Peromyscus_maniculatus:4.85251653078):12.211588264300001):6.979271365,Baiomys_taylori:24.043378140999998):1.824247837):10.850106139700001,(Eligmodontia_typus:28.484486499300004,Sigmodon_hispidus:28.484485639200003):8.2332427483):0.3547079408,((Ondatra_zibethicus:14.949579304,((Microtus_agrestis:7.7771454497,(Microtus_guentheri:5.1019494329,Microtus_arvalis:5.1019494334):2.6751952127000003):0.4341073864,(Microtus_pennsylvanicus:6.99502077341,Microtus_ochrogaster:6.9950204488):1.2162310094):6.738326211):0.9033619968,Phenacomys_intermedius:15.8529384337):21.219495889999997):16.97621994):7.1126689999999995):1.961428,(((Thomomys_talpoides:10.931616770000002,Thomomys_bottae:10.931617983999999):13.202793245399999,Perognathus_longimembris:24.1344084541):2.783803475,(Dipodomys_ordii:7.5703555706,Dipodomys_merriami:7.5703559166000005):19.3478567047):36.20456678):8.474150999999999):9.515733):4.370186):3.577996,(Dasypus_novemcinctus:40.0460623988,(Tolypeutes_matacus:12.998949615999999,Priodontes_maximus:12.998950854):27.047108616000003):49.01475053):4.994119):62.770309,(((Metachirus_nudicaudatus:17.73149231,(((Didelphis_virginiana:5.07548802,Didelphis_marsupialis:5.075489729):1.82015184,Philander_opossum:6.89564133):4.172727127,Lutreolina_crassicaudata:11.0683676744):6.663122245):13.2141812494,Monodelphis_brevicaudata:30.9456742428):44.049147308,(((((Burramys_parvus:23.40086176,Cercartetus_nanus:23.400861757999998):14.29773703,Trichosurus_vulpecula:37.698598786):4.325508937,(Potorous_tridactylus:40.789234574999995,(Tarsipes_rostratus:33.83575271,Pseudocheirus_peregrinus:33.8357513457):6.953479811):1.234875882):6.002051208,Phascolarctos_cinereus:48.02616235):13.29692627,((Macrotis_lagotis:31.796108373,(Perameles_nasuta:8.44450505907,Isoodon_macrourus:8.444502291):23.351606086):27.47616117,((((Dasyurus_hallucatus:8.749365139,(Sarcophilus_harrisii:8.179925244,Dasyurus_geoffroii:8.179926953599999):0.5694368183):4.84264805,(Dasyuroides_byrnei:12.66559631,Dasycercus_cristicauda:12.665594941000002):0.9264161967):5.8935444689,Phascogale_tapoatafa:19.4855526323):4.115359598,(Planigale_tenuirostris:20.317316406,Sminthopsis_crassicaudata:20.3173146944):3.283596406):35.671356388):2.0508183941):13.671735316000001):81.830384883):36.680799);
	TREE tree_1926 = ((Ornithorhynchus_anatinus:51.76335526,Tachyglossus_aculeatus:51.763373):149.858195,((((Orycteropus_afer:83.85657936,(Elephantulus_myurus:32.16357903,Elephantulus_rufescens:32.163576656):51.693007459):2.737026683,Procavia_capensis:86.59359654400001):6.067125828,((((Scalopus_aquaticus:79.451486663,Erinaceus_europaeus:79.45147433000001):3.5604279604,(((Vulpes_vulpes:11.4222412218,(Canis_mesomelas:3.013649448,Canis_latrans:3.0136494482):8.4085921297):30.35883925,(((Taxidea_taxus:18.45172281,(Martes_americana:14.422549128099998,Mustela_erminea:14.422548379):4.0291729664):7.543659528,Procyon_lotor:25.995382693):3.504970785,Ailurus_fulgens:29.50035276):12.2807291349):7.454423739,((Panthera_tigris:4.79154926,Panthera_leo:4.7915492603):3.6389185365,Acinonyx_jubatus:8.4304670129):40.805042114):33.7764013):2.970533,(((((Galago_senegalensis:21.7061940734,Perodicticus_potto:21.706188811):2.733390927,Nycticebus_coucang:24.4395810248):44.52768873,Aotus_trivirgatus:68.96726695999999):7.071795421,Tupaia_glis:76.0390726055):3.369698,((((Aplodontia_rufa:34.87729406,(((Tamias_striatus:6.66729518,Tamias_minimus:6.6672945972):12.806779261,(Spermophilus_citellus:8.1454419177,(Xerospermophilus_mohavensis:4.320451480799999,Cynomys_ludovicianus:4.3204514811):3.8249913692):11.328628678000001):7.532894847500001,(Sciurus_carolinensis:12.8633962876,Tamiasciurus_hudsonicus:12.8633984113):14.143572013):7.870320682999999):15.23671386,Muscardinus_avellanarius:50.1140017659):12.45752808,(((Galea_musteloides:14.744708428,Cavia_porcellus:14.7447081798):17.889550093999997,(Chinchilla_lanigera:29.242739146000005,((Ctenomys_talarum:17.2441980507,Octodon_degus:17.244198170300002):3.672207295,Proechimys_semispinosus:20.916404542819997):8.3263342807):3.391522122):6.503227009,Georychus_capensis:39.137488528):23.4340357411):8.99057,((((Thomomys_bottae:9.922817468800002,Thomomys_talpoides:9.922817172999999):14.251263072,Perognathus_longimembris:24.1740791968):2.309305395,(Dipodomys_merriami:6.217144447999999,Dipodomys_ordii:6.217144273100001):20.266241892):44.30923496,(Napaeozapus_insignis:63.009283623,((((Ochrotomys_nuttalli:24.57804261,((Reithrodontomys_megalotis:19.191831745899997,(Peromyscus_maniculatus:4.5848230787,Peromyscus_leucopus:4.58482328439):14.607007200999998):4.285709556,Baiomys_taylori:23.477541594):1.100501015):10.321048807999999,(Eligmodontia_typus:26.086996346299998,Sigmodon_hispidus:26.0869945563):8.812096389999999):0.7660627208,((Ondatra_zibethicus:14.232228096,((Microtus_agrestis:8.1082493822,(Microtus_arvalis:4.3904572628,Microtus_guentheri:4.3904578493):3.717790654):0.5340865738,(Microtus_pennsylvanicus:6.975526306999999,Microtus_ochrogaster:6.9755262778):1.6668084771):5.589893312):0.4209513471,Phenacomys_intermedius:14.653180321999999):21.011972933200003):13.339545,((((Gerbillus_pyramidum:6.7789049687,Gerbillus_gerbillus:6.7789043229):12.163964109299998,Meriones_unguiculatus:18.9428718534):26.300896332999997,(Acomys_russatus:14.13742442,Acomys_cahirinus:14.1374260967):31.106341508999996):3.6313286719999995,(((Rattus_fuscipes:4.358753684,Rattus_lutreolus:4.3587536836):22.01360667868,Micromys_minutus:26.372361589):1.210611753,(Apodemus_sylvaticus:25.8987390224,(Rhabdomys_pumilio:20.5372177279,Otomys_irroratus:20.5372138588):5.361522712999999):1.6842346437):21.292121258):0.1295929448):14.004586):7.783331):0.769481):7.846667):6.573673):1.955853,(Dasypus_novemcinctus:39.744835889,(Tolypeutes_matacus:20.075167465,Priodontes_maximus:20.075164551):19.66966676):48.19345896):4.722441):78.154589,((Monodelphis_brevicaudata:36.5937205089,(Metachirus_nudicaudatus:22.32443768,(((Didelphis_virginiana:6.146377672,Didelphis_marsupialis:6.146379313):1.981584357,Philander_opossum:8.1279633826):2.943463125,Lutreolina_crassicaudata:11.071425974):11.253008427000001):14.269281598):51.717095897,(((((Burramys_parvus:31.64924433,Cercartetus_nanus:31.649244334000002):16.5643048,Trichosurus_vulpecula:48.213547489999996):3.500513137,(Potorous_tridactylus:49.415236573,(Tarsipes_rostratus:39.53244005,Pseudocheirus_peregrinus:39.5324412812):9.88279734):2.298828566):6.044666108,Phascolarctos_cinereus:57.758730830000005):15.75527468,((Macrotis_lagotis:36.058143762,(Perameles_nasuta:10.1539031105,Isoodon_macrourus:10.153901058999999):25.904242702):33.93315364,((Planigale_tenuirostris:22.5413735554,Sminthopsis_crassicaudata:22.5413747876):7.588283848,(Phascogale_tapoatafa:26.460862558,((Dasyurus_hallucatus:10.90925418,(Sarcophilus_harrisii:9.45587449,Dasyurus_geoffroii:9.455875721000002):1.453379686):5.612817603,(Dasyuroides_byrnei:13.73892206,Dasycercus_cristicauda:13.7389217685):2.7831509542):9.938788318):3.668799357):39.861633031):3.522708105):14.796803516):82.50450310699999):30.806232);
	TREE tree_8818 = ((Ornithorhynchus_anatinus:59.45743205,Tachyglossus_aculeatus:59.457443):122.296477,(((((Scalopus_aquaticus:74.628329632,Erinaceus_europaeus:74.628332675):2.7250340044,(((Vulpes_vulpes:8.829396666400001,(Canis_mesomelas:3.086038132,Canis_latrans:3.0860383661):5.7433584764):26.01079127,(Ailurus_fulgens:23.89776173,((Taxidea_taxus:13.51445905,(Mustela_erminea:11.0499808026,Martes_americana:11.049982383):2.4644757854000003):8.030981488,Procyon_lotor:21.545439363):2.352322947):10.9424250388):8.231547285,((Panthera_tigris:3.758859205,Panthera_leo:3.7588591476):3.5266076635,Acinonyx_jubatus:7.2854669560000005):35.786268644):34.281647150000005):3.334754,(((((Galago_senegalensis:19.1825162339,Perodicticus_potto:19.182515195999997):1.496182874,Nycticebus_coucang:20.67870254963):46.60281272,Aotus_trivirgatus:67.2815145692):5.121891947,Tupaia_glis:72.40342388900001):1.776302,((((Aplodontia_rufa:35.66167929,(((Tamias_striatus:7.607052682,Tamias_minimus:7.6070539042):12.021592080000001,(Spermophilus_citellus:8.0145124157,(Xerospermophilus_mohavensis:3.4968421767,Cynomys_ludovicianus:3.4968418636):4.5176703962):11.614133287000001):8.718452854599999,(Sciurus_carolinensis:13.462568738699998,Tamiasciurus_hudsonicus:13.4625696786):14.884530447):7.3145694453):24.70436221,Muscardinus_avellanarius:60.3660284512):6.705974502,(((Galea_musteloides:18.801397062,Cavia_porcellus:18.801395111999998):20.8345132742,(Chinchilla_lanigera:32.577614189,((Ctenomys_talarum:18.2342151593,Octodon_degus:18.234214964):5.59809475,Proechimys_semispinosus:23.832311298600004):8.745303642):7.058294758000001):6.229263402,Georychus_capensis:45.865172066):21.206829313):1.606911,((((((Ochrotomys_nuttalli:26.35777422,((Reithrodontomys_megalotis:18.2456536989,(Peromyscus_leucopus:4.517626042,Peromyscus_maniculatus:4.5176253526):13.728028555):6.304924007,Baiomys_taylori:24.550576205000002):1.807195614):12.808270112,(Sigmodon_hispidus:26.2207022261,Eligmodontia_typus:26.220704024699998):12.945339710999999):0.2088965423,((Ondatra_zibethicus:15.557458164,((Microtus_agrestis:8.8121516451,(Microtus_arvalis:5.287927271899999,Microtus_guentheri:5.2879275722):3.524223172):0.7960331464,(Microtus_pennsylvanicus:8.4657987,Microtus_ochrogaster:8.4657995994):1.1423848913):5.9492761033):0.9190837556,Phenacomys_intermedius:16.47654402):22.898396372):7.886448855,((((Gerbillus_gerbillus:6.0327360831,Gerbillus_pyramidum:6.032736299695):10.1991594195,Meriones_unguiculatus:16.231893822099998):23.274094881,(Acomys_russatus:11.78530499,Acomys_cahirinus:11.785303563300001):27.720684251):6.727915703,((Micromys_minutus:23.5970526602,(Rattus_fuscipes:2.975478861,Rattus_lutreolus:2.9754797445000003):20.6215714918):0.9362863708,(Apodemus_sylvaticus:23.83785658558,(Otomys_irroratus:16.2999358426,Rhabdomys_pumilio:16.29993569924):7.5379189186):0.6954844129):21.700565061):1.027474946):14.050835,Napaeozapus_insignis:61.312191562):1.079057,(((Thomomys_bottae:8.2129752059,Thomomys_talpoides:8.212976337):12.7070817072,Perognathus_longimembris:20.920056262899998):3.735902946,(Dipodomys_merriami:6.8287360246999995,Dipodomys_ordii:6.8287345694):17.827225290999998):37.73530704):6.287636):5.500794):6.508423):3.383357,(((Orycteropus_afer:68.5216263,(Elephantulus_myurus:28.14477744,Elephantulus_rufescens:28.1447765707):40.37685775400001):0.5768465861,Procavia_capensis:69.098468338):7.496364254,(Dasypus_novemcinctus:39.081337476,(Tolypeutes_matacus:13.661194846,Priodontes_maximus:13.661194848000001):25.420144391):37.51350132):7.476638):74.161984,((Monodelphis_brevicaudata:33.8994386217,(Metachirus_nudicaudatus:18.33658078,(((Didelphis_virginiana:5.698297286,Didelphis_marsupialis:5.6982962006):2.200742044,Philander_opossum:7.8990386066):2.821816583,Lutreolina_crassicaudata:10.720855551):7.615725233000001):15.562854509000001):45.326946916,(((((Burramys_parvus:33.2320293,Cercartetus_nanus:33.232029308):8.966264522,Trichosurus_vulpecula:42.198290202):5.566632824,(Potorous_tridactylus:46.697607408,(Tarsipes_rostratus:37.24534994,Pseudocheirus_peregrinus:37.245349211000004):9.452261075):1.067321419):4.668173719,Phascolarctos_cinereus:52.43310398):9.091160542,((Macrotis_lagotis:29.3732035,(Isoodon_macrourus:10.41069921,Perameles_nasuta:10.410697763):18.962507909):29.85438871,((Sminthopsis_crassicaudata:21.1021382263,Planigale_tenuirostris:21.10213913482):4.877232113,(Phascogale_tapoatafa:21.916481303,((Dasyurus_hallucatus:11.23430752,(Sarcophilus_harrisii:10.26367823,Dasyurus_geoffroii:10.2636789576):0.9706296506):2.574811866,(Dasyuroides_byrnei:11.8034463,Dasycercus_cristicauda:11.803446300000001):2.0056727285):8.107361551):4.062888353):33.248223643):2.2966690610000002):17.702122385):79.007064917):23.520431);
	TREE tree_3147 = ((Ornithorhynchus_anatinus:47.03617076,Tachyglossus_aculeatus:47.03618899999999):126.31112,(((((Scalopus_aquaticus:64.4712224485,Erinaceus_europaeus:64.471215381):3.6582546728,(((Vulpes_vulpes:8.5140092066,(Canis_mesomelas:2.378424027,Canis_latrans:2.378423805):6.135586372260001):22.17080317,(((Taxidea_taxus:12.4346829,(Martes_americana:11.0676792521,Mustela_erminea:11.067677919):1.3670034016):6.577977665,Procyon_lotor:19.0126586259):1.560260386,Ailurus_fulgens:20.5729204):10.1118911455):4.594966993,((Panthera_tigris:3.528637664,Panthera_leo:3.5286371087):2.0755972452,Acinonyx_jubatus:5.60423418733):29.67554863):32.84969191):18.840129,(((((Galago_senegalensis:18.8061150591,Perodicticus_potto:18.806112338):1.468057932,Nycticebus_coucang:20.274173493299998):45.52652725,Aotus_trivirgatus:65.8006813101):5.97879278082,Tupaia_glis:71.7794659971):4.559686,((((Aplodontia_rufa:29.23202692,(((Tamias_striatus:5.432315561,Tamias_minimus:5.4323134783):10.109878236,(Spermophilus_citellus:5.9271785363,(Xerospermophilus_mohavensis:3.3931530339,Cynomys_ludovicianus:3.3931527857):2.5340257247999998):9.6150142699):7.271905032699999,(Tamiasciurus_hudsonicus:10.5129940636,Sciurus_carolinensis:10.5129942112):12.301104371000001):6.417932919599999):14.6012805,Muscardinus_avellanarius:43.833311389):8.084264774,(((Galea_musteloides:13.813757713500001,Cavia_porcellus:13.813758330699999):14.2769800902,(Chinchilla_lanigera:25.394528666,((Ctenomys_talarum:13.74014844032,Octodon_degus:13.7401489749):2.505215575,Proechimys_semispinosus:16.245362720710002):9.149164528):2.6962085212):4.7122074,Georychus_capensis:32.802943149):19.114626370699998):17.016195,((((Thomomys_bottae:10.4140315862,Thomomys_talpoides:10.414032887000001):14.441717113000001,Perognathus_longimembris:24.8557505594):1.774048464,(Dipodomys_ordii:7.863604365,Dipodomys_merriami:7.8636039921):18.766193542):41.37704105,(Napaeozapus_insignis:63.66907908,((((Ochrotomys_nuttalli:22.98157298,((Reithrodontomys_megalotis:16.5098652517,(Peromyscus_maniculatus:4.272822486,Peromyscus_leucopus:4.2728227389999995):12.2370417566):5.451394937,Baiomys_taylori:21.961261451):1.020313039):9.3586794982,(Sigmodon_hispidus:24.4598899969,Eligmodontia_typus:24.459893099):7.880361999000001):0.3157955618,((Ondatra_zibethicus:12.159903482,(((Microtus_arvalis:4.6867801156999995,Microtus_guentheri:4.6867798373):2.2545521922000002,Microtus_agrestis:6.941333317000001):0.4765055378,(Microtus_pennsylvanicus:6.633939400999999,Microtus_ochrogaster:6.6339388964):0.7838982937):4.7420663167):0.1774404361,Phenacomys_intermedius:12.3373435893):20.31870445):10.68795887,(((Meriones_unguiculatus:14.23107416502,(Gerbillus_pyramidum:5.9379542623,Gerbillus_gerbillus:5.9379532873):8.2931198384):24.814727694000002,(Acomys_russatus:12.37820427,Acomys_cahirinus:12.3782014002):26.667596263200004):4.2685351333,((Micromys_minutus:22.18894831,(Rattus_fuscipes:3.009974254,Rattus_lutreolus:3.0099753722):19.178976917499998):3.273046697,(Apodemus_sylvaticus:23.890465230799997,(Rhabdomys_pumilio:18.1394598079,Otomys_irroratus:18.1394600946):5.751005708):1.5715314926000001):17.8523378):0.02967060255):20.325062):4.337752):0.926953):7.405406):10.630422):0.497715,(((Orycteropus_afer:65.64507858,(Elephantulus_myurus:21.773029601,Elephantulus_rufescens:21.773029605):43.872051255):0.8389425428,Procavia_capensis:66.484030248):8.568813731,(Dasypus_novemcinctus:29.775327407999995,(Tolypeutes_matacus:15.161236027000001,Priodontes_maximus:15.1612387512):14.614088962):45.27752538):12.414468):71.225154,((Monodelphis_brevicaudata:25.7575498769,(Metachirus_nudicaudatus:16.06643441,(((Didelphis_virginiana:4.189187452,Didelphis_marsupialis:4.1891871692):1.114485946,Philander_opossum:5.3036731144):2.406920887,Lutreolina_crassicaudata:7.7105940016000005):8.355840122):9.691116881):36.191515712,(((((Burramys_parvus:19.94310127,Cercartetus_nanus:19.943099861):9.47687272,Trichosurus_vulpecula:29.4199751274):4.984176902,(Potorous_tridactylus:33.564701842000005,(Tarsipes_rostratus:27.50764789,Pseudocheirus_peregrinus:27.507645627000002):6.057055648):0.8394490567):4.291271231,Phascolarctos_cinereus:38.69542212):9.059658293,((Macrotis_lagotis:23.878831673999997,(Isoodon_macrourus:7.576734455,Perameles_nasuta:7.5767344549):16.302098064):22.33789342,((Sminthopsis_crassicaudata:17.5179161621,Planigale_tenuirostris:17.517919551):3.078371714,(((Dasyurus_hallucatus:7.756710137,(Sarcophilus_harrisii:7.099940994,Dasyurus_geoffroii:7.0999404282):0.6567694266):3.1994000938,(Dasyuroides_byrnei:9.406726176,Dasycercus_cristicauda:9.406726741300002):1.549382641):4.834986972,Phascogale_tapoatafa:15.7910966377):4.805193779):25.620435522999998):1.5383558962):14.193980358):96.743373823):14.654844);
	TREE tree_2827 = ((Ornithorhynchus_anatinus:49.3015467,Tachyglossus_aculeatus:49.301524470000004):132.7705943,(((((Scalopus_aquaticus:67.247948565,Erinaceus_europaeus:67.247965186):2.4402686694,(((Vulpes_vulpes:9.0227248173,(Canis_mesomelas:2.443855489,Canis_latrans:2.4438552104999998):6.57887022091):23.82442726,(((Taxidea_taxus:12.88004648,(Martes_americana:11.1701629115,Mustela_erminea:11.1701638608):1.7098822546999999):7.414305839,Procyon_lotor:20.294352875199998):0.9321942594,Ailurus_fulgens:21.22654686):11.6206046669):4.490546812,((Panthera_tigris:3.823905741,Panthera_leo:3.8239046246):3.4415006542,Acinonyx_jubatus:7.26540427523):30.0722913821):32.35052259):14.442538,(((((Galago_senegalensis:23.939729587299997,Perodicticus_potto:23.939728510000002):0.9925664369,Nycticebus_coucang:24.9322953552):46.08370117,Aotus_trivirgatus:71.01600018639999):2.32106259,Tupaia_glis:73.337056477):6.080038,((((Aplodontia_rufa:32.87662797,(((Tamias_striatus:7.229196485,Tamias_minimus:7.229197587):12.119210714000001,(Spermophilus_citellus:6.3398572499,(Xerospermophilus_mohavensis:4.298380388,Cynomys_ludovicianus:4.2983803875):2.0414768914):13.008547715999999):6.981016579199999,(Sciurus_carolinensis:12.9206871891,Tamiasciurus_hudsonicus:12.920684275000001):13.408737438):6.5472044699000005):12.98644712,Muscardinus_avellanarius:45.86307084):15.20996022,(((Galea_musteloides:15.937268919000003,Cavia_porcellus:15.937270902599998):15.7264387356,(Chinchilla_lanigera:30.247494178,((Ctenomys_talarum:16.24275882725,Octodon_degus:16.2427601187):2.924682146,Proechimys_semispinosus:19.167442024699998):11.080054780500001):1.4162135461):5.728466428,Georychus_capensis:37.392175113):23.680856203999998):10.024902,((Napaeozapus_insignis:57.11523257100001,((((Meriones_unguiculatus:17.7305508065,(Gerbillus_gerbillus:6.317625695,Gerbillus_pyramidum:6.3176257602899994):11.412925663300001):24.330837116,(Acomys_russatus:12.420806304,Acomys_cahirinus:12.4208066617):29.640586405599997):6.689218147,(((Rattus_lutreolus:4.2795588934,Rattus_fuscipes:4.2795601957):21.4819647956,Micromys_minutus:25.7615262962):2.078346091,(Apodemus_sylvaticus:26.9359703894,(Rhabdomys_pumilio:20.451950009799994,Otomys_irroratus:20.4519491943):6.484019533000001):0.9039026462):20.910737816):1.147294356,(((Ochrotomys_nuttalli:26.25761707,((Reithrodontomys_megalotis:17.1175850916,(Peromyscus_maniculatus:4.34917884175,Peromyscus_leucopus:4.349179918):12.7684055567):6.345691207,Baiomys_taylori:23.4632758):2.794339506):10.6593527,(Eligmodontia_typus:25.9119109041,Sigmodon_hispidus:25.911906674150003):11.005063199):1.000976566,((Ondatra_zibethicus:14.136823346,(((Microtus_arvalis:5.5225357439,Microtus_guentheri:5.522535452):3.0960766561,Microtus_agrestis:8.6186132804):0.4995574147,(Microtus_ochrogaster:7.7095654781,Microtus_pennsylvanicus:7.709568117):1.4086034571):5.0186543802):1.409017437,Phenacomys_intermedius:15.545843420999999):22.372107309):11.97996624):7.217319):6.830275,(((Thomomys_talpoides:9.427818815,Thomomys_bottae:9.427818648):13.803702103000001,Perognathus_longimembris:23.2315204131):2.28670207,(Dipodomys_merriami:8.0948597282,Dipodomys_ordii:8.094860732):17.4233627559):38.427282340000005):7.152433):8.319155):4.713667):13.31041,(((Orycteropus_afer:85.39854642,(Elephantulus_myurus:31.47002585,Elephantulus_rufescens:31.470028391000003):53.928533312999996):1.433336731,Procavia_capensis:86.83188468200001):6.19836646,(Dasypus_novemcinctus:45.99805297470001,(Tolypeutes_matacus:26.491697398,Priodontes_maximus:26.491698317):19.506361648000002):47.03220703):4.41091):68.844118,((Monodelphis_brevicaudata:34.5729337972,(Metachirus_nudicaudatus:21.87596532,(((Didelphis_virginiana:5.640877767,Didelphis_marsupialis:5.640876615):2.126884362,Philander_opossum:7.7677609768):1.429885454,Lutreolina_crassicaudata:9.197648349700001):12.678319275):12.696966167):47.401860485,(((((Burramys_parvus:28.2538345,Cercartetus_nanus:28.253834499):15.03193143,Trichosurus_vulpecula:43.2857655523):3.786887887,(Potorous_tridactylus:45.284109211,(Tarsipes_rostratus:39.90219948,Pseudocheirus_peregrinus:39.902185665):5.381925088):1.788543835):5.773679522,Phascolarctos_cinereus:52.84633334):15.55830288,((Macrotis_lagotis:36.014152146,(Isoodon_macrourus:11.804124584899998,Perameles_nasuta:11.804126886999999):24.210024107000002):28.28974823,((((Dasyurus_hallucatus:10.86381992,(Sarcophilus_harrisii:10.10257388,Dasyurus_geoffroii:10.1025742672):0.7612460369):5.510386341,(Dasyuroides_byrnei:14.03632123,Dasycercus_cristicauda:14.036324300299999):2.3378846458):7.0141386456,Phascogale_tapoatafa:23.38834644):6.75966463,(Planigale_tenuirostris:25.141463928,Sminthopsis_crassicaudata:25.141461247):5.006550203):34.155890847):4.100734312):13.570168031):84.31045816000001):15.786904);
	TREE tree_5204 = ((Ornithorhynchus_anatinus:50.38136,Tachyglossus_aculeatus:50.38136):151.528755,(((((Orycteropus_afer:71.91763573,(Elephantulus_rufescens:26.902907194,Elephantulus_myurus:26.902909412):45.014731419099995):4.562775778,Procavia_capensis:76.480427041):9.20608109,(Dasypus_novemcinctus:37.984671809,(Tolypeutes_matacus:19.059362526,Priodontes_maximus:19.059361442):18.925310723):47.701840860000004):6.688893,(((Scalopus_aquaticus:74.197413228,Erinaceus_europaeus:74.19741790489999):1.8885006953,(((Vulpes_vulpes:10.068318391000002,(Canis_mesomelas:3.479167047,Canis_latrans:3.4791672998000003):6.5891507298):29.95846563,(((Taxidea_taxus:17.44462603,(Martes_americana:14.498526914900001,Mustela_erminea:14.498525472699999):2.9460987505):7.012930865,Procyon_lotor:24.4575576121):2.352749269,Ailurus_fulgens:26.81030796):13.216479662000001):6.098013799,(Acinonyx_jubatus:7.76494245819,(Panthera_tigris:4.499076932,Panthera_leo:4.4990772565):3.2658635779000003):38.359857123):29.961107769999998):13.797572,(((((Galago_senegalensis:23.444767808,Perodicticus_potto:23.444768765):1.954252886,Nycticebus_coucang:25.39902053339):47.53161729,Aotus_trivirgatus:72.9306381):4.337530685,Tupaia_glis:77.268163641):5.425311,((((Aplodontia_rufa:36.15071575,(((Tamias_striatus:6.42840231,Tamias_minimus:6.428401711599999):12.967699742,(Spermophilus_citellus:7.405438353399999,(Xerospermophilus_mohavensis:4.846545970299999,Cynomys_ludovicianus:4.8465447729):2.558892981):11.9906627971):8.886617854799999,(Tamiasciurus_hudsonicus:13.981387523999999,Sciurus_carolinensis:13.9813867487):14.301333275000001):7.868003032):13.02174796,Muscardinus_avellanarius:49.172467596999994):17.16992861,(((Galea_musteloides:18.209502295999997,Cavia_porcellus:18.2095003592):21.437384666,(Chinchilla_lanigera:35.173520925999995,((Ctenomys_talarum:19.61594713154,Octodon_degus:19.6159491763):3.951937307,Proechimys_semispinosus:23.567887784699998):11.605634152999999):4.473364387):6.193985279,Georychus_capensis:45.840872036):20.5015349646):1.375049,((Napaeozapus_insignis:59.958915075,((((Acomys_russatus:12.79624608,Acomys_cahirinus:12.7962464139):32.440926607,((Gerbillus_gerbillus:6.496931266199999,Gerbillus_pyramidum:6.4969310649):10.1081448264,Meriones_unguiculatus:16.605074276899998):28.63209258):5.358301598,((Micromys_minutus:25.20779066,(Rattus_fuscipes:3.6793427195,Rattus_lutreolus:3.6793430223):21.5284450808):2.783739349,(Apodemus_sylvaticus:27.328524525600002,(Rhabdomys_pumilio:20.6527365652,Otomys_irroratus:20.65273777515):6.675787860000001):0.6630041714):22.603941906):0.4323537043,(((Ochrotomys_nuttalli:26.29138409,((Reithrodontomys_megalotis:17.6514148811,(Peromyscus_maniculatus:4.518987120109,Peromyscus_leucopus:4.518987126):13.132426647700001):7.599140727,Baiomys_taylori:25.250556298):1.040827497):9.141838008,(Sigmodon_hispidus:24.375633185099996,Eligmodontia_typus:24.3756370796):11.057584725000002):0.9052312292,((Ondatra_zibethicus:15.095760295,(((Microtus_arvalis:5.972698307299999,Microtus_guentheri:5.9726983078):2.0875164704999998,Microtus_agrestis:8.060214778):1.02259409,(Microtus_pennsylvanicus:7.808137433800001,Microtus_ochrogaster:7.8081359949):1.2746720343):6.0129522071):1.997913752,Phenacomys_intermedius:17.093672249999997):19.244775384):14.68937367):8.931093999999998):1.73014,(((Thomomys_bottae:8.8206401017,Thomomys_talpoides:8.820641594000001):16.391478192,Perognathus_longimembris:25.21211965141):1.603470009,(Dipodomys_ordii:5.7138023404,Dipodomys_merriami:5.71380118):21.1017862946):34.87346556):6.02841):14.976015):7.189993):2.491934):63.988145,((Monodelphis_brevicaudata:31.5567497908,(Metachirus_nudicaudatus:17.35997352,(((Didelphis_virginiana:4.050648743,Didelphis_marsupialis:4.0506484038):2.494197113,Philander_opossum:6.544845516700001):2.460517595,Lutreolina_crassicaudata:9.0053610793):8.354610743):14.196776276):45.1541961778,(((((Burramys_parvus:26.34276832,Cercartetus_nanus:26.342768315999997):13.59804604,Trichosurus_vulpecula:39.940817064):2.439125552,(Potorous_tridactylus:40.504380512,(Tarsipes_rostratus:35.03405702,Pseudocheirus_peregrinus:35.034058036):5.47032349):1.875559064):5.138948569,Phascolarctos_cinereus:47.51888882):13.77234192,((Macrotis_lagotis:32.822562282,(Perameles_nasuta:8.9145947595,Isoodon_macrourus:8.914596927):23.907968737):24.78330013,((Sminthopsis_crassicaudata:22.2590752865,Planigale_tenuirostris:22.259073555599997):8.298664772,(Phascogale_tapoatafa:23.141034364,((Dasyurus_hallucatus:8.576934453,(Sarcophilus_harrisii:7.62848939,Dasyurus_geoffroii:7.6284883734):0.9484477732):3.804274186,(Dasyuroides_byrnei:9.470536637,Dasycercus_cristicauda:9.4705376529):2.9106716649999997):10.759823014):7.4167102634):27.048119974000002):3.685368671):15.419698631):79.652618303):45.546527);
	TREE tree_8239 = ((Ornithorhynchus_anatinus:59.390781,Tachyglossus_aculeatus:59.390757607):124.532244,((((((Scalopus_aquaticus:70.868490872,Erinaceus_europaeus:70.86850012900001):3.3948995646,(((Vulpes_vulpes:9.2711461485,(Canis_mesomelas:3.206101217,Canis_latrans:3.2061015454):6.065043978629999):27.22954611,(Ailurus_fulgens:25.48236741,((Taxidea_taxus:15.27135622,(Mustela_erminea:12.2078229736,Martes_americana:12.2078224802):3.0635311792):8.912877792,Procyon_lotor:24.184232699):1.298135036):11.018321565900001):5.959395332,((Panthera_tigris:3.586942949,Panthera_leo:3.5869432777):3.2689598689999997,Acinonyx_jubatus:6.855902062700001):35.604182476):31.80330909):3.417687,(((((Galago_senegalensis:20.5494732649,Perodicticus_potto:20.549472277):1.330268594,Nycticebus_coucang:21.8797425159):44.14067032,Aotus_trivirgatus:66.020410248):0.3889589512,Tupaia_glis:66.409373652):9.32326,((((Aplodontia_rufa:35.69602134,(((Tamias_striatus:7.762434859,Tamias_minimus:7.7624334457):11.761158659,(Spermophilus_citellus:6.6689585109900005,(Xerospermophilus_mohavensis:4.3547547394,Cynomys_ludovicianus:4.354754739800001):2.314203826):12.8546333217):7.1660942095,(Sciurus_carolinensis:13.3807962924,Tamiasciurus_hudsonicus:13.3807969438):13.308888881000001):9.0063297475):10.74671957,Muscardinus_avellanarius:46.442732212):12.39875379,(((Galea_musteloides:14.9937551136,Cavia_porcellus:14.9937564594):16.73907248968,(Chinchilla_lanigera:29.562668500999997,((Ctenomys_talarum:18.28024855385,Octodon_degus:18.2802487958):2.117161659,Proechimys_semispinosus:20.397411749889997):9.165253797):2.170163472):4.847979814,Georychus_capensis:36.58080635):22.26069717054):9.269209,((((Thomomys_talpoides:8.977147537,Thomomys_bottae:8.977148129429999):12.326485700000001,Perognathus_longimembris:21.3036324353):2.936417332,(Dipodomys_ordii:6.3849835854,Dipodomys_merriami:6.3849839068000005):17.855065705500003):41.715719469999996,(((((Ochrotomys_nuttalli:25.03625615,((Reithrodontomys_megalotis:18.096802066,(Peromyscus_maniculatus:5.8285952354,Peromyscus_leucopus:5.828595235):12.268210079300001):5.707631618,Baiomys_taylori:23.804437522999997):1.231820696):13.070622086,(Sigmodon_hispidus:25.275810723,Eligmodontia_typus:25.275810428399996):12.831068104):0.8986188444,((Ondatra_zibethicus:15.841937050999999,((Microtus_agrestis:8.140035106,(Microtus_arvalis:5.144959308800001,Microtus_guentheri:5.144959428):2.995074616):0.3973110075,(Microtus_pennsylvanicus:7.6098526395,Microtus_ochrogaster:7.6098523153999995):0.9274926475):7.304590317900001):0.4011472465,Phenacomys_intermedius:16.243083117):22.762412486):9.622962315,((((Gerbillus_pyramidum:6.13842934598,Gerbillus_gerbillus:6.138429316):8.54038419241,Meriones_unguiculatus:14.678812751099999):26.713262414000003,(Acomys_cahirinus:14.6089714421,Acomys_russatus:14.6089732881):26.7831012164):5.294676925999999,(((Rattus_fuscipes:3.4926446539,Rattus_lutreolus:3.4926434443999996):20.694646540100003,Micromys_minutus:24.1872927092):2.046279139,((Otomys_irroratus:19.8833093331,Rhabdomys_pumilio:19.883307820000002):4.671600489999999,Apodemus_sylvaticus:24.554907103099993):1.6786626261):20.453181402):1.94170843):13.812031,Napaeozapus_insignis:62.4404838067):3.515266):2.154963):7.6219149999999996):1.948444):6.568635,(Dasypus_novemcinctus:34.0208517326,(Tolypeutes_matacus:15.550830259,Priodontes_maximus:15.550829503000001):18.470021466):50.22889489):1.792609,((Orycteropus_afer:79.52807599,(Elephantulus_rufescens:23.068171113,Elephantulus_myurus:23.06817111):56.459896395):0.7889954758,Procavia_capensis:80.317073831):5.725233212):71.356687,((Monodelphis_brevicaudata:33.402745762,(Metachirus_nudicaudatus:17.33959461,(((Didelphis_virginiana:4.586351375,Didelphis_marsupialis:4.5863527745):1.502913422,Philander_opossum:6.0892657804):2.193326157,Lutreolina_crassicaudata:8.282591333):9.057001002):16.063155168):47.818011878,(((((Burramys_parvus:26.20586326,Cercartetus_nanus:26.205863252):16.61387184,Trichosurus_vulpecula:42.819736609):3.409282963,(Potorous_tridactylus:44.575171536999996,(Tarsipes_rostratus:37.65063655,Pseudocheirus_peregrinus:37.6506350321):6.9245338499999995):1.653848415):5.397307995,Phascolarctos_cinereus:51.6263253):12.84631468,((Macrotis_lagotis:33.145085793999996,(Perameles_nasuta:9.2591493117,Isoodon_macrourus:9.259148555):23.885934964):28.22853031,((((Dasyurus_hallucatus:8.756848705,(Sarcophilus_harrisii:8.316222259,Dasyurus_geoffroii:8.316223393):0.4406256895):4.771339814,(Dasyuroides_byrnei:12.33626574,Dasycercus_cristicauda:12.336263476):1.1919243247):9.3196799848,Phascogale_tapoatafa:22.8478711897):2.954029869,(Sminthopsis_crassicaudata:22.3280066908,Planigale_tenuirostris:22.328004799):3.473894331):35.571718105):3.0990287921):16.748112976999998):76.178258214):26.524001);
	TREE tree_5186 = ((Ornithorhynchus_anatinus:47.526522,Tachyglossus_aculeatus:47.526522):145.383555,(((((Orycteropus_afer:68.53021883,(Elephantulus_myurus:25.033541182999997,Elephantulus_rufescens:25.033543815700003):43.496683472):2.282941393,Procavia_capensis:70.81316962400001):8.783961536,(Dasypus_novemcinctus:30.069685049999997,(Tolypeutes_matacus:16.018310177,Priodontes_maximus:16.01831018):14.051376419):49.52743615):7.411904,(((Scalopus_aquaticus:72.887400935,Erinaceus_europaeus:72.8873838137):3.036984535,(((Vulpes_vulpes:8.8250711356,(Canis_mesomelas:2.797101833,Canis_latrans:2.7971018333):6.027969575199999):25.46424499,(((Taxidea_taxus:14.77620402,(Martes_americana:11.620350881000002,Mustela_erminea:11.620350485800001):3.1558525373):5.669346756,Procyon_lotor:20.4455495677):1.969356544,Ailurus_fulgens:22.4149052):11.8744094071):5.070666429,(Acinonyx_jubatus:5.8690395667,(Panthera_tigris:3.680723165,Panthera_leo:3.6807237701999997):2.1883160993):33.490943287):36.56442581):10.199581,(((((Galago_senegalensis:22.206454994699996,Perodicticus_potto:22.2064569):0.4870104317,Nycticebus_coucang:22.69346538982):45.08054598,Aotus_trivirgatus:67.77401360435):3.356382156,Tupaia_glis:71.130384806):4.488582,((((Aplodontia_rufa:33.76058822,(((Tamias_striatus:6.009289063,Tamias_minimus:6.0092873318999995):11.367455768000001,(Spermophilus_citellus:7.740896358199999,(Xerospermophilus_mohavensis:4.3045068688,Cynomys_ludovicianus:4.304506869400001):3.4363889119000004):9.635845588199999):8.47190538062,(Sciurus_carolinensis:13.17696870952,Tamiasciurus_hudsonicus:13.1769685166):12.671678201999999):7.911936311):12.66229579,Muscardinus_avellanarius:46.4228788269):15.94706738,(((Galea_musteloides:17.522659623000003,Cavia_porcellus:17.5226601686):19.99089616432,(Chinchilla_lanigera:33.74011748,((Ctenomys_talarum:19.6157386348,Octodon_degus:19.6157396738):3.584374502,Proechimys_semispinosus:23.2001158159):10.540006035):3.7734371425):5.718345501,Georychus_capensis:43.231903399000004):19.1380121253):2.565071,((Napaeozapus_insignis:56.610154467,((((Acomys_russatus:11.86821676,Acomys_cahirinus:11.8682174147):30.485935417,((Gerbillus_gerbillus:6.277540389,Gerbillus_pyramidum:6.2775405133):10.0779598156,Meriones_unguiculatus:16.355501481799998):25.998650732999998):4.450632054,(((Rattus_fuscipes:3.0930331223,Rattus_lutreolus:3.093033384512):20.0772213186,Micromys_minutus:23.170256375999998):2.815506962,(Apodemus_sylvaticus:24.9868811387,(Rhabdomys_pumilio:18.969098265699998,Otomys_irroratus:18.96909775954):6.017781315000001):0.9988806380999999):20.819022772):0.3922971907,(((Ochrotomys_nuttalli:26.19274225,((Reithrodontomys_megalotis:16.0852006945,(Peromyscus_maniculatus:4.742280909,Peromyscus_leucopus:4.742280909):11.3429186784):5.914085221,Baiomys_taylori:21.999282592):4.193456891):7.0383535221,(Sigmodon_hispidus:23.719682719599998,Eligmodontia_typus:23.719680697999998):9.5114144406):0.2455508399,((Ondatra_zibethicus:14.91392618,(((Microtus_arvalis:5.796647645,Microtus_guentheri:5.7966477285):2.0853764548,Microtus_agrestis:7.882022716):0.6656487126,(Microtus_pennsylvanicus:7.763803879199999,Microtus_ochrogaster:7.763803600800001):0.7838692398):6.366253921):0.9603628939,Phenacomys_intermedius:15.874288797):17.602358206719998):13.7204475):9.413059):3.798129,(((Thomomys_talpoides:8.700627031,Thomomys_bottae:8.700627658):15.99107629,Perognathus_longimembris:24.6917045791):0.8688997015,(Dipodomys_merriami:6.4267562452,Dipodomys_ordii:6.4267553039):19.133846625):34.84768357):4.526714):10.683993000000001):10.504998):0.885049):73.808163,((Monodelphis_brevicaudata:29.697997712000003,(Metachirus_nudicaudatus:17.57745577,(((Didelphis_virginiana:4.856121299,Didelphis_marsupialis:4.856120976):1.164161838,Philander_opossum:6.0202824884999995):2.099374575,Lutreolina_crassicaudata:8.119658005):9.457796437):12.1205455059):42.863657555,(((((Burramys_parvus:23.80763905,Cercartetus_nanus:23.80763905):10.96460565,Trichosurus_vulpecula:34.772246315000004):5.131462679,(Potorous_tridactylus:38.0818709244,(Tarsipes_rostratus:32.17633852,Pseudocheirus_peregrinus:32.176339491):5.9055340350000005):1.821839045):4.924516094,Phascolarctos_cinereus:44.82822672):13.56854396,((Macrotis_lagotis:31.468822188999997,(Isoodon_macrourus:9.836707495,Perameles_nasuta:9.836710092):21.632113398999998):24.03486879,((Sminthopsis_crassicaudata:22.40898318,Planigale_tenuirostris:22.408981880699997):6.173228178,(((Dasyurus_hallucatus:9.420651979,(Sarcophilus_harrisii:8.496230204,Dasyurus_geoffroii:8.496228581):0.9244233975):4.071569232,(Dasyuroides_byrnei:10.29101022,Dasycercus_cristicauda:10.291011522000002):3.201210987):8.918516056200001,Phascogale_tapoatafa:22.410740513):6.171475714):26.921476374):2.8930796990000003):14.164900486):88.255539505):32.092841);
	TREE tree_6963 = ((Ornithorhynchus_anatinus:49.04651395,Tachyglossus_aculeatus:49.046508346):151.410474,(((((Orycteropus_afer:78.53119228,(Elephantulus_rufescens:21.682306228999998,Elephantulus_myurus:21.682304459999997):56.848880980000004):1.274975493,Procavia_capensis:79.806153338):0.8071478661,(Dasypus_novemcinctus:33.8343974232,(Tolypeutes_matacus:15.528957616,Priodontes_maximus:15.5289579695):18.305438408999997):46.778909729999995):3.678621,(((Scalopus_aquaticus:71.659022902,Erinaceus_europaeus:71.65903286499999):2.0980457811,(((Vulpes_vulpes:8.5398448018,(Canis_mesomelas:3.156140016,Canis_latrans:3.1561411744):5.38370380152):24.41188765,(((Taxidea_taxus:14.15190709,(Martes_americana:11.868193658900001,Mustela_erminea:11.868195397000001):2.2837115493):7.524208497,Procyon_lotor:21.676115586599998):2.012143603,Ailurus_fulgens:23.6882589):9.2634738419):5.928634377,((Panthera_tigris:3.890765477,Panthera_leo:3.8907644059):2.0504757399,Acinonyx_jubatus:5.941239711260001):32.939121851):34.87670612):6.368305,((((((Aplodontia_rufa:32.98176406,(((Tamias_striatus:6.320190138,Tamias_minimus:6.3201878133000005):11.021307025,(Spermophilus_citellus:6.8390239526,(Xerospermophilus_mohavensis:3.4154067969999997,Cynomys_ludovicianus:3.4154067974):3.4236174488):10.50247134):8.313173857,(Sciurus_carolinensis:11.6689867734,Tamiasciurus_hudsonicus:11.668988780600001):13.985682322999999):7.32708075):15.40373048,Muscardinus_avellanarius:48.38548039):10.75128146,(((Galea_musteloides:13.505193561,Cavia_porcellus:13.505195302699999):18.3316757773,(Chinchilla_lanigera:28.029498886200003,((Ctenomys_talarum:14.948516305356002,Octodon_degus:14.948516848999999):5.652063057,Proechimys_semispinosus:20.6005811946):7.42891826):3.8073730841):6.28676927,Georychus_capensis:38.123641236):21.013116884000002):1.4124,((Napaeozapus_insignis:54.27161536,((((Ochrotomys_nuttalli:24.86693621,((Reithrodontomys_megalotis:16.3033301797,(Peromyscus_maniculatus:4.8723051685000005,Peromyscus_leucopus:4.8723047526):11.4310245931):6.228533365,Baiomys_taylori:22.531861876999997):2.335075167):10.286049390999999,(Eligmodontia_typus:24.281427619169996,Sigmodon_hispidus:24.2814261437):10.871559591799999):0.09688623705,((Ondatra_zibethicus:14.123820004,((Microtus_agrestis:6.5723292812,(Microtus_arvalis:3.84112528135,Microtus_guentheri:3.8411251694000006):2.7312029988):0.4177034404,(Microtus_ochrogaster:6.4664170067999995,Microtus_pennsylvanicus:6.4664158964):0.5236155747):7.1337872567):1.10601899,Phenacomys_intermedius:15.229837604):20.020035764):11.83629802,(((Acomys_russatus:11.52025591,Acomys_cahirinus:11.5202559091):30.309746678,(Meriones_unguiculatus:16.084966102,(Gerbillus_gerbillus:5.750236355,Gerbillus_pyramidum:5.750235936099999):10.3347300466):25.745036188999997):4.373213608,((Micromys_minutus:24.28102325,(Rattus_fuscipes:3.8111406345,Rattus_lutreolus:3.8111415314):20.4698821707):1.862509952,((Otomys_irroratus:19.496505694200003,Rhabdomys_pumilio:19.4965089868):5.071101671,Apodemus_sylvaticus:24.5676106567):1.5759243438000001):20.059679101):0.882953203265):7.185446000000001):3.068059,(((Thomomys_talpoides:8.277837637200001,Thomomys_bottae:8.2778382961):15.098010080000002,Perognathus_longimembris:23.375849687299997):1.11619091,(Dipodomys_ordii:6.4451267045,Dipodomys_merriami:6.4451255540000005):18.0469142183):32.847626577):3.20949):9.860414,Tupaia_glis:70.40958268560001):0.658294,(((Galago_senegalensis:18.4293314988,Perodicticus_potto:18.429333016):1.837425277,Nycticebus_coucang:20.2667601901):37.34172424,Aotus_trivirgatus:57.6084819154):13.459388099):9.057507):4.166566):72.112453,(((Metachirus_nudicaudatus:16.42367836,(((Didelphis_virginiana:3.679703349,Didelphis_marsupialis:3.6797020415):2.415398931,Philander_opossum:6.095100972900001):2.175126743,Lutreolina_crassicaudata:8.270226082999999):8.153449992999999):11.850107262,Monodelphis_brevicaudata:28.2737821336):39.398172417000005,(((((Burramys_parvus:25.22347914,Cercartetus_nanus:25.223475874000002):9.615416329,Trichosurus_vulpecula:34.838895796):4.311673719,(Potorous_tridactylus:38.530098908999996,(Tarsipes_rostratus:31.87912776,Pseudocheirus_peregrinus:31.8791291338):6.650975065):0.6204666924):4.698624829,Phascolarctos_cinereus:43.84919402):11.77568396,((Macrotis_lagotis:29.2211693985,(Perameles_nasuta:9.13158024,Isoodon_macrourus:9.131578279):20.089586186):24.18758283,((Planigale_tenuirostris:22.83604572,Sminthopsis_crassicaudata:22.836043108):1.61108055,(Phascogale_tapoatafa:19.271840857,((Dasyurus_hallucatus:9.329987483,(Sarcophilus_harrisii:7.445123902,Dasyurus_geoffroii:7.4451222676):1.884863908):3.2453001390000003,(Dasyuroides_byrnei:10.98672495,Dasycercus_cristicauda:10.986725996):1.5885616905000002):6.6965571565):5.175279534):28.96162559):2.2161270987):12.047082023000002):88.732436885):44.052623);
	TREE tree_0084 = ((Ornithorhynchus_anatinus:47.91923464,Tachyglossus_aculeatus:47.919234645):131.6306259,(((((Orycteropus_afer:77.37940316,(Elephantulus_myurus:26.568374250999998,Elephantulus_rufescens:26.568371553):50.811026203000004):1.760447935,Procavia_capensis:79.13985757):17.53896427,(Dasypus_novemcinctus:41.81619627369,(Tolypeutes_matacus:20.220377759999998,Priodontes_maximus:20.220378709):21.595817516000004):54.86262606):9.138262,(((Scalopus_aquaticus:76.996213635,Erinaceus_europaeus:76.996198609):4.4075008645,(((Vulpes_vulpes:10.069312638,(Canis_mesomelas:2.546551842,Canis_latrans:2.5465518420000004):7.5227609607999995):29.47109822,(((Taxidea_taxus:17.66449132,(Martes_americana:13.369795489200001,Mustela_erminea:13.3697937787):4.2946929379):5.678997033,Procyon_lotor:23.3434896704):2.790475494,Ailurus_fulgens:26.13396516):13.406448329):7.315088511,((Panthera_tigris:4.525371372,Panthera_leo:4.5253723582):2.5131970863,Acinonyx_jubatus:7.03857112138):39.816931243):34.54821602):7.824859,(((((Galago_senegalensis:20.5972385483,Perodicticus_potto:20.59723934):0.9031691053,Nycticebus_coucang:21.5004088006):46.79951386,Aotus_trivirgatus:68.29991907499999):1.028824752,Tupaia_glis:69.328742731):12.131077,((((Aplodontia_rufa:40.66914808,(((Tamias_striatus:7.062268184,Tamias_minimus:7.0622663102):15.52477976,(Spermophilus_citellus:8.1908318339,(Xerospermophilus_mohavensis:4.2863219488,Cynomys_ludovicianus:4.2863216313):3.9045098857):14.396213567):7.6437469688999995,(Sciurus_carolinensis:16.2520850206,Tamiasciurus_hudsonicus:16.252082861599998):13.978706397):10.4383506246):12.06398178,Muscardinus_avellanarius:52.733122874):16.73064274,(((Galea_musteloides:20.096155347999996,Cavia_porcellus:20.096155436800004):18.920446973999997,(Chinchilla_lanigera:35.378809112,((Ctenomys_talarum:20.4064573458,Octodon_degus:20.40645877):4.860118237,Proechimys_semispinosus:25.2665758253):10.112230035):3.6377985361):5.374323345,Georychus_capensis:44.390929513):25.072839821):2.808175,((Napaeozapus_insignis:65.460455424,(((((Gerbillus_gerbillus:5.5676190018,Gerbillus_pyramidum:5.567619000999999):10.78039405001,Meriones_unguiculatus:16.3480130805):23.774292859000003,(Acomys_russatus:11.36683452,Acomys_cahirinus:11.3668335361):28.755476740800002):4.906154695,((Micromys_minutus:23.738340009999998,(Rattus_lutreolus:3.3512581912000003,Rattus_fuscipes:3.35125785424):20.3870852908):1.86489796,(Apodemus_sylvaticus:24.8406406246,(Rhabdomys_pumilio:17.93007534589,Otomys_irroratus:17.930074978500002):6.910568920899999):0.7625978747):19.425222664):0.2385582456,(((Ochrotomys_nuttalli:23.3736649,((Reithrodontomys_megalotis:14.92734715372,(Peromyscus_maniculatus:4.72481122382,Peromyscus_leucopus:4.724811816):10.2025367648):6.432966007,Baiomys_taylori:21.36031136):2.013350043):10.3545942813,(Eligmodontia_typus:23.3866140316,Sigmodon_hispidus:23.3866164552):10.341639769):0.4714261907,((Ondatra_zibethicus:13.86554188,(((Microtus_guentheri:4.665345095399999,Microtus_arvalis:4.6653448807):2.676694699,Microtus_agrestis:7.3420403856):0.4037485693,(Microtus_ochrogaster:6.429634002,Microtus_pennsylvanicus:6.4296352924):1.3161533934):6.119752656299999):0.6538747605,Phenacomys_intermedius:14.519416909):19.680268458):11.06734001):20.193415):3.174883,(((Thomomys_bottae:8.0604448265,Thomomys_talpoides:8.060445206):15.454822333000001,Perognathus_longimembris:23.515267917000003):4.385631016,(Dipodomys_ordii:7.5293867854,Dipodomys_merriami:7.5293879208000005):20.371509503):40.73443261):3.636623):9.187885):7.768749):16.588515):54.501482,((Monodelphis_brevicaudata:30.81217429679,(Metachirus_nudicaudatus:17.50240046,(((Didelphis_virginiana:4.956256648,Didelphis_marsupialis:4.9562576806):3.302640146,Philander_opossum:8.258898172):1.548532431,Lutreolina_crassicaudata:9.807429225):7.694971235000001):13.309767396):43.2620841184,(((((Burramys_parvus:30.49026843,Cercartetus_nanus:30.490268429):10.69930777,Trichosurus_vulpecula:41.189576544800005):3.613150744,(Potorous_tridactylus:42.789855576,(Tarsipes_rostratus:33.11199499,Pseudocheirus_peregrinus:33.1119970538):9.677863692):2.012866891):6.691253285,Phascolarctos_cinereus:51.493976790000005):10.54684958,((Macrotis_lagotis:32.520494729,(Perameles_nasuta:9.068488201,Isoodon_macrourus:9.068488890000001):23.452006177999998):27.22116186,((((Dasyurus_hallucatus:8.967881977,(Sarcophilus_harrisii:7.930412141,Dasyurus_geoffroii:7.9304107640999995):1.037469492):4.872744336,(Dasyuroides_byrnei:10.1781194,Dasycercus_cristicauda:10.178118714):3.662504845):6.508749377,Phascogale_tapoatafa:20.349372590099996):8.074375376,(Planigale_tenuirostris:22.861600238999998,Sminthopsis_crassicaudata:22.861599516200002):5.56214669):31.317905517):2.2991697791):12.033436979000001):86.244289507):19.231309);
	TREE tree_7465 = ((Ornithorhynchus_anatinus:48.10846266,Tachyglossus_aculeatus:48.108462652):145.4133871,(((((Erinaceus_europaeus:69.953883578,Scalopus_aquaticus:69.95388259100001):4.58339227,(((Vulpes_vulpes:10.596996729099999,(Canis_mesomelas:2.676256704,Canis_latrans:2.6762567358):7.92074002146):25.92465089,(((Taxidea_taxus:17.4112777,(Martes_americana:14.326324403400001,Mustela_erminea:14.3263215508):3.0849556445400004):5.665323395,Procyon_lotor:23.0766020485):2.486216549,Ailurus_fulgens:25.56281828):10.95882744):6.360034532,((Panthera_tigris:4.378316262,Panthera_leo:4.3783168958):3.094883629,Acinonyx_jubatus:7.4732017606):35.408478779):31.65558326):6.449652,(((((Galago_senegalensis:20.4733543095,Perodicticus_potto:20.473355021):1.990005208,Nycticebus_coucang:22.4633633434):41.65418249,Aotus_trivirgatus:64.1175420046):2.688397115,Tupaia_glis:66.8059510561):9.394981,((((Aplodontia_rufa:32.22361687,(((Tamias_striatus:4.991791635,Tamias_minimus:4.9917907668999995):10.750756613,(Spermophilus_citellus:6.194902332,(Xerospermophilus_mohavensis:3.3611807117000003,Cynomys_ludovicianus:3.3611808162):2.8337214632):9.5476461256):7.7360294853,(Tamiasciurus_hudsonicus:10.0580586216,Sciurus_carolinensis:10.0580573849):13.420515954999999):8.745039402):15.58615146,Muscardinus_avellanarius:47.809767542399996):12.03547357,(((Galea_musteloides:16.097878292999997,Cavia_porcellus:16.097877783300003):17.593210598899997,(Chinchilla_lanigera:30.928759088,((Ctenomys_talarum:17.718969187699997,Octodon_degus:17.718972246299998):3.707263714,Proechimys_semispinosus:21.4262357058):9.502523377):2.7623321081):4.876962215,Georychus_capensis:38.568056465):21.277210021000002):5.747047,((Napaeozapus_insignis:59.371320403000006,(((((Gerbillus_gerbillus:6.599799235200001,Gerbillus_pyramidum:6.599798380799999):9.4533795281,Meriones_unguiculatus:16.0531781373):22.125015056000002,(Acomys_russatus:12.77061662,Acomys_cahirinus:12.770617187200001):25.407578852):7.052386515,((Micromys_minutus:23.35314776,(Rattus_fuscipes:3.753330009,Rattus_lutreolus:3.75332878465):19.599821078099996):0.8267496316,((Otomys_irroratus:16.535408565399997,Rhabdomys_pumilio:16.5354068863):6.530738929,Apodemus_sylvaticus:23.0661429671):1.1137541076):21.050682031):1.083112796,(((Ochrotomys_nuttalli:24.48082535,((Reithrodontomys_megalotis:17.214430875,(Peromyscus_maniculatus:5.183671606899999,Peromyscus_leucopus:5.183670205):12.030758987199999):6.570007322,Baiomys_taylori:23.784437915):0.6963871559):10.2980603609,(Sigmodon_hispidus:25.5245481956,Eligmodontia_typus:25.524549878200002):9.254335775000001):0.1758712166,((Ondatra_zibethicus:14.528790981,((Microtus_agrestis:7.3012372634,(Microtus_guentheri:4.6060213506,Microtus_arvalis:4.6060216313):2.6952150709):0.6342609497,(Microtus_pennsylvanicus:6.336701422,Microtus_ochrogaster:6.3367003562):1.5987962303):6.5932936084):1.012058417,Phenacomys_intermedius:15.540849397):19.413908763):11.35893676):13.057607):3.035969,(((Thomomys_bottae:7.9573883833,Thomomys_talpoides:7.957390381):14.602446780000001,Perognathus_longimembris:22.5598339933):4.230405368,(Dipodomys_ordii:7.057921151,Dipodomys_merriami:7.0579221505):19.732318207):35.617008479999996):3.185042):10.608623):4.785978):5.331255,(((Orycteropus_afer:78.99155266,(Elephantulus_myurus:33.32341882,Elephantulus_rufescens:33.3234151548):45.668134994999996):1.732175051,Procavia_capensis:80.72374131400001):4.118929686,(Dasypus_novemcinctus:39.8728288066,(Tolypeutes_matacus:17.81815949,Priodontes_maximus:17.8181602704):22.054668141999997):44.96984329):1.475498):70.80162,((Monodelphis_brevicaudata:32.95381765312,(Metachirus_nudicaudatus:18.41891449,(((Didelphis_virginiana:5.752874286,Didelphis_marsupialis:5.752874285):1.308137187,Philander_opossum:7.061011907599999):2.571473603,Lutreolina_crassicaudata:9.632483987):8.786431955000001):14.534899826):48.67282976400001,(((((Burramys_parvus:28.53695331,Cercartetus_nanus:28.536956939):10.57496972,Trichosurus_vulpecula:39.111921584200005):4.634145589,(Potorous_tridactylus:42.359381156999994,(Tarsipes_rostratus:36.21561925,Pseudocheirus_peregrinus:36.215620705):6.143757186):1.386693275):5.5417597,Phascolarctos_cinereus:49.28782832):18.73884635,((Macrotis_lagotis:32.2424031,(Perameles_nasuta:10.5605132713,Isoodon_macrourus:10.560510367):21.681889827):32.03509013,((Planigale_tenuirostris:22.957642487,Sminthopsis_crassicaudata:22.957642125):7.020077301,(((Dasyurus_hallucatus:10.8864358,(Sarcophilus_harrisii:9.479736118,Dasyurus_geoffroii:9.4797375701):1.40669968):2.8860729628,(Dasyuroides_byrnei:11.26789343,Dasycercus_cristicauda:11.2678930716):2.504615689):8.3602977041,Phascogale_tapoatafa:22.132807299360003):7.844910418):34.299770907):3.749185075):13.599963228):75.493155852):36.40208);
	TREE tree_6083 = ((Ornithorhynchus_anatinus:53.74304126,Tachyglossus_aculeatus:53.74302598):128.1763497,((((((Scalopus_aquaticus:79.422880917,Erinaceus_europaeus:79.422890895):3.7757979398000003,(((Vulpes_vulpes:9.8262974899,(Canis_mesomelas:2.866440593,Canis_latrans:2.8664405927):6.95985716144):26.7844572,(((Taxidea_taxus:15.52226652,(Martes_americana:13.295924026999998,Mustela_erminea:13.2959226759):2.2263451263):8.348276244,Procyon_lotor:23.870540454):1.809176088,Ailurus_fulgens:25.67971984):10.9310368268):9.228857209,((Panthera_tigris:3.727188484,Panthera_leo:3.7271898692):3.031653244,Acinonyx_jubatus:6.7588432114999994):39.080772806000006):37.35905718):5.792605,(((((Galago_senegalensis:21.911290637100002,Perodicticus_potto:21.911289945):1.605706555,Nycticebus_coucang:23.5169964954):41.94054859,Aotus_trivirgatus:65.45754384079999):1.477455038,Tupaia_glis:66.93500923830001):15.950721,((((Aplodontia_rufa:39.60271201,(((Tamias_striatus:6.267604736,Tamias_minimus:6.267603057600001):13.98102874,(Spermophilus_citellus:6.93299217577,(Xerospermophilus_mohavensis:4.3484094677,Cynomys_ludovicianus:4.3484094679):2.5845829268):13.315640766000001):10.9062051338,(Tamiasciurus_hudsonicus:13.794640917799999,Sciurus_carolinensis:13.7946406092):17.360198307):8.447858794):18.16543163,Muscardinus_avellanarius:57.768129026):11.60163536,(((Galea_musteloides:15.807688394,Cavia_porcellus:15.807688393900001):20.95645805,(Chinchilla_lanigera:32.699743393,((Ctenomys_talarum:18.478044811060002,Octodon_degus:18.4780433493):3.759205647,Proechimys_semispinosus:22.237246786300002):10.462496878):4.064401399199999):6.728308779,Georychus_capensis:43.492454123):25.8773459786):2.844364,((Napaeozapus_insignis:55.893975061999996,((((Ochrotomys_nuttalli:23.58662201,((Reithrodontomys_megalotis:16.9328593511,(Peromyscus_maniculatus:4.5624802753800004,Peromyscus_leucopus:4.5624796277):12.3703794544):5.443647286,Baiomys_taylori:22.376506096):1.210116457):11.643807830899998,(Eligmodontia_typus:24.6307756708,Sigmodon_hispidus:24.6307781045):10.5996517393):0.1407736962,((Ondatra_zibethicus:13.453106432999999,((Microtus_agrestis:7.568463448,(Microtus_guentheri:4.3027288079,Microtus_arvalis:4.3027290236999995):3.265734911):0.5588030869,(Microtus_pennsylvanicus:6.824976582,Microtus_ochrogaster:6.8249772307):1.3022907633999998):5.325838087):0.9628791519,Phenacomys_intermedius:14.415983963999999):20.955217436999998):13.69921168,(((Acomys_russatus:12.36637504,Acomys_cahirinus:12.366373171500001):31.033728596,(Meriones_unguiculatus:18.030596385099997,(Gerbillus_pyramidum:6.1170271822,Gerbillus_gerbillus:6.117026716):11.9135687344):25.369505699):4.133328152,(((Rattus_fuscipes:3.769262832,Rattus_lutreolus:3.7692618669):22.8860953505,Micromys_minutus:26.65535526):1.148847225,((Rhabdomys_pumilio:20.2980869993,Otomys_irroratus:20.2980863437):5.29182771,Apodemus_sylvaticus:25.589913030029997):2.214287183):19.729228684):1.536984101):6.823551999999999):14.649614,(((Thomomys_bottae:10.612875790899999,Thomomys_talpoides:10.612874040000001):16.606698155,Perognathus_longimembris:27.2195725477):0.7166580275,(Dipodomys_ordii:6.966644536,Dipodomys_merriami:6.9666443596):20.969584095000002):42.607374789999994):1.670581):10.671559):6.105556):7.03449,(Dasypus_novemcinctus:50.80980133600001,(Tolypeutes_matacus:22.956680001000002,Priodontes_maximus:22.956680480000003):27.853116539):45.215966067000004):4.462136,((Orycteropus_afer:88.81179707,(Elephantulus_myurus:32.439267332,Elephantulus_rufescens:32.439272754):56.37253664599999):1.976518273,Procavia_capensis:90.78832737399999):9.699568565):65.946515,(((Metachirus_nudicaudatus:22.43814471,(((Didelphis_virginiana:6.494328151,Didelphis_marsupialis:6.494326449999999):2.717346976,Philander_opossum:9.211673425099999):2.853430961,Lutreolina_crassicaudata:12.065102685000001):10.373040321):18.604880212999998,Monodelphis_brevicaudata:41.0430181155):53.717952521,(((((Burramys_parvus:32.45818659,Cercartetus_nanus:32.458183614):10.52978578,Trichosurus_vulpecula:42.9879732286):7.032235188,(Potorous_tridactylus:49.249853597,(Tarsipes_rostratus:42.17640095,Pseudocheirus_peregrinus:42.1764035):7.073448398):0.7703548138):9.210716363,Phascolarctos_cinereus:59.23091968):17.53024226,((Macrotis_lagotis:36.737699247,(Perameles_nasuta:10.725617224,Isoodon_macrourus:10.7256185):26.012081596999998):38.3296674,((((Dasyurus_hallucatus:11.53786965,(Sarcophilus_harrisii:9.676380119,Dasyurus_geoffroii:9.676380119000001):1.861489533):6.494514034,(Dasyuroides_byrnei:14.52810516,Dasycercus_cristicauda:14.528103455):3.5042815039999997):9.729434523,Phascogale_tapoatafa:27.761825015999996):5.083563701,(Planigale_tenuirostris:27.352347166999998,Sminthopsis_crassicaudata:27.352343766):5.493037292):42.22198262):1.6937952423):17.999817635):71.67343549799999):15.484976);
	TREE tree_2042 = ((Ornithorhynchus_anatinus:51.02899597,Tachyglossus_aculeatus:51.02899008):157.000256,((((Orycteropus_afer:92.82087876,(Elephantulus_rufescens:31.241895808000002,Elephantulus_myurus:31.241894895):61.578989013):1.692040661,Procavia_capensis:94.512911221):13.63326924,((((Scalopus_aquaticus:78.09542703299999,Erinaceus_europaeus:78.095421422):2.8832934751,(((Vulpes_vulpes:9.9483690494,(Canis_mesomelas:3.877057452,Canis_latrans:3.8770571188):6.07131139663):27.13618095,(((Taxidea_taxus:15.81238107,(Martes_americana:12.831387936,Mustela_erminea:12.831384356328):2.9809938363999997):9.43530167,Procyon_lotor:25.2476840783):1.722017817,Ailurus_fulgens:26.96970156):10.114849040700001):6.821263428,((Panthera_tigris:3.615989088,Panthera_leo:3.6159882541100004):3.6012985520000003,Acinonyx_jubatus:7.2172855061000005):36.688523387):37.0729353):12.948415,(((((Galago_senegalensis:23.0896020848,Perodicticus_potto:23.089601365):1.348075733,Nycticebus_coucang:24.437678694699997):47.55352884,Aotus_trivirgatus:71.99121024280001):4.683042313,Tupaia_glis:76.6742665886):12.442644,((((Aplodontia_rufa:41.05208854,(((Tamias_striatus:8.969516414,Tamias_minimus:8.969518400599998):11.8188728474,(Spermophilus_citellus:7.9496692887,(Xerospermophilus_mohavensis:5.3986308027,Cynomys_ludovicianus:5.398629147299999):2.5510384851000003):12.838720930000001):11.312334217,(Tamiasciurus_hudsonicus:14.83854928709,Sciurus_carolinensis:14.8385511433):17.26217147):8.951368042):16.76713488,Muscardinus_avellanarius:57.81922639):12.94294197,(((Galea_musteloides:17.433481318,Cavia_porcellus:17.433478646):19.7967823673,(Chinchilla_lanigera:34.025706319,((Ctenomys_talarum:19.15880556766,Octodon_degus:19.1588028491):5.240276494,Proechimys_semispinosus:24.3990796318):9.6266275622):3.204554173):7.84134006,Georychus_capensis:45.071600855):25.690544955):0.261711,((Napaeozapus_insignis:63.066175349000005,((((Ochrotomys_nuttalli:27.42839454,((Reithrodontomys_megalotis:19.147005589299997,(Peromyscus_maniculatus:4.5098037148,Peromyscus_leucopus:4.509803076):14.637200917100001):4.151589533,Baiomys_taylori:23.298595442):4.12980229):9.103212705,(Sigmodon_hispidus:27.722114649299996,Eligmodontia_typus:27.722118194290005):8.8094916358):0.6951731989,((Ondatra_zibethicus:16.808934838,(((Microtus_arvalis:4.5658036288999995,Microtus_guentheri:4.5658033092000005):3.8719233097,Microtus_agrestis:8.4377253426):0.4143920934,(Microtus_pennsylvanicus:7.872967456,Microtus_ochrogaster:7.8729690509):0.97915067169):7.9568187727):0.4550688449,Phenacomys_intermedius:17.264003364):19.9627764446):13.80179422,((((Gerbillus_gerbillus:7.406580422499999,Gerbillus_pyramidum:7.4065805513):11.248666099200001,Meriones_unguiculatus:18.655245360909998):26.334830313,(Acomys_russatus:12.7304499,Acomys_cahirinus:12.730450804170001):32.2596263815):4.1252162491,((Micromys_minutus:25.20013536,(Rattus_fuscipes:3.461975211,Rattus_lutreolus:3.4619760814):21.73815870026):1.870911875,(Apodemus_sylvaticus:26.075058262699997,(Rhabdomys_pumilio:20.8041282683,Otomys_irroratus:20.8041321375):5.270929831):0.9959878468):22.044246909):1.91327561):12.037602):7.418037,(((Thomomys_talpoides:10.83097031,Thomomys_bottae:10.830971057100001):15.828609639,Perognathus_longimembris:26.659578081):2.600675958,(Dipodomys_merriami:7.3446575135000005,Dipodomys_ordii:7.3446578881):21.915600071):41.22399311):0.539646):18.093049):4.810247):6.084169,(Dasypus_novemcinctus:47.585309861,(Tolypeutes_matacus:18.527300885,Priodontes_maximus:18.527298048):29.058006126000002):52.42601411):8.134876):49.535132,((Monodelphis_brevicaudata:30.0594632891,(Metachirus_nudicaudatus:18.34016214,(((Didelphis_virginiana:4.872157758,Didelphis_marsupialis:4.872159119999999):2.203859103,Philander_opossum:7.0760178830000005):1.509290408,Lutreolina_crassicaudata:8.585310333999999):9.754852487):11.719298766000001):45.1187237373,(((((Burramys_parvus:24.56826128,Cercartetus_nanus:24.56826128):13.15360877,Trichosurus_vulpecula:37.721871745):4.298451336,(Potorous_tridactylus:40.466071276,(Tarsipes_rostratus:33.99895448,Pseudocheirus_peregrinus:33.99895414080001):6.467115776):1.554254193):4.335515203,Phascolarctos_cinereus:46.355836589999996):14.26027861,((Macrotis_lagotis:30.792946322,(Isoodon_macrourus:8.559744442,Perameles_nasuta:8.559743079):22.233203576999998):27.78638265,((((Dasyurus_hallucatus:9.769950222,(Sarcophilus_harrisii:8.536074325,Dasyurus_geoffroii:8.5360733028):1.2338776):4.122541385,(Dasyuroides_byrnei:10.38905647,Dasycercus_cristicauda:10.389055793):3.5034361543):7.9906723662,Phascogale_tapoatafa:21.883165675):3.873783902,(Sminthopsis_crassicaudata:21.086401886,Planigale_tenuirostris:21.086397523800002):4.670548035):32.822377683):2.0367872487):14.562078639000001):82.503152697):50.347898);
	TREE tree_2705 = ((Ornithorhynchus_anatinus:52.57159343,Tachyglossus_aculeatus:52.571562781):127.3122616,(((((Orycteropus_afer:75.69359881,(Elephantulus_myurus:31.395481560999997,Elephantulus_rufescens:31.395481563999997):44.298133237900004):4.026233542,Procavia_capensis:79.71984107600001):9.063223624,(Dasypus_novemcinctus:42.7543362753,(Tolypeutes_matacus:17.997606598999997,Priodontes_maximus:17.997605524):24.756731724):46.028734060000005):4.091717,(((Scalopus_aquaticus:74.8472651684,Erinaceus_europaeus:74.84726326999998):2.5562436602,(((Vulpes_vulpes:9.952935828200001,(Canis_mesomelas:2.960907461,Canis_latrans:2.9609071404):6.9920285907):29.50930923,(((Taxidea_taxus:16.8801073,(Martes_americana:13.4563653367,Mustela_erminea:13.4563675799):3.4237400371):9.233351869,Procyon_lotor:26.113460769999996):1.504365951,Ailurus_fulgens:27.61782512):11.84441869):4.479234278,(Acinonyx_jubatus:7.5906852239000004,(Panthera_tigris:4.426799629,Panthera_leo:4.426800913):3.1638836067000002):36.350792923):33.46200978):11.714975,(((((Galago_senegalensis:21.14044949197,Perodicticus_potto:21.140451397):4.193597433,Nycticebus_coucang:25.334049948500002):46.91684388,Aotus_trivirgatus:72.2508924341):3.2167067,Tupaia_glis:75.4675944546):4.704211,((((Aplodontia_rufa:37.50289018,(((Tamias_striatus:7.870250396,Tamias_minimus:7.8702516314):12.973470848,(Spermophilus_citellus:9.1514563543,(Xerospermophilus_mohavensis:4.4825850244000005,Cynomys_ludovicianus:4.4825853338):4.6688702183999995):11.6922692137):8.5653930003,(Tamiasciurus_hudsonicus:13.2558979608,Sciurus_carolinensis:13.25590052774):16.153216899):8.093775932):13.46615657,Muscardinus_avellanarius:50.969046754000004):13.13399223,(((Galea_musteloides:17.2994453787,Cavia_porcellus:17.299442338):15.951610008000001,(Chinchilla_lanigera:31.508609424,((Ctenomys_talarum:16.291403561230002,Octodon_degus:16.2914021729):3.903311587,Proechimys_semispinosus:20.194713555099998):11.313893386):1.7424477343):5.090872314,Georychus_capensis:38.341926683):25.761139020999998):8.62827,((Napaeozapus_insignis:62.619292765,((((Meriones_unguiculatus:17.61403478964,(Gerbillus_pyramidum:7.6097808465000005,Gerbillus_gerbillus:7.6097815751):10.004250932):24.930209322,(Acomys_russatus:13.7915917978,Acomys_cahirinus:13.791590333):28.752649084999998):6.028579164,((Micromys_minutus:23.9463497,(Rattus_fuscipes:3.993050208,Rattus_lutreolus:3.9930508100000006):19.95330304755):3.010548815,(Apodemus_sylvaticus:25.2910302748,(Otomys_irroratus:20.340449888,Rhabdomys_pumilio:20.34045178445):4.95057836):1.6658699225):21.615918993):0.01191926683,(((Ochrotomys_nuttalli:24.2019868,((Reithrodontomys_megalotis:17.871796744,(Peromyscus_leucopus:4.912098475,Peromyscus_maniculatus:4.9120995979):12.959697426000002):3.788317449,Baiomys_taylori:21.660116719999998):2.541870075):11.378913124,(Eligmodontia_typus:24.422445696799997,Sigmodon_hispidus:24.422446200899998):11.158455065):0.1438967029,((Ondatra_zibethicus:14.889996517,(((Microtus_guentheri:5.0569410143999995,Microtus_arvalis:5.056940761):3.101524684,Microtus_agrestis:8.158465165600001):0.7133062768,(Microtus_ochrogaster:7.7780248731,Microtus_pennsylvanicus:7.778023469900001):1.0937485349):6.018225242500001):0.5599438561,Phenacomys_intermedius:15.449938688):20.274855181):12.85994381):14.034566000000002):7.421393,(((Thomomys_talpoides:7.862141736,Thomomys_bottae:7.8621405304):17.755330142,Perognathus_longimembris:25.6174689487):2.034032336,(Dipodomys_ordii:6.1131129878,Dipodomys_merriami:6.1131135042):21.538391917):42.3892139):2.690623):7.440484):8.946649):3.75632):63.89778,((Monodelphis_brevicaudata:33.277479174700005,(Metachirus_nudicaudatus:20.83286741,(((Didelphis_virginiana:7.34674155,Didelphis_marsupialis:7.346741912999999):1.135192262,Philander_opossum:8.481933483539999):1.301039392,Lutreolina_crassicaudata:9.7829721166):11.049893846):12.4446153921):43.098808643,(((((Burramys_parvus:31.81930011,Cercartetus_nanus:31.819300113):11.15963909,Trichosurus_vulpecula:42.97894102):4.163683446,(Potorous_tridactylus:44.697307867,(Tarsipes_rostratus:38.18438287,Pseudocheirus_peregrinus:38.18438396):6.512924633):2.44531732):6.611388581,Phascolarctos_cinereus:53.754011229999996):9.583934529,((Macrotis_lagotis:30.82054768,(Isoodon_macrourus:10.271070664,Perameles_nasuta:10.271072113999999):20.549477012):29.8566715,((Sminthopsis_crassicaudata:23.306789933000005,Planigale_tenuirostris:23.306790659500003):4.115321565,(((Dasyurus_hallucatus:9.392586543,(Sarcophilus_harrisii:8.261581389,Dasyurus_geoffroii:8.2615803021):1.131006967):3.716162174,(Dasyuroides_byrnei:10.73312117,Dasycercus_cristicauda:10.733119718000001):2.3756293618999997):8.027735722000001,Phascogale_tapoatafa:21.136484439):6.285629595):33.25510804):2.660722595):13.038344229):80.396319503):23.111256);
	TREE tree_5545 = ((Ornithorhynchus_anatinus:51.33342067,Tachyglossus_aculeatus:51.33340702):138.0532573,(((((Scalopus_aquaticus:73.298213323,Erinaceus_europaeus:73.29821667899999):3.8385906710000004,(((Vulpes_vulpes:11.6859482211,(Canis_mesomelas:3.409466201,Canis_latrans:3.4094677780000002):8.276480454300001):24.63861044,(((Taxidea_taxus:16.3596375,(Martes_americana:13.831476249600001,Mustela_erminea:13.8314721479):2.5281615623):6.345603401,Procyon_lotor:22.7052367047):2.505578246,Ailurus_fulgens:25.21081914):11.113739515599999):5.756338421,((Panthera_tigris:4.653842346,Panthera_leo:4.6538423456):2.8021943242000003,Acinonyx_jubatus:7.45603638651):34.624861032):35.055891450000004):12.364882,(((((Galago_senegalensis:19.46619281633,Perodicticus_potto:19.466190858):2.643578377,Nycticebus_coucang:22.1097714871):46.67325558,Aotus_trivirgatus:68.78302850040001):3.286578327,Tupaia_glis:72.069583735):10.692533,((((Aplodontia_rufa:38.32084219,(((Tamias_striatus:7.511406113,Tamias_minimus:7.5114066938):11.713528450999998,(Spermophilus_citellus:7.8064319830999995,(Xerospermophilus_mohavensis:4.710633205,Cynomys_ludovicianus:4.710634733999999):3.095798349):11.418501054):10.421928090199998,(Tamiasciurus_hudsonicus:14.3431090993,Sciurus_carolinensis:14.343109192299998):15.303751414):8.673983205999999):13.4417738,Muscardinus_avellanarius:51.762617821):13.27918395,(((Galea_musteloides:15.826665042000002,Cavia_porcellus:15.8266647801):19.9723921219,(Chinchilla_lanigera:31.910814245,((Ctenomys_talarum:15.311240251500001,Octodon_degus:15.311243450500001):6.578907133,Proechimys_semispinosus:21.8901471983):10.020665471):3.8882442355):4.876185758,Georychus_capensis:40.675239252):24.366585683):4.233092,((((Thomomys_talpoides:8.9385777938,Thomomys_bottae:8.93857615726):16.94602923,Perognathus_longimembris:25.884607387099997):1.407422149,(Dipodomys_ordii:7.041084797,Dipodomys_merriami:7.041085152):20.250945273000003):38.25127451,(Napaeozapus_insignis:57.88843697648,(((((Gerbillus_pyramidum:7.0364155176,Gerbillus_gerbillus:7.036414098):11.0540237788,Meriones_unguiculatus:18.0904388665):26.415459139000003,(Acomys_russatus:13.730810663,Acomys_cahirinus:13.730810657900001):30.775088671600002):6.488644837000001,(((Rattus_lutreolus:3.9305780491999998,Rattus_fuscipes:3.9305775881000002):23.3816344966,Micromys_minutus:27.312211859):1.915572513,(Apodemus_sylvaticus:28.6971770997,(Otomys_irroratus:21.2107531164,Rhabdomys_pumilio:21.2107541393):7.486425699000001):0.5306057165):21.766760787000003):0.6530802979,(((Ochrotomys_nuttalli:25.11107919,((Reithrodontomys_megalotis:17.1734661248,(Peromyscus_maniculatus:5.124459374200001,Peromyscus_leucopus:5.124459517):12.049005466499999):6.090163057,Baiomys_taylori:23.263630039):1.847450296):11.130105105,(Sigmodon_hispidus:26.0735508804,Eligmodontia_typus:26.0735491105):10.167630276599999):0.139152445,((Ondatra_zibethicus:15.055316177000002,(((Microtus_guentheri:4.7457668865,Microtus_arvalis:4.745767116):2.4948252618,Microtus_agrestis:7.240592662):0.9216078055,(Microtus_pennsylvanicus:7.0962757637,Microtus_ochrogaster:7.0962751063):1.0659241326):6.893114710300001):0.2121222993,Phenacomys_intermedius:15.2674363064):21.112898776):15.267302110000001):6.240806):7.654833):3.731657):13.487216):6.73953):4.794856,(((Orycteropus_afer:74.62185104,(Elephantulus_myurus:23.570025815999998,Elephantulus_rufescens:23.570026343):51.05182312):1.575119903,Procavia_capensis:76.19699046):11.97428091,(Dasypus_novemcinctus:40.562799569999996,(Tolypeutes_matacus:17.714397543,Priodontes_maximus:17.714398007):22.848399697):47.6084665):6.125259):68.486764,(((Metachirus_nudicaudatus:20.5509515,(((Didelphis_virginiana:5.79269002,Didelphis_marsupialis:5.7926892279):1.6538443208,Philander_opossum:7.44653374638):4.29345958,Lutreolina_crassicaudata:11.739990751):8.810960349):12.859469728999999,Monodelphis_brevicaudata:33.4104204364):51.73958796800001,(((((Burramys_parvus:32.6120632,Cercartetus_nanus:32.612063209):12.07314071,Trichosurus_vulpecula:44.685203905):5.651964927,(Potorous_tridactylus:49.115919256000005,(Tarsipes_rostratus:40.72970074,Pseudocheirus_peregrinus:40.72969124):8.386231185):1.221245621):3.890782533,Phascolarctos_cinereus:54.22794978):16.56537978,((Macrotis_lagotis:35.3284146327,(Perameles_nasuta:10.3603503104,Isoodon_macrourus:10.36035031):24.96806275):33.14322411,((Planigale_tenuirostris:23.704192156,Sminthopsis_crassicaudata:23.7041927515):5.94802176,(Phascogale_tapoatafa:25.8169627834,((Dasyurus_hallucatus:11.64935391,(Sarcophilus_harrisii:10.45419436,Dasyurus_geoffroii:10.4541959021):1.19515955):6.016231122,(Dasyuroides_byrnei:14.85785514,Dasycercus_cristicauda:14.857852761):2.8077334591):8.1513757695):3.835251535):38.81942126):2.3216908216):14.356679233000001):77.63323438):26.603425);
	TREE tree_5512 = ((Ornithorhynchus_anatinus:52.22544183,Tachyglossus_aculeatus:52.22544183000001):140.208259,(((((Scalopus_aquaticus:79.18089208399999,Erinaceus_europaeus:79.1809163249):2.619621035,(((Vulpes_vulpes:11.410927387200001,(Canis_mesomelas:3.161992527,Canis_latrans:3.1619928426):8.24893317597):28.46053745,(((Taxidea_taxus:18.28606398,(Martes_americana:14.6430832259,Mustela_erminea:14.643084629599997):3.6429828588000004):7.1983979,Procyon_lotor:25.4844685469):2.335558567,Ailurus_fulgens:27.8200236):12.0514405317):5.342467131,((Panthera_tigris:4.964512169,Panthera_leo:4.964511116):3.6722326030000003,Acinonyx_jubatus:8.63674425927):36.577187898999995):36.58659987):11.17855,(((((Galago_senegalensis:22.5945710811,Perodicticus_potto:22.59456912):1.421336907,Nycticebus_coucang:24.015903274):49.57417085,Aotus_trivirgatus:73.59007923120001):5.122343508,Tupaia_glis:78.712394148):4.580976,((((Aplodontia_rufa:38.84508778,(((Tamias_striatus:8.303083823,Tamias_minimus:8.3030827745):11.531463081,(Spermophilus_citellus:7.4159067620000005,(Xerospermophilus_mohavensis:4.3329954021,Cynomys_ludovicianus:4.3329957104):3.0829110511):12.418640757999999):8.492104767499999,(Sciurus_carolinensis:15.2500571797,Tamiasciurus_hudsonicus:15.2500581061):13.076596342):10.518439193999999):13.59725256,Muscardinus_avellanarius:52.442344036):13.15065315,(((Galea_musteloides:15.9784387477,Cavia_porcellus:15.9784374822):20.968466798999998,(Chinchilla_lanigera:32.98933937,((Ctenomys_talarum:16.70857143418,Octodon_degus:16.708571461200002):6.301492573,Proechimys_semispinosus:23.010059725699996):9.9792742624):3.9575732556):5.000369648,Georychus_capensis:41.947277157):23.645753722499997):5.699043,((((Thomomys_bottae:11.641610033,Thomomys_talpoides:11.641611775):15.176372063,Perognathus_longimembris:26.817983258700004):3.745048598,(Dipodomys_ordii:8.672444604,Dipodomys_merriami:8.672446539):21.890585124999998):38.90901463,(Napaeozapus_insignis:63.400313960000005,(((((Gerbillus_gerbillus:7.2367439598,Gerbillus_pyramidum:7.236742595):10.539318137499999,Meriones_unguiculatus:17.7760603999):27.467398607,(Acomys_russatus:13.747753182699999,Acomys_cahirinus:13.7477510156):31.495706826000003):5.926252901,(((Rattus_fuscipes:4.243218878,Rattus_lutreolus:4.2432192109):24.1494335139,Micromys_minutus:28.39264946243):1.828189077,(Apodemus_sylvaticus:28.6471564778,(Otomys_irroratus:21.3316962114,Rhabdomys_pumilio:21.3316954141):7.315461268):1.5736836586):20.948872767):0.9217194391,(((Ochrotomys_nuttalli:25.61323342,((Reithrodontomys_megalotis:15.744737791699999,(Peromyscus_leucopus:4.412858010000001,Peromyscus_maniculatus:4.41285789924):11.3318818019):8.223196256,Baiomys_taylori:23.967932193000003):1.645301231):8.9260136496,(Sigmodon_hispidus:25.54187320672,Eligmodontia_typus:25.5418756475):8.9973719783):0.3588468245,((Ondatra_zibethicus:13.373082698000001,(((Microtus_guentheri:4.873634146100001,Microtus_arvalis:4.8736341462):1.7576928618999998,Microtus_agrestis:6.631325899999999):1.054325942,(Microtus_pennsylvanicus:6.6794254859999995,Microtus_ochrogaster:6.6794265387400005):1.0062274633000001):5.687427311):1.210634503,Phenacomys_intermedius:14.583715817000002):20.314379737000003):17.19333943):11.308860000000001):6.071757000000001):1.820024):12.001324):9.685681):4.269303,(((Orycteropus_afer:78.56521123,(Elephantulus_rufescens:22.911821785,Elephantulus_myurus:22.911821787):55.653372542):0.5734398557,Procavia_capensis:79.138661185):12.05945482,(Dasypus_novemcinctus:45.657771704,(Tolypeutes_matacus:18.528779603,Priodontes_maximus:18.528778607):27.12899659):45.54036182):6.050274):60.098393,(((Metachirus_nudicaudatus:20.16220781,(((Didelphis_virginiana:5.575736858,Didelphis_marsupialis:5.575736122):2.40651313,Philander_opossum:7.982249545300001):2.336664756,Lutreolina_crassicaudata:10.318913272):9.843291962):13.072230625000001,Monodelphis_brevicaudata:33.2344365914):46.395904948,(((((Burramys_parvus:31.48406655,Cercartetus_nanus:31.484066562000002):8.969252207,Trichosurus_vulpecula:40.453316552):4.448576327,(Potorous_tridactylus:44.170597304,(Tarsipes_rostratus:35.7244317,Pseudocheirus_peregrinus:35.724432066000006):8.446170016):0.7312959506):6.599904331,Phascolarctos_cinereus:51.501803100000004):13.15665338,((Macrotis_lagotis:30.71816462265,(Perameles_nasuta:8.386918849,Isoodon_macrourus:8.3869203569):22.331244412):31.59553694,((Planigale_tenuirostris:22.535674085700002,Sminthopsis_crassicaudata:22.535670770499998):3.657808174,(Phascogale_tapoatafa:22.49401787,((Dasyurus_hallucatus:11.54811689,(Sarcophilus_harrisii:7.822139621,Dasyurus_geoffroii:7.8221399891):3.725973587):3.415963525,(Dasyuroides_byrnei:10.52322121,Dasycercus_cristicauda:10.5232245194):4.440858099):7.5299392965):3.699460341):36.120217942):2.344751866):14.971906402999998):77.716408651):35.08692);
	TREE tree_4674 = ((Ornithorhynchus_anatinus:49.98887623,Tachyglossus_aculeatus:49.988896):143.727926,((((Orycteropus_afer:78.71739759,(Elephantulus_rufescens:28.3061801063,Elephantulus_myurus:28.306179112):50.411234193):3.346853289,Procavia_capensis:82.064235179):13.70494431,((((Scalopus_aquaticus:74.33177133800001,Erinaceus_europaeus:74.33175573):2.1301633365,(((Vulpes_vulpes:8.830695049300001,(Canis_mesomelas:2.516421742,Canis_latrans:2.5164217423000004):6.314272899):24.80116629,(((Taxidea_taxus:15.34765869,(Martes_americana:12.0908415508,Mustela_erminea:12.090841842):3.2568165532):5.511559787,Procyon_lotor:20.85921742897):2.924536156,Ailurus_fulgens:23.78375171):9.8481077362):8.008528096,(Acinonyx_jubatus:6.740927751499999,(Panthera_tigris:3.66688732,Panthera_leo:3.6668886926999997):3.07403903):34.899461488):34.82157074):6.460678,(((((Galago_senegalensis:20.995768666849997,Perodicticus_potto:20.995766866):2.363733262,Nycticebus_coucang:23.3595012938):44.77191588,Aotus_trivirgatus:68.13142024870001):4.644347018,Tupaia_glis:72.775760322):5.836763,((((Aplodontia_rufa:33.22093163,(((Tamias_striatus:6.155762389,Tamias_minimus:6.155760954):14.381596721000001,(Spermophilus_citellus:6.415466679100001,(Xerospermophilus_mohavensis:4.155187929,Cynomys_ludovicianus:4.1551879294):2.2602786629000002):14.121890708999999):7.3729356512,(Sciurus_carolinensis:14.39524517198,Tamiasciurus_hudsonicus:14.3952461489):13.515048499999999):5.310643183):17.2654032,Muscardinus_avellanarius:50.486344296):15.40219926,(((Galea_musteloides:17.543861753,Cavia_porcellus:17.5438617533):18.6962133453,(Chinchilla_lanigera:32.010812377,((Ctenomys_talarum:17.30529721511,Octodon_degus:17.305296397699998):5.5997954,Proechimys_semispinosus:22.90509235073):9.105722425):4.229260876):5.927548491,Georychus_capensis:42.16762438):23.720934568):4.086687,((((Thomomys_talpoides:9.063745007,Thomomys_bottae:9.063745198465):15.614967526,Perognathus_longimembris:24.6787153132):3.848748089,(Dipodomys_ordii:5.8195741349,Dipodomys_merriami:5.819575351):22.7078880479):36.95361104,(Napaeozapus_insignis:59.27982152,((((Ochrotomys_nuttalli:23.66798589,((Reithrodontomys_megalotis:17.5838587117,(Peromyscus_maniculatus:5.3645670786,Peromyscus_leucopus:5.364566615099999):12.219289997999999):5.137763774,Baiomys_taylori:22.721622213):0.9463625856):9.810208291999999,(Eligmodontia_typus:24.1071456651,Sigmodon_hispidus:24.1071440284):9.3710482177):0.403267112,((Ondatra_zibethicus:15.659943521,((Microtus_agrestis:7.5957389868,(Microtus_arvalis:4.2082752391,Microtus_guentheri:4.2082752398):3.3874626572000004):0.7647450061,(Microtus_ochrogaster:7.319582130000001,Microtus_pennsylvanicus:7.3195809854):1.0409019725):7.2994614314):0.6050102416,Phenacomys_intermedius:16.264952668):17.6165053508):13.15486605,(((Meriones_unguiculatus:17.4224088446,(Gerbillus_gerbillus:6.718086566,Gerbillus_pyramidum:6.7180859623):10.7043224597):24.885901394,(Acomys_russatus:12.72667034,Acomys_cahirinus:12.726671996799999):29.581638691000002):3.5626065299,(((Rattus_lutreolus:3.4132290653000004,Rattus_fuscipes:3.4132289439):19.6182455608,Micromys_minutus:23.031475623):3.715896443,(Apodemus_sylvaticus:25.4044627729,(Rhabdomys_pumilio:18.4899040948,Otomys_irroratus:18.4899042473):6.914561754999999):1.3429048561):19.123544702):1.165411519):12.243495):6.201226):4.494204):8.637274999999999):4.310118):5.298083,(Dasypus_novemcinctus:38.1912149,(Tolypeutes_matacus:19.5405848142,Priodontes_maximus:19.540584723):18.650631882):50.029495768000004):7.548478):61.903913,((Monodelphis_brevicaudata:31.957498386300003,(Metachirus_nudicaudatus:19.24735473,(((Didelphis_virginiana:4.718463644,Didelphis_marsupialis:4.718463988):3.755076528,Philander_opossum:8.4735412023):1.420235283,Lutreolina_crassicaudata:9.893775112):9.353580305000001):12.7101453692):41.070257328,(((((Burramys_parvus:27.17233276,Cercartetus_nanus:27.172332764):11.61898794,Trichosurus_vulpecula:38.7913205623):3.317817977,(Potorous_tridactylus:40.000115452,(Tarsipes_rostratus:35.42482119,Pseudocheirus_peregrinus:35.424816732000004):4.575295971):2.10902564):6.630975145,Phascolarctos_cinereus:48.74011245):11.13536383,((Macrotis_lagotis:28.202178992,(Isoodon_macrourus:7.5666749731,Perameles_nasuta:7.566676725100001):20.635504702):28.71028609,((((Dasyurus_hallucatus:9.35625285,(Sarcophilus_harrisii:8.693595721,Dasyurus_geoffroii:8.693593831800001):0.6626581591):3.943230892,(Dasyuroides_byrnei:9.859567226,Dasycercus_cristicauda:9.859569288):3.4399151418):8.6829062293,Phascogale_tapoatafa:21.982389283999996):5.482505716,(Planigale_tenuirostris:22.156080986,Sminthopsis_crassicaudata:22.156080060100003):5.308814353):29.447571791):2.9630129270000003):13.152280801):84.645343705):36.043687);
	TREE tree_8567 = ((Ornithorhynchus_anatinus:42.75035966,Tachyglossus_aculeatus:42.750363):158.562001,(((((Orycteropus_afer:68.73951499,(Elephantulus_rufescens:26.322684388999996,Elephantulus_myurus:26.32268215):42.416832609):1.413158856,Procavia_capensis:70.152674296):8.981612788,(Dasypus_novemcinctus:38.3549103144,(Tolypeutes_matacus:21.392705155,Priodontes_maximus:21.392706469):16.962206247):40.77934768):6.650689,(((Scalopus_aquaticus:62.301893362,Erinaceus_europaeus:62.301885007):4.364711861,(((Vulpes_vulpes:9.824639751109999,(Canis_mesomelas:2.977438034,Canis_latrans:2.9774377576):6.847203236199999):21.93786359,(Ailurus_fulgens:21.24044077,((Taxidea_taxus:12.90834304,(Mustela_erminea:10.576486881200001,Martes_americana:10.57648688045):2.3318554721):6.830408454,Procyon_lotor:19.7387508065):1.501691485):10.522063126699999):4.488139881,(Acinonyx_jubatus:5.8827607513,(Panthera_tigris:3.705850733,Panthera_leo:3.7058498475999997):2.1769104609):30.367886344):30.415963329999997):10.108438,(((((Galago_senegalensis:18.7905779637,Perodicticus_potto:18.790576119):2.499953598,Nycticebus_coucang:21.290529720400002):45.7753908,Aotus_trivirgatus:67.065917962):1.599401501,Tupaia_glis:68.6653218124):5.921283,((((Aplodontia_rufa:37.86958872,(((Tamias_striatus:6.291173084,Tamias_minimus:6.2911742937):14.876903017,(Spermophilus_citellus:8.5064325914,(Xerospermophilus_mohavensis:5.038124541,Cynomys_ludovicianus:5.038124843):3.4683079291):12.661644415):9.1416873945,(Sciurus_carolinensis:15.862939331000002,Tamiasciurus_hudsonicus:15.8629412965):14.446824676):7.559824923):14.21329558,Muscardinus_avellanarius:52.0828870215):9.828215651,(((Galea_musteloides:16.46193572,Cavia_porcellus:16.461934483):16.9773971993,(Chinchilla_lanigera:30.116884913,((Ctenomys_talarum:17.50550946563,Octodon_degus:17.505510946999998):4.235117247,Proechimys_semispinosus:21.74062510595):8.3762609187):3.322443808):4.602176205,Georychus_capensis:38.04150665899999):23.869573936500004):2.534246,((((((Ochrotomys_nuttalli:23.97830062,((Reithrodontomys_megalotis:16.1060886602,(Peromyscus_maniculatus:4.9125899775,Peromyscus_leucopus:4.9125901590000005):11.193500562099999):5.523965886,Baiomys_taylori:21.630056607999997):2.348244013):9.208566478000002,(Eligmodontia_typus:21.6777907901,Sigmodon_hispidus:21.6777928528):11.509073216300001):0.02164083383,((Ondatra_zibethicus:13.582122824999999,((Microtus_agrestis:6.952273155,(Microtus_guentheri:4.6196299837999995,Microtus_arvalis:4.61962983):2.3326440984):0.7357745682,(Microtus_ochrogaster:7.1457763637,Microtus_pennsylvanicus:7.1457768779999995):0.5422725705):5.894074612400001):0.07491579618,Phenacomys_intermedius:13.657039729):19.551467884):9.397546007,((((Gerbillus_gerbillus:5.469584677,Gerbillus_pyramidum:5.46958475847):10.3542855563,Meriones_unguiculatus:15.8238696844):22.348796133999997,(Acomys_cahirinus:12.48768248656,Acomys_russatus:12.4876839134):25.68498108):3.7279859440000003,(((Rattus_fuscipes:3.654461869,Rattus_lutreolus:3.6544618685):18.1327727373,Micromys_minutus:21.787232716000002):1.581408005,((Otomys_irroratus:17.168685018700003,Rhabdomys_pumilio:17.16868425139):5.18591482,Apodemus_sylvaticus:22.3545976455):1.0140431553):18.532012411):0.7053916317):16.471789,Napaeozapus_insignis:59.077832193999996):2.879931,(((Thomomys_bottae:8.6577761693,Thomomys_talpoides:8.657774601):13.300125996,Perognathus_longimembris:21.9579023248):0.6059973346,(Dipodomys_merriami:5.6985487084,Dipodomys_ordii:5.69854812825):16.865352364):39.3938992):2.487557):10.141274):2.188444):9.009928):74.880984,((Monodelphis_brevicaudata:26.9448900007,(Metachirus_nudicaudatus:15.11010189,(((Didelphis_virginiana:5.356112526,Didelphis_marsupialis:5.3561116017):0.6657034156,Philander_opossum:6.0218143705300005):1.645721331,Lutreolina_crassicaudata:7.667536964):7.442562462):11.834791314):41.94776468,(((((Burramys_parvus:25.05347341,Cercartetus_nanus:25.053473408000002):9.037393094,Trichosurus_vulpecula:34.090868657):3.541876529,(Potorous_tridactylus:36.2512472073,(Tarsipes_rostratus:30.66625852,Pseudocheirus_peregrinus:30.666256668000003):5.584988692):1.381497978):5.178920758,Phascolarctos_cinereus:42.81166379):12.18161607,((Macrotis_lagotis:25.809216275,(Perameles_nasuta:8.5623990066,Isoodon_macrourus:8.562399284):17.246816373999998):25.8510535,((Planigale_tenuirostris:19.153006985799998,Sminthopsis_crassicaudata:19.1530041549):3.260043952,(Phascogale_tapoatafa:17.624706592000003,((Dasyurus_hallucatus:8.451515447,(Sarcophilus_harrisii:6.511023654,Dasyurus_geoffroii:6.5110248862):1.940490253):3.8429078829999996,(Dasyuroides_byrnei:11.85941478,Dasycercus_cristicauda:11.8594157022):0.43500799349999997):5.3302829555):4.788344899):29.247215202):3.3330107040000003):13.899372479):91.773277657):40.646439);
	TREE tree_9401 = ((Ornithorhynchus_anatinus:46.68656558,Tachyglossus_aculeatus:46.68657932):132.6686707,((((Orycteropus_afer:70.79130332,(Elephantulus_rufescens:25.104017624999997,Elephantulus_myurus:25.104017628):45.687288843999994):6.366503339,Procavia_capensis:77.157799384):9.892425211,((((Scalopus_aquaticus:69.177995837,Erinaceus_europaeus:69.1779976954):1.7868566225999998,(((Vulpes_vulpes:8.3823557993,(Canis_mesomelas:3.325254473,Canis_latrans:3.3252561666):5.0571005364):24.62696605,(Ailurus_fulgens:22.42681235,((Taxidea_taxus:14.73077657,(Mustela_erminea:10.6601473204,Martes_americana:10.660146190599999):4.0706306627):5.48739441,Procyon_lotor:20.2181738048):2.208639106):10.582505832):4.840841308,(Acinonyx_jubatus:6.773164122,(Panthera_tigris:4.113954724,Panthera_leo:4.1139533123000005):2.6592091157000004):31.076998462):33.11474415):8.877921,(((((Galago_senegalensis:17.5790028025,Perodicticus_potto:17.579003633):1.295478574,Nycticebus_coucang:18.8744810898):43.1814778,Aotus_trivirgatus:62.0559584115):3.188242527,Tupaia_glis:65.2441840629):9.170937,((((Aplodontia_rufa:34.02111139,(((Tamias_striatus:6.620095345,Tamias_minimus:6.6200959008):10.914919005,(Spermophilus_citellus:6.4015752179,(Xerospermophilus_mohavensis:4.6222535879999995,Cynomys_ludovicianus:4.6222538522):1.77932124872):11.133440667):7.1064627667,(Sciurus_carolinensis:12.661678868800003,Tamiasciurus_hudsonicus:12.6616804606):11.979795603):9.3796400934):12.82755815,Muscardinus_avellanarius:46.848675089):13.16953147,(((Galea_musteloides:14.913807297,Cavia_porcellus:14.9138083369):19.727243605,(Chinchilla_lanigera:31.011150054,((Ctenomys_talarum:19.065628527570002,Octodon_degus:19.065627202):3.231440292,Proechimys_semispinosus:22.2970680113):8.714082559):3.6299005899):4.162042702,Georychus_capensis:38.803098542):21.2150994569):6.001206,((((((Meriones_unguiculatus:14.4027528224,(Gerbillus_gerbillus:6.274959679,Gerbillus_pyramidum:6.2749600046):8.127794768900001):23.332427438,(Acomys_cahirinus:10.2742799196,Acomys_russatus:10.274279270000001):27.460902069):5.470919571,((Micromys_minutus:23.25271505,(Rattus_fuscipes:3.3193321630000003,Rattus_lutreolus:3.3193318915):19.93338218381):1.002441472,(Apodemus_sylvaticus:23.0450172563,(Otomys_irroratus:16.9475140822,Rhabdomys_pumilio:16.9475133778):6.097502091):1.2101406191):18.950941955):0.44145938,(((Ochrotomys_nuttalli:18.25985464,((Reithrodontomys_megalotis:14.00212665277,(Peromyscus_leucopus:4.029843120000001,Peromyscus_maniculatus:4.0298439996):9.972283279500001):2.725136222,Baiomys_taylori:16.727262157):1.53259086):10.499438932,(Sigmodon_hispidus:19.3172491946,Eligmodontia_typus:19.317246879):9.442044376):0.1037858748,((Ondatra_zibethicus:11.984606523,((Microtus_agrestis:5.6277925085,(Microtus_guentheri:3.2136560627,Microtus_arvalis:3.2136559929999997):2.4141373719):1.248490687,(Microtus_pennsylvanicus:5.611657603499999,Microtus_ochrogaster:5.61165744177):1.2646258224):5.10832126765):0.6093628858,Phenacomys_intermedius:12.593968484):16.2691104284):14.78448147):13.214924,Napaeozapus_insignis:56.8624827):6.146497999999999,(((Thomomys_bottae:8.64634683165,Thomomys_talpoides:8.646346991000001):13.950002389,Perognathus_longimembris:22.5963512896):2.051868185,(Dipodomys_ordii:5.690452155,Dipodomys_merriami:5.6904518358):18.957766525):38.36077994):3.01042):8.395728):5.427688):1.179567,(Dasypus_novemcinctus:41.3733042979,(Tolypeutes_matacus:16.649886656,Priodontes_maximus:16.649884435):24.723420756):39.6490777):6.027854):70.432762,((Monodelphis_brevicaudata:29.9815800116,(Metachirus_nudicaudatus:18.90620905,(((Didelphis_virginiana:5.204799289,Didelphis_marsupialis:5.204799289):1.377060679,Philander_opossum:6.581860037599999):1.700997547,Lutreolina_crassicaudata:8.2828571713):10.623351882):11.075371984):41.551702475999996,(((((Burramys_parvus:29.83262356,Cercartetus_nanus:29.832623564):8.289967962,Trichosurus_vulpecula:38.122591183):4.16583004,(Potorous_tridactylus:41.1313644027,(Tarsipes_rostratus:33.96316772,Pseudocheirus_peregrinus:33.963166698):7.168197017000001):1.15705751):5.104815189,Phascolarctos_cinereus:47.39324019):13.23604997,((Macrotis_lagotis:25.5658643,(Perameles_nasuta:8.3019596609,Isoodon_macrourus:8.301959043):17.263901819):32.10739244,((((Dasyurus_hallucatus:8.589112608,(Sarcophilus_harrisii:7.318910366,Dasyurus_geoffroii:7.318910022000001):1.270201211):6.136624845,(Dasyuroides_byrnei:12.88761439,Dasycercus_cristicauda:12.887614731):1.8381227224):7.44547064,Phascogale_tapoatafa:22.171206616):4.981622213,(Planigale_tenuirostris:22.387028066,Sminthopsis_crassicaudata:22.387024285):4.765806814):30.520424948):2.9560330823000003):10.903991634):85.94971327100001):21.872239);
	TREE tree_2024 = ((Ornithorhynchus_anatinus:51.04606558,Tachyglossus_aculeatus:51.046081004):147.155034,((((Orycteropus_afer:87.16354274,(Elephantulus_rufescens:31.11815477,Elephantulus_myurus:31.118159923):56.0453909507):1.661479939,Procavia_capensis:88.82502067):14.9844892,((((Scalopus_aquaticus:74.549263725,Erinaceus_europaeus:74.549278661):2.0559823458,(((Vulpes_vulpes:10.044198320700001,(Canis_mesomelas:2.92070831,Canis_latrans:2.9207083101):7.123491017999999):28.53701455,(((Taxidea_taxus:17.10817855,(Martes_americana:13.322261127199999,Mustela_erminea:13.32225891324):3.7859186994000003):8.101559239,Procyon_lotor:25.209736785700002):1.881592922,Ailurus_fulgens:27.09133407):11.48988125):9.276942936,((Panthera_tigris:3.855325763,Panthera_leo:3.8553260988):4.075364467,Acinonyx_jubatus:7.9306903657):39.927466011):28.747105070000003):14.746168,(((((Galago_senegalensis:21.7972058101,Perodicticus_potto:21.797204652):2.428094937,Nycticebus_coucang:24.2253042241):44.79257726,Aotus_trivirgatus:69.01787811):6.582548232,Tupaia_glis:75.60043776401):11.632,((((Aplodontia_rufa:37.94333585,(((Tamias_striatus:7.490719573,Tamias_minimus:7.4907177962):12.541391003,(Spermophilus_citellus:8.41564265323,(Xerospermophilus_mohavensis:4.93769951,Cynomys_ludovicianus:4.9376991941):3.4779427291999996):11.616465163):8.9026402848,(Tamiasciurus_hudsonicus:13.9994453143,Sciurus_carolinensis:13.999443727100001):14.935304913):9.008593875):16.6037232,Muscardinus_avellanarius:54.547067302399995):13.25456235,(((Galea_musteloides:16.740518684999998,Cavia_porcellus:16.7405195158):19.3197295185,(Chinchilla_lanigera:32.719549649,((Ctenomys_talarum:18.82689100169,Octodon_degus:18.826893028):4.44534787,Proechimys_semispinosus:23.27224089709):9.4473090238):3.340700499):7.063034314,Georychus_capensis:43.123280578):24.6783690489):1.931205,((Napaeozapus_insignis:61.290973999,(((((Gerbillus_pyramidum:5.8232333273,Gerbillus_gerbillus:5.823233028):11.1365583023,Meriones_unguiculatus:16.959791149):24.278677553,(Acomys_russatus:11.93921926,Acomys_cahirinus:11.9392189627):29.299249744999997):4.554787104,(((Rattus_fuscipes:3.452409126,Rattus_lutreolus:3.4524087370000003):21.5004027308,Micromys_minutus:24.95281207):0.8491744192,(Apodemus_sylvaticus:23.930260478700003,(Rhabdomys_pumilio:18.268501576300004,Otomys_irroratus:18.2685018452):5.661762521):1.8717275056):19.991266929):1.622433817,(((Ochrotomys_nuttalli:23.14621467,((Reithrodontomys_megalotis:16.7111634696,(Peromyscus_maniculatus:4.2758233195,Peromyscus_leucopus:4.275823319000001):12.435339141):5.312538462,Baiomys_taylori:22.02370211):1.122513452):11.1058904,(Eligmodontia_typus:26.48715316464,Sigmodon_hispidus:26.48715420208):7.7649547533000005):0.254596923,((Ondatra_zibethicus:15.330114986,(((Microtus_guentheri:4.1042952609,Microtus_arvalis:4.104295468):3.3306956342,Microtus_agrestis:7.4349893238):0.7865389401,(Microtus_pennsylvanicus:7.3627081171,Microtus_ochrogaster:7.3627077903):0.85882035481):7.1085864249999995):0.3914890944,Phenacomys_intermedius:15.721603487):18.785100488):12.90899198):13.875271):4.527216,(((Thomomys_talpoides:9.991035779,Thomomys_bottae:9.9910361009):12.781852578,Perognathus_longimembris:22.772888999000003):3.067165613,(Dipodomys_merriami:6.359647856,Dipodomys_ordii:6.3596484969):19.480406276):39.9781063):3.91468):17.499582):4.11898):8.438979,(Dasypus_novemcinctus:42.036533624,(Tolypeutes_matacus:17.182592849,Priodontes_maximus:17.18259556):24.853941222000003):57.7538893):4.019109):54.151294,((Monodelphis_brevicaudata:30.1355955104,(Metachirus_nudicaudatus:20.85913498,(((Didelphis_virginiana:5.309980688,Didelphis_marsupialis:5.3099789937):1.310129436,Philander_opossum:6.62010843):2.022534254,Lutreolina_crassicaudata:8.6426440386):12.216492971000001):9.276461888):41.1057960531,(((((Burramys_parvus:25.02433987,Cercartetus_nanus:25.024340549999998):13.77030483,Trichosurus_vulpecula:38.794642029):3.74785732,(Potorous_tridactylus:40.551312289,(Tarsipes_rostratus:34.13394439,Pseudocheirus_peregrinus:34.133955908):6.4173601090000005):1.991186681):4.964041621,Phascolarctos_cinereus:47.50654025):11.84584639,((Macrotis_lagotis:29.965436909399997,(Isoodon_macrourus:10.205815409,Perameles_nasuta:10.205816086999999):19.759620151):26.67788307,((((Dasyurus_hallucatus:11.67705125,(Sarcophilus_harrisii:8.623477758,Dasyurus_geoffroii:8.6234791129):3.05357349):2.2246484875,(Dasyuroides_byrnei:10.97550967,Dasycercus_cristicauda:10.975510689):2.9261918601000003):7.8390013415,Phascogale_tapoatafa:21.740702229999997):3.791332649,(Planigale_tenuirostris:21.841957288,Sminthopsis_crassicaudata:21.841956957):3.690079959):31.111282399):2.709071404):11.889004914):86.719412163):40.240276);
	TREE tree_4828 = ((Ornithorhynchus_anatinus:52.39828657,Tachyglossus_aculeatus:52.398286569999996):130.4146714,((((((Scalopus_aquaticus:77.96884888599999,Erinaceus_europaeus:77.96884779300001):1.9453282571000001,(((Vulpes_vulpes:7.714617142099999,(Canis_mesomelas:2.084193736,Canis_latrans:2.0841940366):5.6304234062):28.58147498,(((Taxidea_taxus:16.43311713,(Martes_americana:12.210969216899999,Mustela_erminea:12.2109713239):4.2221503208):6.376263106,Procyon_lotor:22.8093811714):1.923667782,Ailurus_fulgens:24.73304983):11.563044105):5.626918775,(Acinonyx_jubatus:7.34262892227,(Panthera_tigris:3.312084197,Panthera_leo:3.31208272303):4.030546258999999):34.580382848):37.991153589999996):9.141794,(((((Galago_senegalensis:22.5647195106,Perodicticus_potto:22.564720301999998):1.020510661,Nycticebus_coucang:23.5852312578):48.15795437,Aotus_trivirgatus:71.74318374359001):1.185797051,Tupaia_glis:72.9290054738):6.903307,((((Aplodontia_rufa:37.12427411,(((Tamias_striatus:7.072654784,Tamias_minimus:7.072652955200001):10.853688472,(Spermophilus_citellus:7.5990357642,(Xerospermophilus_mohavensis:4.41195563,Cynomys_ludovicianus:4.4119550495):3.18708057103):10.32730691):9.1405200166,(Tamiasciurus_hudsonicus:13.5388589567,Sciurus_carolinensis:13.538858662200001):13.528003739999999):10.057405319):12.73705516,Muscardinus_avellanarius:49.861326948):14.90391974,(((Galea_musteloides:15.266487746,Cavia_porcellus:15.2664893452):19.868976952,(Chinchilla_lanigera:31.489571603999998,((Ctenomys_talarum:20.16755935194,Octodon_degus:20.167557654299998):4.339188166,Proechimys_semispinosus:24.50674712849):6.9828223133):3.6458977903000003):6.144603018,Georychus_capensis:41.280069855):23.485188419):8.256398,((((Thomomys_talpoides:8.90963561,Thomomys_bottae:8.909634535999999):17.861264083000002,Perognathus_longimembris:26.7709009477):1.720957141,(Dipodomys_merriami:7.8276439919000005,Dipodomys_ordii:7.8276434550000005):20.6642137434):35.97625995,((((((Gerbillus_pyramidum:7.357148821000001,Gerbillus_gerbillus:7.357150197):12.7314258565,Meriones_unguiculatus:20.088570857):28.126273631,(Acomys_russatus:12.66066,Acomys_cahirinus:12.660661723):35.554187579):5.042657763999999,(((Rattus_lutreolus:4.5632207997,Rattus_fuscipes:4.5632208):22.5185592133,Micromys_minutus:27.081775915):3.039051762,(Apodemus_sylvaticus:28.897629494700002,(Rhabdomys_pumilio:21.192441447,Otomys_irroratus:21.1924415803):7.705186705):1.2232017981999999):23.136675265):1.02647339,(((Ochrotomys_nuttalli:27.35946572,((Reithrodontomys_megalotis:20.2429155668,(Peromyscus_maniculatus:5.3778768018,Peromyscus_leucopus:5.37787766):14.865040131999999):6.035259861,Baiomys_taylori:26.278173201):1.081289333):11.799464532,(Eligmodontia_typus:25.3979081758,Sigmodon_hispidus:25.3979062692):13.7610201636):0.1645676963,((Ondatra_zibethicus:15.715862766,(((Microtus_guentheri:4.9528558222,Microtus_arvalis:4.95285581241):4.682501695,Microtus_agrestis:9.635356245):0.3364453905,(Microtus_pennsylvanicus:9.213723352,Microtus_ochrogaster:9.213723035):0.7580805089):5.74405893697):1.069782372,Phenacomys_intermedius:16.785646728):22.537850679):14.96048556):8.178920999999999,Napaeozapus_insignis:62.462894735999996):2.005189):8.55357):6.810626):9.223673):2.368804,(Dasypus_novemcinctus:44.3874519,(Tolypeutes_matacus:24.122701166,Priodontes_maximus:24.122698666999998):20.264747725):47.03728709):4.139679,((Orycteropus_afer:74.7461814,(Elephantulus_myurus:28.827368833,Elephantulus_rufescens:28.827365766):45.918802193):2.770242985,Procavia_capensis:77.5164201293):18.04802662):61.648204,((Monodelphis_brevicaudata:35.1140049804,(Metachirus_nudicaudatus:21.68585257,(((Didelphis_virginiana:5.72655687,Didelphis_marsupialis:5.7265576708):3.064712199,Philander_opossum:8.791269869399999):3.315947698,Lutreolina_crassicaudata:12.107218769):9.578636207):13.428151616000001):48.324397972999996,(((((Burramys_parvus:29.87044299,Cercartetus_nanus:29.870442984):11.74894704,Trichosurus_vulpecula:41.61939002):7.541921391,(Potorous_tridactylus:48.5295227,(Tarsipes_rostratus:40.3588986,Pseudocheirus_peregrinus:40.358908205999995):8.170616091):0.6317863134):6.332020021,Phascolarctos_cinereus:55.49333143):13.54462163,((Macrotis_lagotis:32.970088581,(Isoodon_macrourus:12.348801081,Perameles_nasuta:12.348800119729999):20.621287505999998):31.36039128,((Planigale_tenuirostris:23.9567513673,Sminthopsis_crassicaudata:23.9567525721):8.652388246,(Phascogale_tapoatafa:27.9848364825,((Dasyurus_hallucatus:11.03471287,(Sarcophilus_harrisii:10.08532464,Dasyurus_geoffroii:10.0853262449):0.9493878252):6.987636427,(Dasyuroides_byrnei:16.31091979,Dasycercus_cristicauda:16.310920185):1.7114300701):9.9624832222):4.624305493):31.721339857):4.7074732008):14.400447884999998):73.774242229):25.600318);
	TREE tree_6578 = ((Ornithorhynchus_anatinus:50.31241531,Tachyglossus_aculeatus:50.312429):139.366941,((((((Scalopus_aquaticus:75.345847199,Erinaceus_europaeus:75.345843772):3.283565452,(((Vulpes_vulpes:9.0558001968,(Canis_mesomelas:2.510943472,Canis_latrans:2.5109433785):6.5448564435000005):26.67811571,(((Taxidea_taxus:15.4143853,(Martes_americana:12.1126325435,Mustela_erminea:12.1126325438):3.3017530717):6.961904032,Procyon_lotor:22.376289334600003):1.894704818,Ailurus_fulgens:24.27099541):11.4629248858):5.492376542,(Acinonyx_jubatus:7.06269077,(Panthera_tigris:3.620556626,Panthera_leo:3.6205559369):3.442135178):34.163602832):37.40312266):13.035559,(((((Galago_senegalensis:17.221436910799998,Perodicticus_potto:17.221437899):0.6979767054,Nycticebus_coucang:17.9194170178):45.05762783,Aotus_trivirgatus:62.977041243100004):3.695520593,Tupaia_glis:66.672556274):8.191541,((((Aplodontia_rufa:35.55601857,(((Tamias_striatus:7.872173316,Tamias_minimus:7.872176309):10.317349795,(Spermophilus_citellus:7.6005048307,(Xerospermophilus_mohavensis:4.842269179400001,Cynomys_ludovicianus:4.8422694788000005):2.7582356508999997):10.589023068):8.345288785000001,(Sciurus_carolinensis:12.9490529666,Tamiasciurus_hudsonicus:12.9490494952):13.585764615):9.0211971):13.43182709,Muscardinus_avellanarius:48.9878417785):12.75993634,(((Galea_musteloides:17.395802954,Cavia_porcellus:17.3958008721):18.06533983998,(Chinchilla_lanigera:29.931788597,((Ctenomys_talarum:18.1609636787,Octodon_degus:18.160962346999998):3.118883768,Proechimys_semispinosus:21.279847782780003):8.6519393566):5.529357479):4.931423709,Georychus_capensis:40.392565872999995):21.355207779999997):1.564246,((Napaeozapus_insignis:59.590859662,((((Acomys_russatus:11.5938806,Acomys_cahirinus:11.5938814997):30.551291477,((Gerbillus_gerbillus:6.638186934,Gerbillus_pyramidum:6.63818627723):9.5410678243,Meriones_unguiculatus:16.1792547563):25.965918519):5.983560161,((Micromys_minutus:24.44268695,(Rattus_lutreolus:3.0544663882,Rattus_fuscipes:3.0544662084):21.3882221704):1.971765996,((Rhabdomys_pumilio:19.006355671,Otomys_irroratus:19.006355731299998):6.481445875,Apodemus_sylvaticus:25.4878054847):0.9266504419999999):21.714279893):0.804819493,(((Ochrotomys_nuttalli:23.15927555,((Reithrodontomys_megalotis:15.834445586600001,(Peromyscus_leucopus:6.105289084,Peromyscus_maniculatus:6.1052889983):9.7291576366):5.24931544,Baiomys_taylori:21.083762728):2.075513391):13.009142649,(Eligmodontia_typus:26.555313969000004,Sigmodon_hispidus:26.5553110189):9.6131029019):0.1465987682,((Ondatra_zibethicus:14.687197091,(((Microtus_guentheri:4.5951440237,Microtus_arvalis:4.5951440514):3.3053360979999997,Microtus_agrestis:7.900480689):0.5078661558,(Microtus_pennsylvanicus:7.3806521998,Microtus_ochrogaster:7.3806521998):1.0276952117):6.278850218400001):0.7568286112,Phenacomys_intermedius:15.444025702):20.8709907):12.61854245):10.657298):1.833277,(((Thomomys_talpoides:6.8201073789999995,Thomomys_bottae:6.8201070733):14.62278617,Perognathus_longimembris:21.4428917145):2.912701941,(Dipodomys_ordii:6.1622063176,Dipodomys_merriami:6.162207544599999):18.1933876421):37.06854274):1.887895):11.552071):16.800872):6.818609,(Dasypus_novemcinctus:45.205369076,(Tolypeutes_matacus:20.935826302000002,Priodontes_maximus:20.935826304):24.269540124):53.27821988):5.867553,((Orycteropus_afer:93.76785556,(Elephantulus_myurus:36.95935585,Elephantulus_rufescens:36.959359657):56.808481943000004):2.692652636,Procavia_capensis:96.46049646600001):7.890627534):52.468964,((Monodelphis_brevicaudata:31.6837830998,(Metachirus_nudicaudatus:18.4910213,(((Didelphis_virginiana:4.871302519,Didelphis_marsupialis:4.871303915):2.514942759,Philander_opossum:7.3862466722999995):1.23005022,Lutreolina_crassicaudata:8.6162954975):9.874724410999999):13.192762146000002):39.625393863,(((((Burramys_parvus:27.94118465,Cercartetus_nanus:27.941181165000003):9.719318777,Trichosurus_vulpecula:37.660502728):5.806201639,(Potorous_tridactylus:42.403935501999996,(Tarsipes_rostratus:33.96008701,Pseudocheirus_peregrinus:33.960087876699994):8.443847793):1.062768523):5.177179666,Phascolarctos_cinereus:48.64388474):9.600192009,((Macrotis_lagotis:27.40825076,(Perameles_nasuta:9.1216028428,Isoodon_macrourus:9.121606678):18.286645478):27.71899229,((((Dasyurus_hallucatus:9.285328834,(Sarcophilus_harrisii:8.505905088,Dasyurus_geoffroii:8.5059069705):0.7794226998):4.652327971,(Dasyuroides_byrnei:11.20550393,Dasycercus_cristicauda:11.205502531999999):2.732154622):5.649969583900001,Phascogale_tapoatafa:19.587627436000002):6.736686203,(Sminthopsis_crassicaudata:21.541808905000003,Planigale_tenuirostris:21.541807861800002):4.782502289):28.802933249):3.116832297):13.065101267):85.510929627):32.859245);
	TREE tree_0069 = ((Ornithorhynchus_anatinus:49.40126206,Tachyglossus_aculeatus:49.401268959999996):130.338312,(((((Scalopus_aquaticus:69.139313653,Erinaceus_europaeus:69.13932291500001):3.9142138380000002,(((Vulpes_vulpes:9.9113594175,(Canis_mesomelas:2.626792289,Canis_latrans:2.6267921046):7.2845662057):26.31916824,(((Taxidea_taxus:16.42948591,(Martes_americana:12.7954253636,Mustela_erminea:12.795423515700001):3.6340614674):5.956721444,Procyon_lotor:22.3862064273):2.042771321,Ailurus_fulgens:24.42897867):11.801551758999999):6.785755414,((Panthera_tigris:3.688963686,Panthera_leo:3.6889636867):3.374433012,Acinonyx_jubatus:7.0633963589):35.95288884):30.03726785):8.883721,(((((Galago_senegalensis:18.584112751699998,Perodicticus_potto:18.584106302000002):1.554668549,Nycticebus_coucang:20.138774518699996):43.994921590000004,Aotus_trivirgatus:64.13369627667001):0.8156501158,Tupaia_glis:64.949370038):13.22348,((((Aplodontia_rufa:44.64621246,(((Tamias_striatus:9.985318566,Tamias_minimus:9.98531938739):16.630671359,(Spermophilus_citellus:8.1258805311,(Xerospermophilus_mohavensis:4.619619998,Cynomys_ludovicianus:4.6196200322):3.5062602945):18.490110079):6.929189878,(Tamiasciurus_hudsonicus:16.963393783700003,Sciurus_carolinensis:16.963395049000003):16.5817845121):11.101033004800001):13.53516564,Muscardinus_avellanarius:58.181379813):14.42813227,(((Galea_musteloides:20.884883953,Cavia_porcellus:20.8848833368):20.098480016,(Chinchilla_lanigera:36.1851927,((Ctenomys_talarum:20.914154505830005,Octodon_degus:20.914154879999998):4.418434887,Proechimys_semispinosus:25.3325916223):10.85260293):4.7981700301000005):5.284097478,Georychus_capensis:46.267461139000005):26.342049342):2.248485,((((Thomomys_bottae:10.6782957511,Thomomys_talpoides:10.678294538):14.415196298000001,Perognathus_longimembris:25.0934916396):1.582374477,(Dipodomys_ordii:7.6586665065,Dipodomys_merriami:7.658666304):19.017199406):41.64411945,((((((Gerbillus_gerbillus:5.1162375532999995,Gerbillus_pyramidum:5.1162377507):11.867977124800001,Meriones_unguiculatus:16.9842168851):23.23803478,(Acomys_russatus:12.15154069,Acomys_cahirinus:12.1515392736):28.070709282000003):5.246159768,(((Rattus_fuscipes:3.518140644,Rattus_lutreolus:3.5181417757):20.861310641699998,Micromys_minutus:24.379450892):1.626678055,(Apodemus_sylvaticus:24.6633491894,(Rhabdomys_pumilio:17.787385902190003,Otomys_irroratus:17.7873868914):6.875969313):1.3427749737):19.46228278):0.246560574,(((Ochrotomys_nuttalli:24.84538304,((Reithrodontomys_megalotis:16.34569288925,(Peromyscus_maniculatus:5.2678214488,Peromyscus_leucopus:5.267822162):11.0778707276):5.683208936,Baiomys_taylori:22.028902619):2.816480423):8.4146703717,(Eligmodontia_typus:23.8479104691,Sigmodon_hispidus:23.8479083535):9.4121445294):0.1917221685,((Ondatra_zibethicus:14.715737371,(((Microtus_guentheri:4.3452190604,Microtus_arvalis:4.3452190609):2.9752797713,Microtus_agrestis:7.320499889000001):0.3679020235,(Microtus_pennsylvanicus:6.768735255999999,Microtus_ochrogaster:6.768734464):0.9196658368):7.027337309):0.1262069617,Phenacomys_intermedius:14.841945893000002):18.609830161):12.26319627):13.208939,Napaeozapus_insignis:58.92390050200001):9.396075):6.538027):3.31482):3.764449):7.067185,(((Orycteropus_afer:72.45489507,(Elephantulus_myurus:25.412927553,Elephantulus_rufescens:25.412930426):47.041977085999996):4.666620213,Procavia_capensis:77.121533234):8.454513258,(Dasypus_novemcinctus:38.433991561,(Tolypeutes_matacus:18.426608309000002,Priodontes_maximus:18.426604831000002):20.007386732):47.14205215):3.428414):68.267657,((Monodelphis_brevicaudata:30.648696247,(Metachirus_nudicaudatus:16.77710843,(((Didelphis_virginiana:4.581370258,Didelphis_marsupialis:4.5813716467):3.080255237,Philander_opossum:7.66162702826):1.992989452,Lutreolina_crassicaudata:9.654616338):7.122491397999999):13.871588854):44.862318232,(((((Burramys_parvus:29.020514,Cercartetus_nanus:29.020513999000002):10.60821405,Trichosurus_vulpecula:39.628727709):5.315965702,(Potorous_tridactylus:43.81881928599999,(Tarsipes_rostratus:32.94880441,Pseudocheirus_peregrinus:32.948801284):10.870018345):1.125873774):6.786191553,Phascolarctos_cinereus:51.730885310000005):10.69054928,((Macrotis_lagotis:33.384385325000004,(Isoodon_macrourus:9.81225078,Perameles_nasuta:9.812250432999999):23.572131913):26.07368234,((((Dasyurus_hallucatus:8.964847004,(Sarcophilus_harrisii:8.230647487,Dasyurus_geoffroii:8.2306467925):0.7341995174):5.1458189569999995,(Dasyuroides_byrnei:10.35365451,Dasycercus_cristicauda:10.353653810399999):3.757011804):5.4568163566,Phascogale_tapoatafa:19.5674816247):8.290762243,(Planigale_tenuirostris:22.40156876282,Sminthopsis_crassicaudata:22.401567471):5.456672226):31.599825672):2.963369562):13.089588233):81.761095462):22.467416);
	TREE tree_4267 = ((Ornithorhynchus_anatinus:49.84315687,Tachyglossus_aculeatus:49.84315687):124.4826458,(((((Scalopus_aquaticus:75.83851495900001,Erinaceus_europaeus:75.838534345):2.6921596224,(((Vulpes_vulpes:12.798911255899998,(Canis_mesomelas:4.0442404,Canis_latrans:4.0442396203):8.754671479599999):31.6839944,(((Taxidea_taxus:18.49199159,(Martes_americana:14.189091247499999,Mustela_erminea:14.189092027200001):4.302897615):9.704830464,Procyon_lotor:28.1968181589):2.247951687,Ailurus_fulgens:30.44477296):14.0381326877):7.463510623,(Acinonyx_jubatus:8.865784118599999,(Panthera_tigris:4.351781444,Panthera_leo:4.351780313):4.5140038449999995):43.080628252):26.58427604):12.425724,(((((Galago_senegalensis:20.86279776661,Perodicticus_potto:20.862798718):1.519338314,Nycticebus_coucang:22.382140087499998):45.908280149999996,Aotus_trivirgatus:68.29042096769001):7.7386746611,Tupaia_glis:76.02909870799999):1.062979,((((Aplodontia_rufa:34.28422673,(((Tamias_striatus:7.002523234,Tamias_minimus:7.00252537353):10.351222612,(Spermophilus_citellus:6.1300632686,(Xerospermophilus_mohavensis:3.6691586305,Cynomys_ludovicianus:3.66915837):2.4609045866):11.22368315):7.9155727387,(Tamiasciurus_hudsonicus:12.5443340995,Sciurus_carolinensis:12.544332739999998):12.724982479):9.014919371):13.15824775,Muscardinus_avellanarius:47.442488319999995):15.96776964,(((Galea_musteloides:14.0839220165,Cavia_porcellus:14.0839248875):20.024156442,(Chinchilla_lanigera:30.505861492,((Ctenomys_talarum:17.69226013995,Octodon_degus:17.692259634800003):3.53438579,Proechimys_semispinosus:21.226644405600002):9.2792163252):3.602217984):4.754508564,Georychus_capensis:38.86258651):24.547665275000004):10.01426,((Napaeozapus_insignis:66.307930953,((((Ochrotomys_nuttalli:24.42729827,((Reithrodontomys_megalotis:18.082326766570002,(Peromyscus_maniculatus:4.9892913813,Peromyscus_leucopus:4.989291939999999):13.093036203099999):4.731916593,Baiomys_taylori:22.814245853000003):1.613052975):10.0346827715,(Eligmodontia_typus:23.5530187374,Sigmodon_hispidus:23.553019852000002):10.908961186300001):0.3635129019,((Ondatra_zibethicus:12.997880281,((Microtus_agrestis:7.648654593,(Microtus_arvalis:5.1489954076,Microtus_guentheri:5.148995491600001):2.499659185):0.6268664338,(Microtus_ochrogaster:7.0297359109999995,Microtus_pennsylvanicus:7.0297375856999995):1.2457837201):4.7223581942):1.089534109,Phenacomys_intermedius:14.087412996000001):20.73807983):13.02027987,((((Gerbillus_gerbillus:6.4066712665,Gerbillus_pyramidum:6.4066711204):10.949056673100001,Meriones_unguiculatus:17.355726320000002):25.363764484,(Acomys_cahirinus:10.6902153305,Acomys_russatus:10.690214007):32.029277388):5.0833136539999995,((Micromys_minutus:24.92654893,(Rattus_fuscipes:3.2879202375,Rattus_lutreolus:3.28792014848):21.6386292496):2.024204247,(Apodemus_sylvaticus:25.5626448239,(Otomys_irroratus:18.2247009522,Rhabdomys_pumilio:18.224700745699998):7.337945345):1.3881089382):20.852051283):0.04296264276):18.462171):6.77655,(((Thomomys_bottae:10.6477068847,Thomomys_talpoides:10.647704324):15.360734794,Perognathus_longimembris:26.008441083999998):1.403451639,(Dipodomys_merriami:7.329382192999999,Dipodomys_ordii:7.329382980299999):20.0825083661):45.6726017):0.34002):3.667557):13.864346):1.700705,(((Orycteropus_afer:67.78634401,(Elephantulus_myurus:23.966796241,Elephantulus_rufescens:23.9667981381):43.819538183):0.3529515366,Procavia_capensis:68.139287878):13.66204166,(Dasypus_novemcinctus:29.42875202,(Tolypeutes_matacus:20.343819756,Priodontes_maximus:20.343816167):9.084933698):52.3725691):10.855788):67.000902,((Monodelphis_brevicaudata:29.322171812799997,(Metachirus_nudicaudatus:16.94234973,(((Didelphis_virginiana:3.85049711,Didelphis_marsupialis:3.8504971099):2.207991675,Philander_opossum:6.058488457599999):2.188158706,Lutreolina_crassicaudata:8.246648146):8.695701579):12.379822551):43.166213786,(((((Burramys_parvus:28.10439002,Cercartetus_nanus:28.104389697000002):9.01692049,Trichosurus_vulpecula:37.12131379):3.53645053,(Potorous_tridactylus:38.52608199,(Tarsipes_rostratus:33.88471255,Pseudocheirus_peregrinus:33.884703707):4.64137959):2.131679709):5.377941649,Phascolarctos_cinereus:46.03569942):13.61890761,((Macrotis_lagotis:27.580321540899998,(Perameles_nasuta:7.981445796000001,Isoodon_macrourus:7.981447107):19.59887639):29.1294275,((Planigale_tenuirostris:17.1013262474,Sminthopsis_crassicaudata:17.1013295196):6.804262869,(((Dasyurus_hallucatus:9.449644588,(Sarcophilus_harrisii:8.310763547,Dasyurus_geoffroii:8.310762564):1.138882024):4.673676041,(Dasyuroides_byrnei:9.032005311,Dasycercus_cristicauda:9.0320056392):5.0913149903):5.4033210255,Phascogale_tapoatafa:19.526640868900003):4.378947267):32.804159917999996):2.944861916):12.833775441):87.16961946199999):14.667817);
	TREE tree_4559 = ((Ornithorhynchus_anatinus:46.51369957,Tachyglossus_aculeatus:46.513709999999996):149.70776,((((Orycteropus_afer:82.98732517,(Elephantulus_myurus:31.457763941000003,Elephantulus_rufescens:31.457766059):51.529569187):3.221309715,Procavia_capensis:86.20863753600001):14.70541512,((((Scalopus_aquaticus:77.19561139999999,Erinaceus_europaeus:77.19563436000001):1.2558940175000002,(((Vulpes_vulpes:9.988671279,(Canis_mesomelas:2.907242105,Canis_latrans:2.9072424286):7.0814304679):26.64967129,(((Taxidea_taxus:15.72074896,(Martes_americana:13.163310792699999,Mustela_erminea:13.163312087399998):2.5574388127):7.381401213,Procyon_lotor:23.1021485525):1.834026048,Ailurus_fulgens:24.93617784):11.702164727):5.723609895,(Acinonyx_jubatus:7.0422646301,(Panthera_tigris:3.968013779,Panthera_leo:3.9680150741):3.0742494601):35.319687924):36.0895953):4.733966,(((((Galago_senegalensis:20.769406891499997,Perodicticus_potto:20.7694044):1.817228746,Nycticebus_coucang:22.5866322496):45.39981163,Aotus_trivirgatus:67.98644067020001):5.348488542,Tupaia_glis:73.3349477216):3.972495,((((Aplodontia_rufa:39.24973763,(((Tamias_striatus:7.81400958,Tamias_minimus:7.814010442300001):12.735788957,(Spermophilus_citellus:7.8661645027,(Xerospermophilus_mohavensis:4.8302053835,Cynomys_ludovicianus:4.830205383):3.0359591199000002):12.6836360231):10.035264583,(Sciurus_carolinensis:14.004121742600002,Tamiasciurus_hudsonicus:14.0041238671):16.580939721):8.6646778222):16.04534006,Muscardinus_avellanarius:55.295082):13.72722502,(((Galea_musteloides:17.471744659,Cavia_porcellus:17.471743123):17.820272055700002,(Chinchilla_lanigera:30.525578192000005,((Ctenomys_talarum:18.35275684463,Octodon_degus:18.352756628999998):4.425525699,Proechimys_semispinosus:22.7782839214):7.7472948032):4.76643746):6.69472755,Georychus_capensis:41.986744525999995):27.0355312788):3.013704,((((Thomomys_bottae:8.2918612088,Thomomys_talpoides:8.291860728):13.719618328,Perognathus_longimembris:22.0114796998):0.8397850784,(Dipodomys_merriami:6.067219683299999,Dipodomys_ordii:6.0672208034):16.784045092):45.12709115,(Napaeozapus_insignis:62.952658420999995,((((Meriones_unguiculatus:16.60864296704,(Gerbillus_pyramidum:6.3765185434000005,Gerbillus_gerbillus:6.3765186604):10.2321255311):24.78868964,(Acomys_russatus:12.81858802,Acomys_cahirinus:12.818588633600001):28.578744615999998):5.941759284,((Micromys_minutus:24.7662013611,(Rattus_fuscipes:3.217393167,Rattus_lutreolus:3.21739328388):21.548807294679996):1.457348184,(Apodemus_sylvaticus:24.6838856778,(Rhabdomys_pumilio:19.0302327929,Otomys_irroratus:19.0302296208):5.653657021):1.5396608695):21.115545578):0.0405379661,(((Ochrotomys_nuttalli:24.90226274,((Reithrodontomys_megalotis:17.113270815,(Peromyscus_maniculatus:4.8366602329,Peromyscus_leucopus:4.836661074):12.2766072202):5.855235816,Baiomys_taylori:22.968503551):1.933757785):9.943645455,(Sigmodon_hispidus:26.173485674700004,Eligmodontia_typus:26.1734855622):8.672423918):0.09378306633,((Ondatra_zibethicus:15.726349999,((Microtus_agrestis:7.292929225,(Microtus_guentheri:4.561906241,Microtus_arvalis:4.5619059889):2.731022984):0.2888963232,(Microtus_ochrogaster:6.412683089340001,Microtus_pennsylvanicus:6.412683454):1.1691420948):8.144522153799999):1.073580227,Phenacomys_intermedius:16.799928826):18.139762235000003):12.4399411):15.573036):5.02566):4.057659):5.271445):5.878083):6.929107,(Dasypus_novemcinctus:30.675305256,(Tolypeutes_matacus:13.06094698,Priodontes_maximus:13.0609489383):17.614355532):59.4393228):10.799441):60.552508,((Monodelphis_brevicaudata:30.6240060065,(Metachirus_nudicaudatus:16.56726076,(((Didelphis_virginiana:4.158985383,Didelphis_marsupialis:4.1589843977):2.390332547,Philander_opossum:6.5493168779):2.607565988,Lutreolina_crassicaudata:9.1568839171):7.4103788150000005):14.056747547):39.0378841438,(((((Burramys_parvus:23.52023859,Cercartetus_nanus:23.520238591):12.88057926,Trichosurus_vulpecula:36.40081755836):4.588580986,(Potorous_tridactylus:39.284757174999996,(Tarsipes_rostratus:33.46963139,Pseudocheirus_peregrinus:33.469629084999994):5.81512973):1.704637392):5.585843239,Phascolarctos_cinereus:46.57523879):9.795338172,((Macrotis_lagotis:24.90017384,(Isoodon_macrourus:7.02513846,Perameles_nasuta:7.0251376384):17.875033409):29.71182855,((Phascogale_tapoatafa:20.641144925,((Dasyurus_hallucatus:9.057981507,(Sarcophilus_harrisii:8.130707353,Dasyurus_geoffroii:8.130708668):0.9272728395):4.716328729,(Dasyuroides_byrnei:10.08028667,Dasycercus_cristicauda:10.0802866676):3.694024553):6.866834032):4.299983137,(Planigale_tenuirostris:19.902758819,Sminthopsis_crassicaudata:19.902760466):5.038364644):29.670877614000002):1.7585762189):13.291308264):91.80469793399999):34.754849);
	TREE tree_1780 = ((Ornithorhynchus_anatinus:47.1827115,Tachyglossus_aculeatus:47.182711499999996):143.460309,((((Orycteropus_afer:76.80762785,(Elephantulus_rufescens:27.385460379,Elephantulus_myurus:27.3854613082):49.422167468):1.632749551,Procavia_capensis:78.440367694):4.374318723,((((Scalopus_aquaticus:69.548291439,Erinaceus_europaeus:69.548289022):1.1385474104,(((Vulpes_vulpes:8.2237769146,(Canis_mesomelas:2.43879113,Canis_latrans:2.4387908569):5.7849858113):25.02765585,(((Taxidea_taxus:15.35389367,(Martes_americana:11.292971747,Mustela_erminea:11.292972401300002):4.0609225248):6.529142738,Procyon_lotor:21.883036954399998):1.255170841,Ailurus_fulgens:23.13820561):10.1132242565):3.821754858,((Panthera_tigris:3.290988835,Panthera_leo:3.2909899265):3.820243457,Acinonyx_jubatus:7.111233327800001):29.961952875999998):33.6136512):7.376994,(((((Galago_senegalensis:21.68319774671,Perodicticus_potto:21.683197562):1.406592877,Nycticebus_coucang:23.089790439399998):43.49129367,Aotus_trivirgatus:66.58108089710001):4.614626008,Tupaia_glis:71.19572957700001):5.117143,((((Aplodontia_rufa:33.0445287,(((Tamias_striatus:5.831790387,Tamias_minimus:5.8317898326):11.246536898999999,(Spermophilus_citellus:5.825227203099999,(Xerospermophilus_mohavensis:4.1689624764,Cynomys_ludovicianus:4.1689624763):1.6562646990999998):11.253102384000002):8.4240638848,(Sciurus_carolinensis:11.530667597499999,Tamiasciurus_hudsonicus:11.5306661277):13.971723351):7.5421353099):14.12491967,Muscardinus_avellanarius:47.169448095999996):11.89868714,(((Galea_musteloides:13.480065043,Cavia_porcellus:13.48006697461):18.435378232799998,(Chinchilla_lanigera:28.9705968663,((Ctenomys_talarum:16.19541931299,Octodon_degus:16.1954188897):3.753180149,Proechimys_semispinosus:19.9486013943):9.021993826000001):2.9448492348):4.830506725,Georychus_capensis:36.745952587):22.322183994999996):5.610545,((Napaeozapus_insignis:59.007573013,(((((Gerbillus_gerbillus:6.543066145,Gerbillus_pyramidum:6.543064666699999):11.218280741920001,Meriones_unguiculatus:17.761344559100003):25.611501257999997,(Acomys_cahirinus:12.6070676572,Acomys_russatus:12.607070169):30.7657718699):2.1119285038,((Micromys_minutus:23.82449483,(Rattus_fuscipes:3.881017981,Rattus_lutreolus:3.8810180441):19.943476029900005):2.651520899,((Otomys_irroratus:18.109611583,Rhabdomys_pumilio:18.10961004183):7.2234753739999995,Apodemus_sylvaticus:25.333086958):1.1429294000999999):19.008757337):2.658426272,(((Ochrotomys_nuttalli:25.5541365,((Reithrodontomys_megalotis:17.860548451499998,(Peromyscus_maniculatus:5.2157883227,Peromyscus_leucopus:5.215787209):12.6447620796):6.105049033,Baiomys_taylori:23.965596093):1.588538463):10.613538313,(Sigmodon_hispidus:26.3107844005,Eligmodontia_typus:26.310784042499996):9.856889719):0.1458503605,((Ondatra_zibethicus:14.01097409,(((Microtus_arvalis:5.2101382885,Microtus_guentheri:5.2101385667999995):2.1801284462,Microtus_agrestis:7.390266734):0.1793102216,(Microtus_ochrogaster:6.7711203357,Microtus_pennsylvanicus:6.7711203071999995):0.7984567041):6.4413956021):1.120920464,Phenacomys_intermedius:15.131893996999999):21.181631097):11.829682068):10.864354):1.985644,(((Thomomys_bottae:9.840071944,Thomomys_talpoides:9.840071421):12.991484137,Perognathus_longimembris:22.8315569483):0.981461035,(Dipodomys_ordii:6.4395173084,Dipodomys_merriami:6.4395171345):17.373499107199997):37.18014978):3.685478):11.634172):1.750982):1.691175,(Dasypus_novemcinctus:33.407329888,(Tolypeutes_matacus:15.305328925000001,Priodontes_maximus:15.305328576):18.101999917):46.34770912):3.059703):77.040059,((Monodelphis_brevicaudata:30.1141417841,(Metachirus_nudicaudatus:19.39122166,(((Didelphis_virginiana:4.456586983,Didelphis_marsupialis:4.4565879798):2.647081779,Philander_opossum:7.103669759100001):1.49734141,Lutreolina_crassicaudata:8.601011502):10.790210819):10.7229207933):41.122609551,(((((Burramys_parvus:24.6259797,Cercartetus_nanus:24.625979366):13.56044754,Trichosurus_vulpecula:38.186429892):4.751018858,(Potorous_tridactylus:41.526093454,(Tarsipes_rostratus:33.87108207,Pseudocheirus_peregrinus:33.871072069120004):7.655022019):1.411351975):4.146454556,Phascolarctos_cinereus:47.08390398):12.73444696,((Macrotis_lagotis:28.8621706803,(Perameles_nasuta:7.848557142500001,Isoodon_macrourus:7.848557907):21.013616435):27.72900895,((((Dasyurus_hallucatus:10.04100136,(Sarcophilus_harrisii:8.140250827,Dasyurus_geoffroii:8.14025032877):1.900751865):4.559445205,(Dasyuroides_byrnei:11.04799699,Dasycercus_cristicauda:11.047997327):3.5524489100000003):5.5605737029,Phascogale_tapoatafa:20.161020636):1.759961721,(Planigale_tenuirostris:18.908000617200003,Sminthopsis_crassicaudata:18.90800261):3.012983403):34.670198276):3.227167976):11.418413356999999):88.617999059):30.788209);
	TREE tree_1125 = ((Ornithorhynchus_anatinus:48.25143152,Tachyglossus_aculeatus:48.251442749999995):120.5586193,(((((Scalopus_aquaticus:66.935640848,Erinaceus_europaeus:66.935636278):3.0498605151000002,(((Vulpes_vulpes:8.5509358472,(Canis_mesomelas:2.416207404,Canis_latrans:2.4162074036):6.134727868780001):24.42841472,(((Taxidea_taxus:15.1382268,(Martes_americana:12.7869794245,Mustela_erminea:12.786978365500001):2.3512476188):5.456175927,Procyon_lotor:20.5944021225):2.067951349,Ailurus_fulgens:22.66235196):10.316995616099998):5.020007081,(Acinonyx_jubatus:7.0230773199800005,(Panthera_tigris:3.682826686,Panthera_leo:3.6828258995):3.340251239):30.976280023999998):31.986165810000003):9.743303,(((((Galago_senegalensis:20.30359673469,Perodicticus_potto:20.303594836000002):0.95407298,Nycticebus_coucang:21.2576725616):41.4225998,Aotus_trivirgatus:62.68027005578):2.877025228,Tupaia_glis:65.557302358):4.590017,((((Aplodontia_rufa:33.7307483,(((Tamias_striatus:6.489837515,Tamias_minimus:6.4898377679):10.73124794,(Spermophilus_citellus:6.3013500199,(Xerospermophilus_mohavensis:3.7247826716,Cynomys_ludovicianus:3.724782545):2.5765676015000003):10.919733155):6.263297012300001,(Tamiasciurus_hudsonicus:11.0994530395,Sciurus_carolinensis:11.09945513927):12.384928264):10.246356216999999):16.31238612,Muscardinus_avellanarius:50.043126829):8.450670574,(((Galea_musteloides:15.325760586000001,Cavia_porcellus:15.325757602300001):17.880488760000002,(Chinchilla_lanigera:29.458061697799998,((Ctenomys_talarum:17.060091340499998,Octodon_degus:17.060092715):3.532477585,Proechimys_semispinosus:20.592569899000004):8.8654925771):3.748186469):6.498234615,Georychus_capensis:39.704484906999994):18.7893202218):7.069731,((Napaeozapus_insignis:56.180812761000006,(((((Gerbillus_pyramidum:7.8266006704999995,Gerbillus_gerbillus:7.82660067):8.6172744308,Meriones_unguiculatus:16.4438760144):25.067744817,(Acomys_russatus:12.49303691,Acomys_cahirinus:12.4930362973):29.018583622):6.195256445,((Micromys_minutus:24.20756335,(Rattus_fuscipes:3.7101735399000004,Rattus_lutreolus:3.7101735399):20.49739047768):2.4911297,(Apodemus_sylvaticus:25.811780089,(Rhabdomys_pumilio:19.4355318466,Otomys_irroratus:19.4355331279):6.376249094):0.8869108276):21.008182709):0.1336537651,(((Ochrotomys_nuttalli:24.63006579,((Reithrodontomys_megalotis:18.701228012100003,(Peromyscus_leucopus:5.770397966,Peromyscus_maniculatus:5.770397689699999):12.9308272886):4.190960317,Baiomys_taylori:22.892189432000002):1.73787829):10.270754158999999,(Sigmodon_hispidus:24.7293772282,Eligmodontia_typus:24.7293764008):10.171447687):0.3798101397,((Ondatra_zibethicus:13.339472272,((Microtus_agrestis:7.594709630999999,(Microtus_guentheri:4.7465088035,Microtus_arvalis:4.7465090804):2.8482002745000004):0.3194188887,(Microtus_ochrogaster:6.9935120645,Microtus_pennsylvanicus:6.993513995199999):0.9206151305):5.425344277):0.9046028579,Phenacomys_intermedius:14.244077336000002):21.03655441):12.559906843):8.340276999999999):1.851825,(((Thomomys_talpoides:8.847829841,Thomomys_bottae:8.8478316935):14.333417722999998,Perognathus_longimembris:23.1812452093):1.631408947,(Dipodomys_merriami:6.705641390999999,Dipodomys_ordii:6.7056413911):18.1070137794):33.219982630000004):7.530901):4.5837769999999995):9.581509):3.171389,(((Orycteropus_afer:75.26793107,(Elephantulus_myurus:24.723449712,Elephantulus_rufescens:24.7234499602):50.544487943):1.348784833,Procavia_capensis:76.616722974):0.7139569549,(Dasypus_novemcinctus:28.252186882,(Tolypeutes_matacus:13.771205245,Priodontes_maximus:13.771203932999999):14.4809829436):49.078494309999996):5.569525):73.830807,((Monodelphis_brevicaudata:30.2162891127,(Metachirus_nudicaudatus:17.3337583521,(((Didelphis_virginiana:4.982237734,Didelphis_marsupialis:4.98223912):2.741210499,Philander_opossum:7.7234499659999996):2.059645633,Lutreolina_crassicaudata:9.783094214):7.550663788):12.882531115):41.288333784,(((((Burramys_parvus:26.59912259,Cercartetus_nanus:26.599122583):10.1782869,Trichosurus_vulpecula:36.777409488):4.710414295,(Potorous_tridactylus:40.853427021,(Tarsipes_rostratus:33.34973557,Pseudocheirus_peregrinus:33.34973903):7.503693535):0.6343943328):6.960574732,Phascolarctos_cinereus:48.44839852):12.51346947,((Macrotis_lagotis:28.39800768,(Perameles_nasuta:10.691437799000001,Isoodon_macrourus:10.691437452):17.706569871):29.7995753,((Phascogale_tapoatafa:20.159412666999998,((Dasyurus_hallucatus:9.517957644,(Sarcophilus_harrisii:8.808320607,Dasyurus_geoffroii:8.808321299):0.7096353046):3.5597834299999995,(Dasyuroides_byrnei:10.62022045,Dasycercus_cristicauda:10.620222530900001):2.457519928):7.0816760984):5.137707976,(Planigale_tenuirostris:20.832832916,Sminthopsis_crassicaudata:20.832832221):4.464291195):32.900456089):2.764285362):10.542748676):85.226406138):12.079061);
	TREE tree_2526 = ((Ornithorhynchus_anatinus:45.626085,Tachyglossus_aculeatus:45.626085):148.275593,(((((Orycteropus_afer:67.92491261,(Elephantulus_rufescens:22.067903103,Elephantulus_myurus:22.067901120000002):45.857015095):1.303720735,Procavia_capensis:69.228644001):1.778452212,(Dasypus_novemcinctus:28.207865406000003,(Tolypeutes_matacus:11.2035803137,Priodontes_maximus:11.203581765):17.004283355):42.79922395):13.002236,(((Scalopus_aquaticus:75.03813297800001,Erinaceus_europaeus:75.038117681):3.230257462,(((Vulpes_vulpes:10.2943485337,(Canis_mesomelas:3.347075893,Canis_latrans:3.3470762170999997):6.947271441350001):29.04253833,(((Taxidea_taxus:17.20566823,(Martes_americana:14.312995606400001,Mustela_erminea:14.312995929):2.8926735983):5.52295082,Procyon_lotor:22.7286200243):1.754050666,Ailurus_fulgens:24.48266939):14.8542176022):5.362236926,(Acinonyx_jubatus:7.5618983254,(Panthera_tigris:3.823404465,Panthera_leo:3.8234057928):3.738489327):37.137225603):33.56925387):2.306424,(((((Galago_senegalensis:17.791071762199998,Perodicticus_potto:17.791072846):1.102111351,Nycticebus_coucang:18.893182962799997):40.27379466,Aotus_trivirgatus:59.1669792795):3.069582537,Tupaia_glis:62.236567451700004):11.550249,((((Aplodontia_rufa:33.72423393,(((Tamias_striatus:8.747225895,Tamias_minimus:8.747226681499999):9.583944274,(Spermophilus_citellus:5.702187041999999,(Xerospermophilus_mohavensis:3.431001694,Cynomys_ludovicianus:3.4310014130999997):2.2711852078):12.628983687999998):8.6110827676,(Sciurus_carolinensis:11.6790033695,Tamiasciurus_hudsonicus:11.679004208399999):15.263249562999999):6.7819672353):15.68035176,Muscardinus_avellanarius:49.404571372):13.93309632,(((Galea_musteloides:17.9793883256,Cavia_porcellus:17.9793883252):16.422696406,(Chinchilla_lanigera:32.130219065,((Ctenomys_talarum:17.621771737910002,Octodon_degus:17.621772101):3.644640912,Proechimys_semispinosus:21.2664151691):10.863803710100001):2.27186645):5.610355718,Georychus_capensis:40.012439932999996):23.3251954481):2.748089,((Napaeozapus_insignis:55.776570004999996,(((((Gerbillus_pyramidum:5.9933263216,Gerbillus_gerbillus:5.9933263833999995):10.5669530318,Meriones_unguiculatus:16.5602818288):25.289754413,(Acomys_russatus:13.7027797097,Acomys_cahirinus:13.7027767451):28.147259798):4.857016444,(((Rattus_fuscipes:4.018181798500001,Rattus_lutreolus:4.0181816461):19.896426922399996,Micromys_minutus:23.914605849):3.10498254,((Rhabdomys_pumilio:18.35833061396,Otomys_irroratus:18.3583333331):7.526387799,Apodemus_sylvaticus:25.884718992899998):1.1348712283):19.687459707):0.4504720486,(((Ochrotomys_nuttalli:24.6487099,((Reithrodontomys_megalotis:15.716850486099998,(Peromyscus_leucopus:4.739611619,Peromyscus_maniculatus:4.73961041613):10.977240315700001):5.860633278,Baiomys_taylori:21.577486032000003):3.071223864):9.7856481625,(Sigmodon_hispidus:24.1408382887,Eligmodontia_typus:24.1408402014):10.2935170365):0.4474849847,((Ondatra_zibethicus:14.395229787000002,(((Microtus_arvalis:4.9356710868,Microtus_guentheri:4.935671087099999):2.4374911749,Microtus_agrestis:7.3731630815):0.9513938294,(Microtus_pennsylvanicus:6.866692412999999,Microtus_ochrogaster:6.86669484595):1.4578625852):6.0706730666):0.6554901598,Phenacomys_intermedius:15.050718307):19.8311230933):12.27568113):8.619043999999999):4.830588,(((Thomomys_bottae:9.3021495334,Thomomys_talpoides:9.302148553):16.788446502,Perognathus_longimembris:26.090596529000003):1.809242908,(Dipodomys_merriami:7.2183508687,Dipodomys_ordii:7.218351032):20.6814885725):32.7073183):5.478584):7.701077):6.787988):3.43452):72.336158,((Monodelphis_brevicaudata:29.1941235036,(Metachirus_nudicaudatus:16.10502685,(((Didelphis_virginiana:4.841511569,Didelphis_marsupialis:4.8415102512):2.023018019,Philander_opossum:6.8645280070100005):0.8990047824,Lutreolina_crassicaudata:7.7635343698):8.341493793):13.089097652):41.0683919199,(((((Burramys_parvus:26.6097153,Cercartetus_nanus:26.609718597):10.43818495,Trichosurus_vulpecula:37.047900262):3.343088491,(Potorous_tridactylus:39.774175029999995,(Tarsipes_rostratus:32.46737772,Pseudocheirus_peregrinus:32.467377063700006):7.306800924):0.6168101004):5.360104532,Phascolarctos_cinereus:45.75109328):14.55820136,((Macrotis_lagotis:26.790107200999998,(Isoodon_macrourus:9.470274497,Perameles_nasuta:9.4702731794):17.319834683):31.01609258,((Planigale_tenuirostris:20.230672475,Sminthopsis_crassicaudata:20.230672473600002):6.248457756,(Phascogale_tapoatafa:20.241844642,((Dasyurus_hallucatus:10.17834514,(Sarcophilus_harrisii:7.746179445,Dasyurus_geoffroii:7.7461784569):2.432168333):2.771084944,(Dasyuroides_byrnei:10.07624864,Dasycercus_cristicauda:10.0762479779):2.8731830977999997):7.2924135659):6.237288224):31.3270712):2.5030915711):9.953215512):86.08296231):37.556172);
	TREE tree_8522 = ((Ornithorhynchus_anatinus:48.12385588,Tachyglossus_aculeatus:48.12385164):153.7776941,(((((Orycteropus_afer:78.34725722,(Elephantulus_myurus:26.727720317,Elephantulus_rufescens:26.727718906):51.61953124099999):1.246107483,Procavia_capensis:79.59336697):2.908359505,(Dasypus_novemcinctus:39.446613484800004,(Tolypeutes_matacus:17.956939607,Priodontes_maximus:17.956939606):21.489671383):43.05507514):1.01982,(((Scalopus_aquaticus:68.784379769,Erinaceus_europaeus:68.78439087459999):2.8626512273999998,(((Vulpes_vulpes:9.7461285675,(Canis_mesomelas:3.19249659,Canis_latrans:3.1924953957):6.553634607199999):21.82983316,(Ailurus_fulgens:22.10113339,((Taxidea_taxus:13.20765188,(Mustela_erminea:11.333250192849999,Martes_americana:11.333251175900001):1.8744010019):7.210827452,Procyon_lotor:20.4184772407):1.682655549):9.474829834700001):6.426090133,(Acinonyx_jubatus:7.067810923230001,(Panthera_tigris:3.305105467,Panthera_leo:3.3051045702):3.7627059043999997):30.93424198):33.64497933):7.744914,(((((Galago_senegalensis:19.2016691169,Perodicticus_potto:19.201669455999998):1.887609802,Nycticebus_coucang:21.0892799305):45.15963999,Aotus_trivirgatus:66.24892333150001):1.438123528,Tupaia_glis:67.687047113):7.058901,((((Aplodontia_rufa:33.08445381,(((Tamias_striatus:6.855402502,Tamias_minimus:6.855403089499999):12.40675312,(Spermophilus_citellus:8.783101371099999,(Xerospermophilus_mohavensis:5.488521308,Cynomys_ludovicianus:5.4885207217000005):3.2945815005):10.4790513733):7.605292595600001,(Sciurus_carolinensis:14.4718345514,Tamiasciurus_hudsonicus:14.471832968400001):12.395614077000001):6.217014987):17.2843091,Muscardinus_avellanarius:50.3687708412):9.914508408,(((Galea_musteloides:16.38211649,Cavia_porcellus:16.3821175945):15.7933505893,(Chinchilla_lanigera:29.152117145,((Ctenomys_talarum:16.90156167678,Octodon_degus:16.9015629244):4.279654302,Proechimys_semispinosus:21.1812167457):7.970903046):3.0233482535):4.772413995,Georychus_capensis:36.9478818):23.335398114):5.703276,(((((((Gerbillus_pyramidum:6.6921516056999995,Gerbillus_gerbillus:6.6921524763):8.673271184499999,Meriones_unguiculatus:15.3654225007):23.825028129,(Acomys_cahirinus:11.6417819744,Acomys_russatus:11.641781394):27.5486693498):5.171841306999999,((Micromys_minutus:21.79391201,(Rattus_fuscipes:4.067273622,Rattus_lutreolus:4.0672732445):17.72664088391):3.238375301,((Rhabdomys_pumilio:18.031624998999998,Otomys_irroratus:18.0316257834):5.6058560360000005,Apodemus_sylvaticus:23.637481064300005):1.3948082778):19.330002012):0.7719788704,(((Ochrotomys_nuttalli:25.67687434,((Reithrodontomys_megalotis:18.8410411377,(Peromyscus_leucopus:5.000647767,Peromyscus_maniculatus:5.00064891512):13.8403934235):4.920302259,Baiomys_taylori:23.761343532):1.915529985):9.5506870885,(Sigmodon_hispidus:24.7745423139,Eligmodontia_typus:24.774541772899997):10.453019927):0.02121174071,((Ondatra_zibethicus:14.569207789,((Microtus_agrestis:7.347263252,(Microtus_guentheri:4.2166708764,Microtus_arvalis:4.2166711496):3.1305926488):0.782845233,(Microtus_ochrogaster:6.8673072567,Microtus_pennsylvanicus:6.8673083767):1.2628001085):6.4390996859000005):0.8170406012,Phenacomys_intermedius:15.386251396):19.862524546):9.885497786):14.741313,Napaeozapus_insignis:59.875577253):3.6504320000000003,(((Thomomys_bottae:7.634911453400001,Thomomys_talpoides:7.63491161):15.167796988000001,Perognathus_longimembris:22.8027090708):2.968883133,(Dipodomys_ordii:6.0863166473,Dipodomys_merriami:6.0863153906):19.685276966800004):37.75442175):2.460542):8.759406):4.645983):4.1296):77.823701,((Monodelphis_brevicaudata:26.284160774575003,(Metachirus_nudicaudatus:14.39900404,(((Didelphis_virginiana:4.557990062,Didelphis_marsupialis:4.5579888576):0.863097027,Philander_opossum:5.4210858848):1.658101546,Lutreolina_crassicaudata:7.079185624):7.319819015):11.885158533):40.575187723,(((((Burramys_parvus:26.73163691,Cercartetus_nanus:26.731636914):7.755442698,Trichosurus_vulpecula:34.487079613999995):2.039318786,(Potorous_tridactylus:35.004729358,(Tarsipes_rostratus:29.76226805,Pseudocheirus_peregrinus:29.762268051):5.242461002):1.521669341):4.993050116,Phascolarctos_cinereus:41.519448510000004):12.13819898,((Macrotis_lagotis:24.2945108658,(Perameles_nasuta:8.2843225679,Isoodon_macrourus:8.284323471):16.010187697):26.78549478,((Planigale_tenuirostris:17.4065251916,Sminthopsis_crassicaudata:17.406522476):3.537057085,(Phascogale_tapoatafa:18.693963086,((Dasyurus_hallucatus:7.110036476,(Sarcophilus_harrisii:6.856009072,Dasyurus_geoffroii:6.8560081697):0.2540287286):4.847700412,(Dasyuroides_byrnei:10.88675626,Dasycercus_cristicauda:10.886755052):1.0709820153):6.736222586):2.249621598):30.136424881000003):2.577637031):13.201692266):94.485888093):40.55631);
[truncated: 76,257 more chars]
