# Supplementary material for: Reptile-like physiology in Early Jurassic stem-mammals
Source: Nat Commun. 2020 Oct 12;11:5121. doi: 10.1038/s41467-020-18898-4 (PMC7550344; doi:10.1038/s41467-020-18898-4)
Supplement: Supplementary file 8 — Source Data [file 41467_2020_18898_MOESM8_ESM.zip › Source data/SI Figure 6.a. reptile source tree.txt]

((Sphenodon_punctatus:238.190547,((((((Boa_constrictor:83.567052,((Python_sebae:14.49103443,Python_molurus:14.49103442):3.136220492,Python_regius:17.62725545):65.93980127):5.445717,(((Coluber_constrictor:52.67905667,Diadophis_punctatus:52.67906919):5.773625,(Thamnophis_proximus:31.556193,Natrix_natrix:31.55618792):26.89649071):14.032248,Vipera_berus:72.48493353):16.527826):74.809718,((((Crotaphytus_collaris:71.298558,Amblyrhynchus_cristatus:71.2985567):8.714411,((Anolis_acutus:47.18152724,Anolis_carolinensis:47.18152915):1.959057698,Anolis_limifrons:49.14058551):30.87237831):3.729479,(Uta_stansburiana:40.44262482,((Sceloporus_variabilis:37.46731503,((Sceloporus_olivaceus:16.55412796,(Sceloporus_occidentalis:13.41181545,Sceloporus_undulatus:13.41181567):3.142312728):9.966694699,Sceloporus_graciosus:26.5208231):10.94649083):0.6677246795,Urosaurus_graciosus:38.13503839):2.307587975):43.29982621):64.01389,(Amphibolurus_muricatus:106.1984837,Uromastyx_aegyptia:106.1984837):41.557851):16.066153):1.804278,((Blanus_cinereus:147.284884,(((Podarcis_muralis:18.90916166,(Podarcis_erhardii:14.38132907,Podarcis_gaigeae:14.3813293):4.527835131):45.34199246,(Lacerta_agilis:25.23151104,Lacerta_viridis:25.23150873):39.0196387):23.1135897,(Acanthodactylus_boskianus:55.45733618,(Acanthodactylus_pardalis:29.71859398,Acanthodactylus_erythrurus:29.71859306):25.73873943):31.9074118):59.92011523):11.532477,Cnemidophorus_murinus:158.8173515):6.809408):6.06118,((((((Tiliqua_scincoides:36.62763731,Egernia_cunninghami:36.62764021):2.225841063,Tiliqua_rugosa:38.85348128):47.54384479,Scincella_lateralis:86.39732119):9.998448,Chalcides_ocellatus:96.39575523):7.113985,Acontias_meleagris:103.5097704):25.54959,Xantusia_vigilis:129.059355):42.628589):4.63384,(Hemidactylus_frenatus:84.84607261,Ptyodactylus_hasselquistii:84.84607532):91.475721):61.868777):37.66,Alligator_mississippiensis:275.9);
